# Supplementary material for: A Heat Vulnerability Index: Spatial Patterns of Exposure, Sensitivity and Adaptive Capacity for Santiago de Chile
Source: PLoS One. 2016 Sep 8;11(9):e0162464. doi: 10.1371/journal.pone.0162464 (PMC5015864; doi:10.1371/journal.pone.0162464)
Supplement: S1 Fig — (XLS) [file pone.0162464.s001.xls]

## Sheet: sensitivity variables 
POP_92	NAM_COMU	DIST_2K2	NOMBRE_DIS	POP_02	DEN_02	tot_habup	ha_distr	1_old_ha	2_child_ha	3_disab_ha	4_alon_ha	5_educ_ha	6_job_ha
7860	Santiago	1310101	Huel‚n	6691	89.2133	58.02	74.61	19.3	3.86074	2.32678	69.05	11.1	14.29
7664	Santiago	1310102	Moneda	6168	49.344	115.8	124.6	7.97928	2.11572	0.984456	30.62	6.71848	5.17271
5376	Santiago	1310103	Amun tegui	5551	97.386	52.77	57.47	11.98	5.704	1.42126	54.96	13.8	12.7
10219	Santiago	1310104	Brasil	12498	164.447	75.74	76.1	17.82	10.19	4.70029	83.69	25.92	26.64
7689	Santiago	1310105	Chacabuco	7817	110.099	71.13	71.22	11.3	8.98355	2.33376	48.84	26.74	11.16
9248	Santiago	1310106	Portales	9128	147.226	61.54	61.54	16.14	9.65226	2.77868	68.83	35.05	16.66
6537	Santiago	1310107	Matucana	6006	107.25	55.59	55.68	11.48	8.5447	2.15866	45.1	31.28	10.87
9228	Santiago	1310108	San Saturnino	9357	141.773	64.43	66.37	15.02	10.69	3.35248	61.01	39.13	14.48
8141	Santiago	1310109	Mapocho	8558	95.0889	73.85	89.59	11.81	7.109	2.49154	52.01	29.91	12.4
8376	Santiago	1310110	Vicu¤a Mackenna	8697	152.579	54.47	57.03	18.73	6.99468	2.05618	92.07	16.49	29.45
12725	Santiago	1310111	San Isidro	14103	134.314	104.2	104.5	16.6	8.53167	2.77351	67.91	19.52	18.92
5733	Santiago	1310112	Universidad	5654	86.9846	64.63	64.63	8.86585	5.18335	1.17592	43.52	15.43	9.74779
6418	Santiago	1310113	Almagro	6906	82.2143	81.4	84.15	9.95086	5.29484	1.36364	43.18	12.59	11.29
4983	Santiago	1310114	Porvenir	5877	89.0455	64.69	65.5	11.1	6.52342	1.73133	40.69	19.51	10.05
9428	Santiago	1310115	San Diego	7116	93.6316	75.65	75.65	12.62	6.70192	2.72307	43.38	25.12	9.63648
6750	Santiago	1310116	Santa Elena	4117	57.1806	71.8	71.8	10.56	3.11978	1.64345	26.81	14.54	6.04457
12580	Santiago	1310117	Carmen	9133	86.1604	105.3	105.5	14.23	7.27445	2.5641	40.09	23.38	11.5
7609	Santiago	1310118	Victoria	4710	70.2985	66.65	66.65	10.52	4.95124	3.18079	32.6	20.33	7.57689
10137	Santiago	1310119	Valpara¡so	7406	93.7468	78.85	78.85	12.53	6.89918	2.09258	40.42	25.86	11.81
11508	Santiago	1310120	Franklin	7260	72.6	99.9	99.99	10.74	5.21521	2.38238	32.03	23.99	7.93794
9277	Santiago	1310121	Matadero	5973	64.2258	92.33	92.6	8.1447	4.85216	1.55962	26.59	19.44	7.20243
5231	Santiago	1310122	Parque O?Higgins	6852	47.5833	111.3	143.6	1.60827	1.32974	1.58131	32.75	28.82	2.69542
3339	Santiago	1310123	Club H¡pico	2428	22.2752	63.99	109.3	5.68839	2.25035	1.29708	15.22	11.33	4.46945
11508	Santiago	1310124	San Eugenio	7951	78.7228	97.77	100.8	11.36	5.34929	2.25018	34.33	23.69	8.45863
6877	Santiago	1310125	Exposici¢n	4844	86.5	56.22	56.25	11.85	6.26112	2.41907	36.3	29.24	7.55959
4710	Santiago	1310126	San Alfonso	2487	49.74	50.38	50.38	6.66931	3.07662	1.46884	21.99	14.79	5.47836
13123	Santiago	1310127	Avenida Espa¤a	8987	113.759	78.81	78.9	12.66	7.23259	2.15709	56.85	23.74	17.02
7533	Santiago	1310128	Ej‚rcito	7432	103.222	71.02	72.05	11.56	6.23768	2.08392	52.72	15.43	16.62
1170	Santiago	1310129	Quinta Normal	851	13.0923	43.16	65.01	1.04263	2.20111	0.185357	6.62651	5.23633	2.01575
14556	Independencia	1310801	Independencia	12033	103.733	113.8	115.7	18.3	6.80141	5.22847	48.8	29.38	10.81
16576	Independencia	1310802	Juan Antonio R¡os	14007	117.706	111.7	118.8	17.1	8.55864	2.91853	54.83	35.58	13.38
19688	Independencia	1310803	Miraflores	15925	89.4663	177.3	177.9	11.22	6.76819	2.21658	34.17	31.81	7.91314
5029	Independencia	1310804	Hip¢dromo	4414	60.4658	59.7	73.19	12.61	4.92462	2.17755	32.36	19.51	8.96147
11299	Independencia	1310805	Santa Laura	9788	81.5667	116.5	120.4	12.43	6.82403	2.41202	34.94	21.66	9.72532
8094	Independencia	1310806	El Molino	7374	98.32	74.54	74.73	14.13	7.15052	2.88436	41.33	22.36	11.58
2552	Independencia	1310807	Escuela de Medicina	1938	35.8889	53.12	54.01	5.66642	2.95557	1.28012	14.87	10.64	3.59563
23158	Conchal¡	1310401	Conchal¡	9366	49.5556	188.1	188.8	6.00744	3.72674	0.962254	18.54	17.79	4.80595
18642	Conchal¡	1310402	Juanita Aguirre	16201	117.399	131.7	137.5	15.94	9.96204	2.75626	43.33	43.81	11.67
21551	Conchal¡	1310403	Pomaire	16894	138.475	117.2	122	14	13.38	3.4727	50.74	61.59	12
16721	Conchal¡	1310404	Eneas Gonel	14333	164.747	85.36	87.07	21.08	14.56	3.86598	59.36	67.12	14.21
22539	Conchal¡	1310405	La Palma	20482	129.633	156	157.7	13.46	11.74	2.9359	46.09	51.58	12.15
24707	Conchal¡	1310406	Monterrey	8765	48.4254	180.1	181.3	4.19212	3.95336	1.1327	17.93	19.44	4.50305
8317	Conchal¡	1310407	El Cortijo	7488	82.2857	88.67	91.16	8.00722	7.65761	2.15405	29.37	33.29	7.37566
17257	Conchal¡	1310408	Luther King	15054	108.302	135.2	139.4	9.13462	9.85947	2.26331	38.54	44.24	9.25296
14221	Huechuraba	1310701	Huechuraba	25589	13.0823	666.1	1956	1.74448	4.49032	0.429365	10.59	12.8	3.34935
18137	Huechuraba	1310702	La Pincoya	16770	22.7544	178.9	736.5	6.13192	8.89883	2.30296	29.84	46.8	7.51258
9421	Huechuraba	1310703	Avenida Principal	9582	7.41641	58.94	1292	8.6868	16.41	4.00407	50.63	82.95	12
14208	Huechuraba	1310704	Rep£blica de Francia	14560	134.815	72.13	107.8	12.66	21.79	4.28393	63.62	98.24	16.03
425	Huechuraba	1310705	La Pir mide	1612	4.46537	119.8	361.2	0.283806	2.35392	0.033389	2.97162	2.79633	0.751252
4786	Recoleta	1312701	Recoleta	3844	51.2533	75.1	75.27	6.80426	3.75499	1.09188	23.64	13.41	5.20639
9345	Recoleta	1312702	Cerro Blanco	8599	65.6412	111.3	131	10.01	5.19317	5.63342	34.12	22.45	10.5
4337	Recoleta	1312703	Cementerio General	3363	22.125	142.2	151.8	3.22785	1.76512	0.907173	9.96484	7.45429	2.31364
38583	Recoleta	1312704	Lo Ar nguiz	17064	72.6128	229.5	234.8	6.54031	6.32244	1.54248	25.95	27.91	7.15468
26927	Recoleta	1312705	Salzburgo	13500	91.2162	146	148.3	8.91096	9.10274	2.81507	30.42	41.85	7.71918
26888	Recoleta	1312706	Cementerio Israelita	23681	133.791	170.6	176.6	10.56	12.93	3.22978	47.37	57.92	13.26
14094	Recoleta	1312707	Quinta Bella	12258	172.648	68.71	71.01	21.57	13.71	8.39761	71.66	74.53	18.4
8368	Recoleta	1312708	Cementerio Cat¢lico	6380	79.75	79.51	79.51	11.33	5.84832	1.76079	33.87	24.79	8.70331
28058	Recoleta	1312709	Regimiento Buin	11440	27.9024	258	409.7	4.64341	3.70155	1.22093	18.16	16.71	4.11628
3381	Recoleta	1312710	Cerro San Crist¢bal	2659	27.4124	36.41	97.29	10.63	4.03735	1.84015	36.47	13.95	9.14584
17908	Providencia	1312301	Condell	15977	76.445	193	209.2	14.28	4.92228	1.81347	42.19	13.59	13.48
17323	Providencia	1312302	Pedro de Valdivia	19896	115.674	155.3	172.5	17.95	10.17	1.88023	61.81	16.46	23
18487	Providencia	1312303	Los Leones	22985	133.634	166.4	172.3	29.68	6.32812	2.40986	72.19	14.56	20.65
21290	Providencia	1312304	Pocuro	29934	111.279	249	268.6	18.78	7.70683	2.27711	56.07	15.38	19.83
8725	Providencia	1312305	Diego de Almagro	8606	90.5895	83.49	94.93	17.18	6.59959	2.00024	45.89	17.34	16.43
12268	Providencia	1312306	Parque Bustamante	10505	108.299	86.32	97.19	21.48	5.71131	2.56024	65.74	14.52	18.89
9079	Providencia	1312307	Pedro Valdivia Norte	7432	22.9383	98.57	324.2	11.51	4.56528	1.57249	33.64	12.18	10.25
6066	Providencia	1312308	Hospital Militar	5518	62	58.48	88.86	19.39	3.65937	1.88098	54.89	8.89193	14.77
11845	Vitacura	1313201	Naciones Unidas	12877	52.1336	201.2	247.1	9.63221	4.56759	0.735586	28.71	10.1	9.13022
23307	Vitacura	1313202	Estadio Manquehue	23842	54.5584	330	436.9	8.85454	5.79091	0.818182	28.63	13.84	11.23
8563	Vitacura	1313203	Lo Curro	9710	6.27261	437.1	1548	1.13704	1.19881	0.118966	9.74834	5.17273	4.59163
22915	Vitacura	1313204	Club de Golf	24224	54.8054	253	442.4	8.22134	8.17391	0.940711	37.32	18.84	15.68
12745	Vitacura	1313205	Vitacura	10846	59.9227	150.6	180.9	9.22975	5.03984	0.823373	29.06	13.29	11.67
31900	Lo Barnechea	1311501	La Dehesa	34514	2.64111	1034	13070	0.991296	3.50967	0.20793	11.6	10.07	5.49323
18022	Las Condes	1311401	Escuela Militar	18212	73.4355	185.1	248.5	9.88655	6.93679	0.918422	40.73	16.3	17.51
9004	Las Condes	1311402	Estadio Palestino	9015	65.3261	117.8	138	8.08998	4.94058	0.755518	31.67	12.08	12.78
13556	Las Condes	1311403	Hospital Fach	12334	67.0326	151.4	184.2	11.81	5.10568	1.17569	33.45	14.11	13.61
31850	Las Condes	1311404	Las Condes	14487	6.44726	768.7	2247	1.38936	1.33342	0.321322	7.81709	4.17458	3.80903
9518	Las Condes	1311405	Estadio Italiano	13189	96.9779	109.7	135.5	14.28	10.15	1.28532	47.39	19.29	19.56
8951	Las Condes	1311406	Los Dom¡nicos	7922	72.0182	81.25	110	11.68	7.21231	1.24308	38.41	18.83	16.41
27211	Las Condes	1311407	Cerro Apoquindo	16061	2.82615	463.3	5683	2.39586	2.62681	0.479171	13.07	10.82	5.5191
20942	Las Condes	1311408	Chapiqui¤a	18022	88.3431	134.3	203.7	13.89	9.50112	1.586	51.38	24.15	21.73
10538	Las Condes	1311409	El Pill n	13841	91.6623	121	150.7	15.04	8.43802	1.65289	46.02	17.78	18.14
12919	Las Condes	1311410	Sebasti n El Cano	18640	115.776	136.1	160.7	18.35	10.62	1.66054	54.9	20.51	20.55
13299	Las Condes	1311411	Estadio Espa¤ol	19925	122.239	140.7	163.4	19.05	10.26	1.74129	61.78	19.09	22.57
15537	Las Condes	1311412	Vaticano	19623	121.882	141	160.6	19.27	10.09	1.53901	60.14	21.94	21.58
16674	Las Condes	1311413	Cerro San Luis	21486	75.1259	215.2	286.3	18.24	4.66078	1.36617	49.56	10.37	14.45
17046	¥u¤oa	1312001	Sim¢n Bolivar	19385	110.142	168.9	176.3	16.14	7.50148	1.90645	50.91	16.72	17.13
21082	¥u¤oa	1312002	Pucar	20288	98.9659	173.7	205.5	16.27	7.80656	2.23374	48.66	22.15	18.99
8327	¥u¤oa	1312003	Plaza Los Guindos	7843	89.125	72.62	88.37	16.11	6.70614	2.6439	47.47	18.66	16.7
20664	¥u¤oa	1312004	Chacra Valpara¡so	17330	108.994	133.5	159.4	23.18	7.52809	2.61423	54.96	24.19	19.1
11378	¥u¤oa	1312005	Plaza ¥u¤oa	11237	80.8417	120.5	139	14.18	5.37759	1.80913	40.66	15.14	15.88
19821	¥u¤oa	1312006	Santa Julia	18173	115.752	118.6	156.6	21.51	10.65	3.24621	62.63	37.28	17.77
17606	¥u¤oa	1312007	Plaza Za¤artu	17627	112.994	142.4	155.6	18.26	7.66854	2.75281	55.45	27.71	16.59
14515	¥u¤oa	1312008	Estadio Nacional	10961	62.6343	151.6	175.4	11.99	5.46834	2.03166	30.75	28.44	7.15699
11477	¥u¤oa	1312009	Piscina Mundt	10488	108.124	92.46	97.32	17.38	6.90028	1.96842	49.98	20.95	15.5
17015	¥u¤oa	1312010	Crescente Err zuriz	16685	88.2804	187	189.1	13.49	5.3262	1.83422	39.64	13.52	13.37
13644	¥u¤oa	1312011	Hospital de Carabineros	12706	88.2361	140.9	143.7	14.45	5.55004	2.01561	41.75	13.28	13.15
13459	La Reina	1311301	Larra¡n	12389	82.0464	123.9	151.2	13.41	6.77966	1.63842	39.08	19.56	15.15
7759	La Reina	1311302	Lynch Norte	7718	78.7551	75.21	98.09	11.95	7.21978	1.47587	42.49	19.56	16.51
15208	La Reina	1311303	Pr¡ncipe de Gales	13974	51	171.8	273.8	10.37	6.15832	0.942957	32.24	15.22	13.08
12400	La Reina	1311304	Parque La Quintrala	12136	83.1233	100	145.9	16.02	8.77	1.89	49.06	22.56	20.69
13284	La Reina	1311305	Plaza Ossand¢n	15186	45.741	205.7	331.6	4.68157	5.16286	0.913952	27.87	16.29	14.21
5762	La Reina	1311306	La Reina	7884	7.99594	297.3	985.8	1.20753	1.78608	0.191726	9.91255	7.27548	5.06895
24538	La Reina	1311307	Aer¢dromo Tobalaba	27323	66.6415	315.8	409.6	6.39012	7.8594	1.84927	28.45	31.15	10.21
40156	Macul	1311801	Lo Plaza	16008	55.777	266.4	286.7	6.93694	5.17643	1.53904	22.2	25.04	5.98348
25510	Macul	1311802	Macul	25358	100.627	212.9	252.1	12.89	8.64725	2.71489	45.94	34.47	15.95
24189	Macul	1311803	Pedreros	22462	76.4014	256.2	293.9	8.27088	6.37002	1.36612	32.98	24.1	11.99
19108	Macul	1311804	Camino Agr¡cola	16844	85.9388	188.8	195.7	9.97881	6.3983	1.84322	35.67	30.03	9.23199
11745	Macul	1311805	Villa Santa Carolina	9936	39.4286	241.8	252.2	4.82217	2.90323	0.63689	16.23	8.21753	5.28536
39255	Pe¤alol‚n	1312201	Jos‚ Arrieta	16061	65.0243	239.7	246.5	6.16604	5.61952	1.74802	23.98	27.48	6.30788
48454	Pe¤alol‚n	1312202	Pe¤alol‚n	21030	13.7182	468.1	1533	2.49306	4.9733	0.726341	13.42	20.3	4.18287
4553	Pe¤alol‚n	1312203	Lo Hermida	31649	12.0019	626.2	2637	1.41009	5.97413	0.405621	12.09	16.94	5.43596
32764	Pe¤alol‚n	1312204	Torres de Macul	17737	73.2934	234.1	241.6	4.31012	6.29645	1.23452	26.53	27.88	8.24434
31411	Pe¤alol‚n	1312205	Vi¤a Macul	14607	23.4087	361.1	623.6	1.66159	3.99612	0.562171	12.56	13.82	4.96815
23320	Pe¤alol‚n	1312206	Villa Los Lagos	20112	162.194	122.6	123.6	10.4	14.37	3.56444	54.98	78.48	11.52
57225	La Florida	1311001	La Florida Oriente	10474	2.27597	1082	4602	0.881701	0.760628	0.142329	3.57948	2.3512	1.14048
51536	La Florida	1311002	La Alborada	16241	29.2631	518.6	555.3	2.10953	2.43348	0.397223	12.01	7.31392	4.0725
76117	La Florida	1311003	Santa Raquel	20278	39.2224	501.6	517.1	3.07616	2.89075	0.516348	15	9.23844	6.04067
48790	La Florida	1311004	O? Higgins	8774	25.5058	338.3	344.1	2.5303	1.64942	0.458173	9.87585	5.79663	4.13834
57341	La Florida	1311005	San Rafael	19742	29.7319	597.4	663.7	1.78272	3.15367	0.647807	10.9	14.66	2.75695
37824	La Florida	1311006	Walker Mart¡nez	26251	112.184	224.8	234.4	6.31228	10.16	1.47242	38.17	37.87	15.99
15012	San Joaquin	1312901	San Joaqu¡n	12455	58.2009	209.7	214.3	8.80305	3.8722	1.40677	24.12	17.25	6.5093
15862	San Joaquin	1312902	El Pinar	13526	108.208	120.6	124.6	13.71	8.59038	2.78607	42.52	41.83	10.62
17195	San Joaquin	1312903	Edwards Bello Norte	15491	106.834	142.7	145.3	11.21	7.68045	2.95725	42.17	36.92	11.98
10230	San Joaquin	1312904	Edwards Bello Sur	8541	98.1724	85.78	86.59	10.4	7.82234	1.85358	35.99	33.52	9.75752
17742	San Joaquin	1312905	La Castrina	15921	114.54	130.7	138.7	13.54	10.35	2.46366	43.82	48.29	11.83
16845	San Joaquin	1312906	Pedro Mira	14379	102.707	140	140.4	12.85	7.96429	2.54286	39.06	36.65	10.7
21122	San Joaquin	1312907	Las Industrias	17188	113.828	150.1	150.8	11.49	9.99334	3.61759	43	54.66	10.37
46905	La Granja	1311101	La Granja	15357	46.3958	325.2	331.2	2.46002	4.48339	0.913284	15.82	19.34	4.84625
19900	La Granja	1311102	San Gregorio Poniente	17033	124.328	135.7	136.6	13.88	11.57	3.493	43.93	58.31	11.43
16609	La Granja	1311103	Malaqu¡as Concha	14001	66.3555	209.3	211.3	5.67606	6.51218	1.52413	20.85	28.73	5.81462
13111	La Granja	1311104	Avenida Central	11185	166.94	66.98	67.25	23.42	12.33	4.50881	61.93	67.51	14.66
21222	La Granja	1311105	Parque Intercomunal	18588	123.92	126.5	150.1	14.64	13.97	3.69961	51.22	66.47	12.3
15538	La Granja	1311106	San Gregorio Oriente	13997	132.047	105.3	106	11.69	14.85	3.4188	44.04	69.02	10.18
5261	La Pintana	1311201	Mapuhu‚	5632	4.53828	398.8	1241	1.2663	1.28887	0.288365	4.65396	5.77482	1.45938
35656	La Pintana	1311202	San Ricardo	19317	83.987	219.4	229.7	4.37101	9.2206	1.94166	27.34	39.76	7.17867
28007	La Pintana	1311203	Pablo de Rokha	27115	166.35	160.9	163.1	11.32	18.05	4.03356	49.21	86.35	11.58
43450	La Pintana	1311204	Antumapu	25117	46.3413	248.2	542.1	2.47381	10.31	1.74456	30.15	49.47	10.11
57204	La Pintana	1311205	La Platina	36963	40.4852	507.5	913	1.67094	8.10837	2.14778	20.54	37.23	7.24729
16651	San Ram¢n	1313101	Poblaci¢n Modelo	14949	120.556	123.7	124.3	12.49	9.7979	3.03961	43.88	44.21	12
5877	San Ram¢n	1313102	Las Am‚ricas	5230	102.549	51.14	51.23	12.87	7.95854	3.24599	36.66	38.74	10.03
13798	San Ram¢n	1313103	Paraguay	11455	163.643	69.33	69.87	20.05	14.38	5.17813	56.08	76.09	14.28
32532	San Ram¢n	1313104	General K”rner	16460	90.4396	174.4	182.4	4.58142	10.1	2.21904	29.24	49.36	7.05849
22694	San Ram¢n	1313105	La Bandera	20725	143.924	140.1	144.4	9.63597	15.9	3.94718	46.14	70.19	11.23
9265	San Ram¢n	1313106	San Ram¢n	8682	133.569	65.38	65.38	13.96	11.79	3.31906	46.94	52.98	12.88
8765	San Miguel	1313001	Barros Luco	7114	46.1948	151.3	154.1	7.19101	3.6616	1.55321	19.43	13.97	5.34699
13393	San Miguel	1313002	Lo Vial	12464	74.6347	165.4	167.2	9.38331	4.6312	1.95889	32.12	25.51	8.24667
24743	San Miguel	1313003	Lo Mena	10392	45.1826	226	230.3	5.95575	3.45575	1.19026	17.63	14.9	5.31416
14127	San Miguel	1313004	Atacama	13711	91.4067	147.7	149.8	12.36	6.95328	2.33582	36.81	24.91	12
13063	San Miguel	1313005	Salesianos	13532	107.397	123	125.8	14.83	8.00813	2.93496	43.32	26.68	14.96
8759	San Miguel	1313006	El Llano	10341	77.7519	124.2	132.6	10.49	6.33655	1.68277	32.7	16.18	12.53
17538	La Cisterna	1310901	La Cisterna	15245	74.0049	204.3	205.8	9.19236	5.34508	1.46843	28.25	23.25	9.26579
15940	La Cisterna	1310902	Ochagav¡a	14620	80.7735	168.3	180.8	10.34	6.86869	1.8063	32.99	26.44	10.22
17687	La Cisterna	1310903	Lo Ovalle	16535	96.6959	169	170.8	10.93	7.81657	2.21302	36.64	27.51	11.3
16778	La Cisterna	1310904	El Parr¢n	14875	90.7012	163.7	164.4	10.43	7.08002	2.29689	34.68	28.27	10.7
10140	La Cisterna	1310905	Vicu¤a Mackenna	9036	68.9771	129.7	131.4	8.10332	5.51272	1.75019	25.33	21.73	8.11874
16566	La Cisterna	1310906	La Cultura	14793	90.7546	160	163.2	10.39	6.83125	1.7625	34.44	29.13	11.06
19156	El Bosque	1310501	El Bosque	18548	41.3096	310.6	448.5	5.00644	4.61687	1.11397	23.71	20.93	8.34192
13950	El Bosque	1310502	Lagos de Chile	12339	123.39	97.53	99.53	15.06	9.33046	3.14775	46.62	47.66	13.25
6737	El Bosque	1310503	Capit n Avalos	5776	75.013	74.28	77.44	9.23533	6.1524	1.50781	27.42	22.7	10.37
10043	El Bosque	1310504	Sargento Aldea	9656	117.756	80.65	81.58	12.44	10.42	3.73218	43.88	41.07	13.7
21717	El Bosque	1310505	Aviadores	19123	160.697	115.6	119.2	13.03	15.06	3.85813	57.66	64.58	16.8
27503	El Bosque	1310506	Santa Elena	26197	155.012	159.4	169	11.45	16.76	4.27227	48.58	79.28	13.2
33803	El Bosque	1310507	El Almendro	23583	142.066	165.6	166.3	4.40821	14.58	2.75362	43.49	68.3	14.25
21165	El Bosque	1310508	Le¢n XIII	23130	138.503	162.8	167.4	9.4226	13.05	2.42015	45.23	51.17	14.8
18758	El Bosque	1310509	Los C¢ndores	17480	148.136	116.7	117.5	17.16	13.14	3.57327	51.41	58.83	14.16
18302	Pedro Aguirre Cerda	1312101	La Victoria	15926	173.109	89.51	91.7	24.8	13	4.44643	68.87	71.52	17.12
19232	Pedro Aguirre Cerda	1312102	Estadio Yarur	15938	103.494	137.2	154.2	14.7	8.85568	2.84257	44.35	39.72	11.41
16462	Pedro Aguirre Cerda	1312103	La Marina	14683	98.5436	128.9	149	13.8	9.18542	2.32739	40.85	36.45	12.34
18441	Pedro Aguirre Cerda	1312104	Miguel D vila	16212	132.885	118.9	121.9	14.11	10.79	3.75946	52.39	49.71	13.52
16119	Pedro Aguirre Cerda	1312105	La Feria	14646	187.769	77.63	77.63	22.32	14.38	5.29434	70.59	87.58	16.67
16542	Pedro Aguirre Cerda	1312106	Lo Valledor Norte	13381	96.2662	136.9	139.2	9.93426	9.46676	2.80497	34.61	43.43	9.33528
17326	Pedro Aguirre Cerda	1312107	Lo Valledor Sur	14573	144.287	99.71	100.9	17.63	12.13	4.23227	54.45	62.13	14.07
7919	Pedro Aguirre Cerda	1312108	Navidad	6762	153.682	44.4	44.4	20.41	11.15	4.84234	60.61	63.24	13.24
22046	Lo Espejo	1311601	Lo Espejo	22872	127.067	175.5	180.1	6.25641	13.33	2.83191	39.74	61.05	10.69
14143	Lo Espejo	1311602	Las Torres	13928	178.564	76.8	77.61	7.76042	19.82	3.8151	53.42	81.04	14.15
21377	Lo Espejo	1311603	Poblaci¢n Caro Sur	18639	190.194	97.82	98.42	18.36	17.98	5.86792	65.98	97.2	16.3
21129	Lo Espejo	1311604	Poblaci¢n Caro Norte	17890	165.648	105.3	107.7	20.97	14.43	4.70085	63.8	77.48	15.75
7602	Lo Espejo	1311605	Quiriquina	6743	168.575	39.03	39.84	22.37	14.35	5.22675	61.52	76.66	16.14
13550	Lo Espejo	1311606	Carlos Dittborn	12644	203.935	62.18	62.27	24.62	19.72	5.95047	69.31	94.66	18.48
20214	Lo Espejo	1311607	Clara Estrella	19725	73.8764	223.3	267.4	9.59695	7.88625	2.02866	28.72	37.54	7.66682
3097	Estaci¢n central	1310601	Estaci¢n Central	3469	45.0519	77.11	77.47	4.82428	2.64557	1.73778	19.71	14.43	4.17585
3697	Estaci¢n central	1310602	Maestranza	3120	25.1613	119.6	123.6	2.28261	2.45819	0.434783	9.46488	10.08	2.44147
8727	Estaci¢n central	1310603	Hermanos Carrera	8262	133.258	60.9	62	14.25	12.59	4.13793	47.09	66.21	10.08
12990	Estaci¢n central	1310604	Nogales	11100	163.235	66.26	67.71	15.05	15.61	4.70872	60.01	77.47	13.96
7516	Estaci¢n central	1310605	La Araucana	6403	97.0152	60.38	66.49	12.01	9.52302	3.29579	39.53	44.32	8.47963
14591	Estaci¢n central	1310606	Infante Cerda	12488	134.28	90.06	93.11	17.97	9.68243	3.12014	53.81	45.3	13.84
29677	Estaci¢n central	1310607	Chuchunco	14911	72.7366	171	205.4	7.75439	8.04678	1.66082	30.08	34.16	8.26901
11027	Estaci¢n central	1310608	Las Parcelas	16205	57.2615	226.2	282.6	5.05747	5.39346	1.06101	26.35	17.3	13.73
7194	Estaci¢n central	1310609	Las Rejas	6146	125.429	45.7	49.3	22.19	8.22757	2.97593	57.42	38.75	15.93
13594	Estaci¢n central	1310610	Pila del Ganso	11727	93.0714	119.9	125.7	13.07	6.47206	2.16847	41.04	23.08	11.93
9842	Estaci¢n central	1310611	Ecuador	7836	99.1899	78.83	79.31	11.82	7.72548	1.95357	39.12	34.81	10.16
7700	Estaci¢n central	1310612	Universidad T‚cnica	6682	75.0787	73.77	89.23	12.73	5.5307	1.62668	40.75	20.65	13.46
11244	Estaci¢n central	1310613	Bernal del Mercado	11050	109.406	99.74	101.3	9.45458	8.97333	2.13555	45.57	32.7	10.54
8300	Cerrillos	1310201	Cerrillos	7663	9.57875	434	800.5	1.95161	1.47005	0.384793	6.46774	5.67511	1.61751
15589	Cerrillos	1310202	Villa M‚xico	13255	82.3292	139.6	160.9	10.42	7.44986	3.83238	36.38	29.03	11.84
33618	Cerrillos	1310203	Divino Maestro	31287	118.962	254.7	263.2	8.79073	11.61	2.52061	41.29	55.12	11.47
15142	Cerrillos	1310204	Lo Err zuriz	19342	41.7754	435.1	463.3	3.44059	4.13468	0.813606	14.37	17.25	4.44266
17793	Maip£	1311901	Cinco de Abril	16911	74.8274	196.5	226.4	8.70738	6.17303	1.29771	32.01	22.34	11.8
22071	Maip£	1311902	Los Libertadores	43376	123.931	331.3	350.4	5.41503	12.66	1.38545	37.04	41.35	13.31
18605	Maip£	1311903	Ram¢n Freire	16156	96.1667	155.8	168.4	10.71	7.47112	2.27214	38.32	34.96	10.88
734	Maip£	1311904	Feria Internacional	647	5.93578	103.6	108.7	0.656371	0.511583	0.07722	2.02703	2.33591	0.472973
20610	Maip£	1311905	Las Industrias	17488	10.4033	1021	1681	0.540646	1.58864	0.20764	5.08423	5.46131	2.01861
27289	Maip£	1311906	San Mart¡n	11446	48.7064	213.4	234.6	2.79756	3.53327	0.576382	19.61	12.7	8.56607
38659	Maip£	1311907	Maip£ Poniente	58808	28.0706	1049	2095	1.4204	5.90372	0.747378	16.02	23.88	5.59104
16777	Maip£	1311908	Portales	15622	110.794	127.3	141.4	8.33464	9.26944	2.02671	45.84	38.09	16.66
9563	Maip£	1311909	Templo Votivo	8155	69.1102	107.7	117.5	8.47725	4.91179	1.8013	28.75	20.77	10.72
9972	Maip£	1311910	O?Higgins	9305	79.5299	102.5	116.9	8.20488	7.15122	2.32195	34.02	29.76	10.79
12215	Maip£	1311911	Las Heras	11557	115.57	89.72	99.6	11	10.01	2.9202	47.58	51.73	13.14
15721	Maip£	1311912	Blanco Encalada	14118	126.054	97.6	112.3	10.8	13.4	3.35041	49.43	57.11	13.13
42792	Maip£	1311914	Las Lomas	34578	14.4981	1223	2385	0.747343	3.28455	0.208504	6.93867	8.14473	2.52984
1904	Maip£	1311915	Esquina Blanca	1589	8.8771	170.3	179.3	1.3623	0.775103	0.193776	3.59366	2.98884	0.94539
10725	Quinta Normal	1312601	Municipalidad	9349	74.1984	125.2	126.4	9.17732	5.74281	2.22045	28.14	24	7.27636
17734	Quinta Normal	1312602	Carrascal	15773	72.0228	188	218.9	9.99468	6.81915	2.18617	31.24	29.59	8.49468
4321	Quinta Normal	1312603	Yungay	3351	30.1892	110.6	111.4	4.6745	2.21519	0.750452	13.2	9.69259	2.8481
7618	Quinta Normal	1312604	Villa Sana	6302	77.8025	80.55	81	10.42	5.72315	2.02359	30.45	26.21	7.36189
12436	Quinta Normal	1312605	Quidora	10676	80.2707	129.9	133	10.28	6.18168	2.34026	32.69	26.38	9.06851
18263	Quinta Normal	1312606	Mercurio	16765	121.486	135.6	137.7	13.05	9.55752	2.9351	47.12	45	11.58
9709	Quinta Normal	1312607	C¢nsul Poinsett	8559	81.5143	104	105.2	9.75	6.625	2.67308	31.32	29.27	8.99038
17791	Quinta Normal	1312608	Catamarca	17107	115.588	146.4	147.8	10.85	10.29	2.5	39.56	45.75	10.55
17657	Quinta Normal	1312609	Frontera	15377	133.713	103.3	114.6	16.74	12.38	4.15295	52.12	59.24	13.93
16476	Lo Prado	1311701	Lo Prado	13599	149.44	90.49	91.29	16.92	11.85	4.01149	54.78	61.5	13.21
14200	Lo Prado	1311702	Blanqueado	16340	181.556	85.18	89.6	9.67363	18.23	3.67457	63.45	79.58	19.21
21196	Lo Prado	1311703	Territorio Ant rtico	19290	160.75	118.5	120.3	15.25	14.51	3.86498	56.51	66.19	13.56
19844	Lo Prado	1311704	California	18777	160.487	116.4	117	12.96	13.19	3.18729	57.53	55.5	15.46
28817	Lo Prado	1311705	Oscar Bonilla	17134	91.1383	182.3	188.1	4.87658	8.8316	1.40976	31.82	37.71	8.74931
10400	Lo Prado	1311706	Costa Rica	9312	186.24	47.33	49.62	19.5	17.14	4.7116	68.33	81.3	18.76
36017	Pudahuel	1312401	Municipalidad	13158	54.1481	232.2	243.1	3.94057	5.17227	1.35228	18.83	23.57	4.49612
19906	Pudahuel	1312402	Embalse Lo Prado	19792	46.7896	373.1	422.9	3.20021	5.36317	1.35621	16.61	25.54	4.21871
11788	Pudahuel	1312403	Barrancas	11025	123.876	87.92	88.82	10.92	10.98	3.09372	41.53	58.39	9.65651
18598	Pudahuel	1312404	La Estrella	18130	188.854	93.81	95.74	14.82	19.28	4.85023	63.49	87.47	16.06
29142	Pudahuel	1312405	Estrella de Chile	13487	85.9045	153.4	157	7.4837	8.28553	2.02738	27.61	37.24	7.412
18091	Pudahuel	1312406	Santa Corina	81920	35.8042	858.8	2288	2.23335	9.86144	1.02934	24.93	34.46	9.18025
2211	Pudahuel	1312408	Pudahuel	2171	0.473397	602	4586	0.171096	0.322259	0.051495	1.0216	2.13289	0.289037
25112	Cerro Navia	1310301	Cerro Navia	23905	135.057	158.6	176.9	10.9	15.66	3.88399	46.88	74.1	13.3
19810	Cerro Navia	1310302	Janequeo	19359	166.888	114.7	116	14.31	16.4	4.25458	54.6	74.11	15.41
13705	Cerro Navia	1310303	Jos‚ Joaqu¡n P‚rez	11881	154.299	76.3	76.66	15.78	13.68	4.19397	55.73	72.02	14.5
14478	Cerro Navia	1310304	Poblaci¢n Roosevelt	13050	181.25	72.29	72.47	21.41	16.45	5.17361	66.41	77.98	15.99
12480	Cerro Navia	1310305	Dalmacia	11324	157.278	68.21	72.36	12.78	16.08	4.14895	53.14	74.42	14.06
32269	Cerro Navia	1310306	El Montijo	16432	47.2184	181.6	347.7	3.5793	9.78524	1.93833	27.74	42.56	7.55507
21547	Cerro Navia	1310307	Violeta Parra	21670	165.42	123	130.7	10.93	18.5	4.22764	52.67	86.94	13.06
16334	Cerro Navia	1310308	Victoria	15448	166.108	85.54	92.67	11.4	17.52	5.57634	57.35	88.29	15.22
12114	Renca	1312801	Renca	11649	97.075	112.4	119.7	7.68683	10.36	2.35765	33.94	41.01	9.35943
18691	Renca	1312802	Lo Ruiz	18725	51.4423	245.5	363.8	4.35845	8.11405	1.61711	24.18	38.5	5.67821
10318	Renca	1312803	Jos‚ Miguel Carrera	9018	94.9263	80.24	95.34	11.05	9.18495	2.85394	41.04	40.2	11.59
9203	Renca	1312804	Santa Mar¡a	7549	41.9389	175	180.2	5.57714	3.13143	1.12571	16.32	15.67	4.46857
10515	Renca	1312805	Planta El‚ctrica	9260	102.889	83.08	89.96	12.83	8.6182	3.34617	41.21	44.29	10.75
17200	Renca	1312806	Jos‚ Miguel Infante	17528	130.806	131.4	133.6	10.33	12.82	2.64079	44.07	55.88	11.99
38000	Renca	1312807	El Perejil	17160	15.1858	572.2	1130	0.665851	3.31702	0.485844	7.54806	14.51	2.34009
12924	Renca	1312808	Cerro Colorado	12194	47.8196	110.7	255.4	7.31707	10.36	2.52936	35.21	50.29	8.76242
30603	Quilicura	1312501	Quilicura	23702	11.9345	976.7	1986	0.942971	2.27705	0.337872	7.49565	9.08877	2.76953
9673	Quilicura	1312502	Lo Echevers	58370	25.8046	705.1	2262	1.8508	10.77	1.10055	19.56	35.62	5.85874
845	Quilicura	1312503	San Ignacio	624	0.365554	968.4	1707	0.034077	0.077447	0.009294	0.182776	0.340768	0.052664
629	Colina	1330102	Chicureo	2704	0.251395	1359	10760	0.051508	0.298013	0.015453	0.468727	0.754967	0.168506
5068	Colina	1330103	Algarrobal	8673	2.2125	1666	3920	0.22389	0.678872	0.067827	1.28632	2.65246	0.37455
2975	Lampa	1330204	La Vilana	3428	0.987612	697.4	3471	0.454545	0.514769	0.283912	1.60883	2.61686	0.577861
33904	Puente Alto	1320101	Puente Alto	20311	29.3936	598.9	691.4	2.57305	2.64318	0.691267	12.68	14.39	3.34112
65546	Puente Alto	1320102	El Peral	17625	6.13684	782.3	2872	1.03924	2.30091	0.444842	6.43359	6.6036	2.53228
10802	Puente Alto	1320103	Las Vizcachas	32175	16.7753	624.1	1918	1.9436	6.44448	0.580035	12.72	19.46	4.01538
15008	Puente Alto	1320104	Regimiento	17698	43.9156	240.5	402.8	5.45946	6.94803	1.36383	22.64	28.44	6.06653
56085	Puente Alto	1320105	Bajos de Mena	99133	78.8021	778.3	1258	2.8588	15.23	1.7731	31.22	60.35	9.69292
26021	Puente Alto	1320106	Tocornal	27347	36.7567	462.8	744.3	2.86085	6.57087	1.11063	15.89	26.1	4.76016
47307	Puente Alto	1320107	Gabriela	36226	39.548	791.7	915.6	1.277	4.81117	0.68334	13.51	19.89	4.60654
7656	San Bernardo	1340101	O?Higgins	6300	49.6063	122.9	127	8.17738	3.27095	1.48088	21.46	12.6	6.71277
12093	San Bernardo	1340102	Escuela de Infanter¡a	10236	105.526	93.3	97.17	9.58199	9.4105	2.62594	40.28	40.75	12.51
17200	San Bernardo	1340103	Calder¢n de La Barca	16637	166.37	98.23	99.64	10.52	17.11	4.30622	53.77	76.1	13.88
19419	San Bernardo	1340104	Santa Marta	18195	159.605	112.3	114.3	9.83081	18.11	3.70436	52.21	82.07	13.37
34527	San Bernardo	1340105	Hospital	21177	90.1149	220.5	235	4.839	9.55556	1.80045	31.97	41.47	9.54649
13905	San Bernardo	1340106	Cerro Negro	48003	24.9626	379.2	1923	2.60812	16.29	2.08597	30.82	66.45	9.61498
593	San Bernardo	1340107	Maestranza	3517	20.8107	54.21	169.4	1.47574	7.24958	0.442723	19.09	13.98	4.05829
26240	San Bernardo	1340108	Nos	33427	9.87504	1223	3385	1.08585	3.06214	0.361406	6.98937	10.09	2.44808
19105	San Bernardo	1340109	Nogales	16597	74.0938	208.6	223.6	9.56855	6.26558	1.75455	29.71	24.82	8.93576
22385	San Bernardo	1340110	Tejas de Chena	20370	107.211	178.3	189.7	12.5	9.77566	2.36119	40.68	41.72	12.16
12471	San Bernardo	1340111	Chena	17351	4.98592	1221	3480	0.428337	1.37346	0.1638	4.19738	5.07535	1.6249
12625	Padre Hurtado	1360404	Villa Los Silos	16568	22.9156	274.3	723.1	2.84725	6.81006	0.867663	16.17	26.82	4.86329
0	Padre Hurtado	1360401	Casa de Ejercicios	2765	1.687	231.3	1639	0.843061	0.869001	0.198876	4.35798	4.11587	1.19758
0	Padre Hurtado	1360403	Padre Hurtado	16600	52.0376	186.9	319.4	6.69342	8.37881	1.87801	28.46	40.76	7.50669
							STDV	5.94844	4.41824	1.35978	17.7861	22.6831	5.22488
							Average	9.98948	7.91359	2.17649	36.3476	32.9186	10.4917
							Min	0.034077	0.077447	0.009294	0.182776	0.340768	0.052664
							Max	29.68	21.79	8.39761	92.07	98.24	29.45

## Sheet: scaled_centralized error
POP_92	NAM_COMU	DIST_2K2	NOMBRE_DIS	1_old_ha	2_child_ha	3_disab_ha	4_alon_ha	5_educ_ha	6_job_ha
7860	Santiago	1310101	Huel‚n	3.36208	-8.47109	-1.20949	14.9163	-44.5016	-1.42654
7664	Santiago	1310102	Moneda	-7.95865	-10.2161	-2.55181	-23.5137	-48.8832	-10.5438
5376	Santiago	1310103	Amun tegui	-3.95792	-6.62783	-2.11501	0.826257	-41.8016	-3.01654
10219	Santiago	1310104	Brasil	1.88208	-2.14183	1.16402	29.5563	-29.6816	10.9235
7689	Santiago	1310105	Chacabuco	-4.63792	-3.34828	-1.20252	-5.29374	-28.8616	-4.55654
9248	Santiago	1310106	Portales	0.202079	-2.67957	-0.75759	14.6963	-20.5516	0.943461
6537	Santiago	1310107	Matucana	-4.45792	-3.78713	-1.37761	-9.03374	-24.3216	-4.84654
9228	Santiago	1310108	San Saturnino	-0.917921	-1.64183	-0.183795	6.87626	-16.4716	-1.23654
8141	Santiago	1310109	Mapocho	-4.12792	-5.22282	-1.04473	-2.12374	-25.6916	-3.31654
8376	Santiago	1310110	Vicu¤a Mackenna	2.79208	-5.33715	-1.48009	37.9363	-39.1116	13.7335
12725	Santiago	1310111	San Isidro	0.662079	-3.80016	-0.762759	13.7763	-36.0816	3.20346
5733	Santiago	1310112	Universidad	-7.07207	-7.14848	-2.36035	-10.6137	-40.1716	-5.96874
6418	Santiago	1310113	Almagro	-5.98706	-7.03699	-2.17263	-10.9537	-43.0116	-4.42654
4983	Santiago	1310114	Porvenir	-4.83792	-5.80841	-1.80494	-13.4437	-36.0916	-5.66654
9428	Santiago	1310115	San Diego	-3.31792	-5.62991	-0.813204	-10.7537	-30.4816	-6.08005
6750	Santiago	1310116	Santa Elena	-5.37792	-9.21205	-1.89282	-27.3237	-41.0616	-9.67197
12580	Santiago	1310117	Carmen	-1.70792	-5.05737	-0.972168	-14.0437	-32.2216	-4.21654
7609	Santiago	1310118	Victoria	-5.41792	-7.38059	-0.355476	-21.5337	-35.2716	-8.13964
10137	Santiago	1310119	Valpara¡so	-3.40792	-5.43265	-1.44369	-13.7137	-29.7416	-3.90654
11508	Santiago	1310120	Franklin	-5.19792	-7.11661	-1.15389	-22.1037	-31.6116	-7.7786
9277	Santiago	1310121	Matadero	-7.79322	-7.47967	-1.97665	-27.5437	-36.1616	-8.51411
5231	Santiago	1310122	Parque O?Higgins	-14.3297	-11.0021	-1.95496	-21.3837	-26.7816	-13.0211
3339	Santiago	1310123	Club H¡pico	-10.2495	-10.0815	-2.23919	-38.9137	-44.2716	-11.2471
11508	Santiago	1310124	San Eugenio	-4.57792	-6.98254	-1.28609	-19.8037	-31.9116	-7.25791
6877	Santiago	1310125	Exposici¢n	-4.08792	-6.07071	-1.1172	-17.8337	-26.3616	-8.15695
4710	Santiago	1310126	San Alfonso	-9.26861	-9.25521	-2.06743	-32.1437	-40.8116	-10.2382
13123	Santiago	1310127	Avenida Espa¤a	-3.27792	-5.09924	-1.37918	2.71626	-31.8616	1.30346
7533	Santiago	1310128	Ej‚rcito	-4.37792	-6.09415	-1.45235	-1.41374	-40.1716	0.903461
1170	Santiago	1310129	Quinta Normal	-14.8953	-10.1307	-3.35091	-47.5072	-50.3653	-13.7008
14556	Independencia	1310801	Independencia	2.36208	-5.53042	1.6922	-5.33374	-26.2216	-4.90654
16576	Independencia	1310802	Juan Antonio R¡os	1.16208	-3.77319	-0.617739	0.696257	-20.0216	-2.33654
19688	Independencia	1310803	Miraflores	-4.71792	-5.56364	-1.31969	-19.9637	-23.7916	-7.8034
5029	Independencia	1310804	Hip¢dromo	-3.32792	-7.4072	-1.35872	-21.7737	-36.0916	-6.75506
11299	Independencia	1310805	Santa Laura	-3.50792	-5.50779	-1.12425	-19.1937	-33.9416	-5.99122
8094	Independencia	1310806	El Molino	-1.80792	-5.1813	-0.651914	-12.8037	-33.2416	-4.13654
2552	Independencia	1310807	Escuela de Medicina	-10.2715	-9.37626	-2.25615	-39.2637	-44.9616	-12.1209
23158	Conchal¡	1310401	Conchal¡	-9.93048	-8.60509	-2.57402	-35.5937	-37.8116	-10.9106
18642	Conchal¡	1310402	Juanita Aguirre	0.00207895	-2.36979	-0.780007	-10.8037	-11.7916	-4.04654
21551	Conchal¡	1310403	Pomaire	-1.93792	1.04817	-0.0635748	-3.39374	5.98835	-3.71654
16721	Conchal¡	1310404	Eneas Gonel	5.14208	2.22817	0.329708	5.22626	11.5184	-1.50654
22539	Conchal¡	1310405	La Palma	-2.47792	-0.591827	-0.600374	-8.04374	-4.02165	-3.56654
24707	Conchal¡	1310406	Monterrey	-11.7458	-8.37847	-2.40357	-36.2037	-36.1616	-11.2135
8317	Conchal¡	1310407	El Cortijo	-7.9307	-4.67422	-1.38222	-24.7637	-22.3116	-8.34088
17257	Conchal¡	1310408	Luther King	-6.80331	-2.47236	-1.27296	-15.5937	-11.3616	-6.46358
14221	Huechuraba	1310701	Huechuraba	-14.1934	-7.84151	-3.10691	-43.5437	-42.8016	-12.3672
18137	Huechuraba	1310702	La Pincoya	-9.806	-3.433	-1.23331	-24.2937	-8.80165	-8.20396
9421	Huechuraba	1310703	Avenida Principal	-7.25112	4.07817	0.467801	-3.50374	27.3484	-3.71654
14208	Huechuraba	1310704	Rep£blica de Francia	-3.27792	9.45817	0.747661	9.48626	42.6384	0.313461
425	Huechuraba	1310705	La Pir mide	-15.6541	-9.9779	-3.50288	-51.1621	-52.8053	-14.9653
4786	Recoleta	1312701	Recoleta	-9.13366	-8.57683	-2.44439	-30.4937	-42.1916	-10.5101
9345	Recoleta	1312702	Cerro Blanco	-5.92792	-7.13866	2.09715	-20.0137	-33.1516	-5.21654
4337	Recoleta	1312703	Cementerio General	-12.7101	-10.5667	-2.6291	-44.1689	-48.1474	-13.4029
38583	Recoleta	1312704	Lo Ar nguiz	-9.39762	-6.00939	-1.99379	-28.1837	-27.6916	-8.56185
26927	Recoleta	1312705	Salzburgo	-7.02696	-3.22909	-0.721203	-23.7137	-13.7516	-7.99736
26888	Recoleta	1312706	Cementerio Israelita	-5.37792	0.598173	-0.306494	-6.76374	2.31835	-2.45654
14094	Recoleta	1312707	Quinta Bella	5.63208	1.37817	4.86134	17.5263	18.9284	2.68346
8368	Recoleta	1312708	Cementerio Cat¢lico	-4.60792	-6.48351	-1.77549	-20.2637	-30.8116	-7.01323
28058	Recoleta	1312709	Regimiento Buin	-11.2945	-8.63028	-2.31534	-35.9737	-38.8916	-11.6003
3381	Recoleta	1312710	Cerro San Crist¢bal	-5.30792	-8.29448	-1.69612	-17.6637	-41.6516	-6.5707
17908	Providencia	1312301	Condell	-1.65792	-7.40955	-1.7228	-11.9437	-42.0116	-2.23654
17323	Providencia	1312302	Pedro de Valdivia	2.01208	-2.16183	-1.65604	7.67626	-39.1416	7.28346
18487	Providencia	1312303	Los Leones	13.7421	-6.0037	-1.12641	18.0563	-41.0416	4.93346
21290	Providencia	1312304	Pocuro	2.84208	-4.625	-1.25916	1.93626	-40.2216	4.11346
8725	Providencia	1312305	Diego de Almagro	1.24208	-5.73223	-1.53603	-8.24374	-38.2616	0.713461
12268	Providencia	1312306	Parque Bustamante	5.54208	-6.62052	-0.97603	11.6063	-41.0816	3.17346
9079	Providencia	1312307	Pedro Valdivia Norte	-4.42792	-7.76654	-1.96378	-20.4937	-43.4216	-5.46654
6066	Providencia	1312308	Hospital Militar	3.45208	-8.67246	-1.65529	0.756257	-46.7097	-0.946539
11845	Vitacura	1313201	Naciones Unidas	-6.30571	-7.76423	-2.80068	-25.4237	-45.5016	-6.58632
23307	Vitacura	1313202	Estadio Manquehue	-7.08338	-6.54092	-2.71809	-25.5037	-41.7616	-4.48654
8563	Vitacura	1313203	Lo Curro	-14.8009	-11.133	-3.4173	-44.3854	-50.4289	-11.1249
22915	Vitacura	1313204	Club de Golf	-7.71658	-4.15791	-2.59556	-16.8137	-36.7616	-0.0365387
12745	Vitacura	1313205	Vitacura	-6.70817	-7.29199	-2.7129	-25.0737	-42.3116	-4.04654
31900	Lo Barnechea	1311501	La Dehesa	-14.9466	-8.82216	-3.32834	-42.5337	-45.5316	-10.2233
18022	Las Condes	1311401	Escuela Militar	-6.05137	-5.39504	-2.61785	-13.4037	-39.3016	1.79346
9004	Las Condes	1311402	Estadio Palestino	-7.84794	-7.39125	-2.78075	-22.4637	-43.5216	-2.93654
13556	Las Condes	1311403	Hospital Fach	-4.12792	-7.22615	-2.36058	-20.6837	-41.4916	-2.10654
31850	Las Condes	1311404	Las Condes	-14.5486	-10.9984	-3.21495	-46.3166	-51.4271	-11.9075
9518	Las Condes	1311405	Estadio Italiano	-1.65792	-2.18183	-2.25095	-6.74374	-36.3116	3.84346
8951	Las Condes	1311406	Los Dom¡nicos	-4.25792	-5.11952	-2.29319	-15.7237	-36.7716	0.693461
27211	Las Condes	1311407	Cerro Apoquindo	-13.5421	-9.70502	-3.0571	-41.0637	-44.7816	-10.1974
20942	Las Condes	1311408	Chapiqui¤a	-2.04792	-2.83071	-1.95027	-2.75374	-31.4516	6.01346
10538	Las Condes	1311409	El Pill n	-0.897921	-3.89381	-1.88338	-8.11374	-37.8216	2.42346
12919	Las Condes	1311410	Sebasti n El Cano	2.41208	-1.71183	-1.87573	0.766257	-35.0916	4.83346
13299	Las Condes	1311411	Estadio Espa¤ol	3.11208	-2.07183	-1.79498	7.64626	-36.5116	6.85346
15537	Las Condes	1311412	Vaticano	3.33208	-2.24183	-1.99726	6.00626	-33.6616	5.86346
16674	Las Condes	1311413	Cerro San Luis	2.30208	-7.67105	-2.1701	-4.57374	-45.2316	-1.26654
17046	¥u¤oa	1312001	Sim¢n Bolivar	0.202079	-4.83035	-1.62982	-3.22374	-38.8816	1.41346
21082	¥u¤oa	1312002	Pucar	0.332079	-4.52526	-1.30253	-5.47374	-33.4516	3.27346
8327	¥u¤oa	1312003	Plaza Los Guindos	0.172079	-5.62569	-0.892371	-6.66374	-36.9416	0.983461
20664	¥u¤oa	1312004	Chacra Valpara¡so	7.24208	-4.80374	-0.922039	0.826257	-31.4116	3.38346
11378	¥u¤oa	1312005	Plaza ¥u¤oa	-1.75792	-6.95423	-1.72714	-13.4737	-40.4616	0.163461
19821	¥u¤oa	1312006	Santa Julia	5.57208	-1.68183	-0.290065	8.49626	-18.3216	2.05346
17606	¥u¤oa	1312007	Plaza Za¤artu	2.32208	-4.66329	-0.783462	1.31626	-27.8916	0.873461
14515	¥u¤oa	1312008	Estadio Nacional	-3.94792	-6.86349	-1.50461	-23.3837	-27.1616	-8.55955
11477	¥u¤oa	1312009	Piscina Mundt	1.44208	-5.43155	-1.56785	-4.15374	-34.6516	-0.216539
17015	¥u¤oa	1312010	Crescente Err zuriz	-2.44792	-7.00562	-1.70205	-14.4937	-42.0816	-2.34654
13644	¥u¤oa	1312011	Hospital de Carabineros	-1.48792	-6.78179	-1.52066	-12.3837	-42.3216	-2.56654
13459	La Reina	1311301	Larra¡n	-2.52792	-5.55217	-1.89785	-15.0537	-36.0416	-0.566539
7759	La Reina	1311302	Lynch Norte	-3.98792	-5.11204	-2.0604	-11.6437	-36.0416	0.793461
15208	La Reina	1311303	Pr¡ncipe de Gales	-5.56792	-6.1735	-2.59331	-21.8937	-40.3816	-2.63654
12400	La Reina	1311304	Parque La Quintrala	0.0820789	-3.56183	-1.64627	-5.07374	-33.0416	4.97346
13284	La Reina	1311305	Plaza Ossand¢n	-11.2563	-7.16897	-2.62232	-26.2637	-39.3116	-1.50654
5762	La Reina	1311306	La Reina	-14.7304	-10.5458	-3.34454	-44.2212	-48.3262	-10.6476
24538	La Reina	1311307	Aer¢dromo Tobalaba	-9.5478	-4.47242	-1.687	-25.6837	-24.4516	-5.50654
40156	Macul	1311801	Lo Plaza	-9.00098	-7.1554	-1.99723	-31.9337	-30.5616	-9.73306
25510	Macul	1311802	Macul	-3.04792	-3.68458	-0.821381	-8.19374	-21.1316	0.233461
24189	Macul	1311803	Pedreros	-7.66704	-5.9618	-2.17015	-21.1537	-31.5016	-3.72654
19108	Macul	1311804	Camino Agr¡cola	-5.95911	-5.93352	-1.69305	-18.4637	-25.5716	-6.48455
11745	Macul	1311805	Villa Santa Carolina	-11.1158	-9.4286	-2.89938	-37.9037	-47.3841	-10.4312
39255	Pe¤alol‚n	1312201	Jos‚ Arrieta	-9.77188	-6.7123	-1.78825	-30.1537	-28.1216	-9.40865
48454	Pe¤alol‚n	1312202	Pe¤alol‚n	-13.4449	-7.35853	-2.80993	-40.7137	-35.3016	-11.5337
4553	Pe¤alol‚n	1312203	Lo Hermida	-14.5278	-6.3577	-3.13065	-42.0437	-38.6616	-10.2806
32764	Pe¤alol‚n	1312204	Torres de Macul	-11.6278	-6.03537	-2.30176	-27.6037	-27.7216	-7.4722
31411	Pe¤alol‚n	1312205	Vi¤a Macul	-14.2763	-8.3357	-2.9741	-41.5737	-41.7816	-10.7484
23320	Pe¤alol‚n	1312206	Villa Los Lagos	-5.53792	2.03817	0.0281662	0.846257	22.8784	-4.19654
57225	La Florida	1311001	La Florida Oriente	-15.0562	-11.5712	-3.39394	-50.5543	-53.2504	-14.5761
51536	La Florida	1311002	La Alborada	-13.8284	-9.89835	-3.13905	-42.1237	-48.2877	-11.644
76117	La Florida	1311003	Santa Raquel	-12.8618	-9.44108	-3.01992	-39.1337	-46.3632	-9.67587
48790	La Florida	1311004	O? Higgins	-13.4076	-10.6824	-3.0781	-44.2579	-49.805	-11.5782
57341	La Florida	1311005	San Rafael	-14.1552	-9.17816	-2.88846	-43.2337	-40.9416	-12.9596
37824	La Florida	1311006	Walker Mart¡nez	-9.62564	-2.17183	-2.06385	-15.9637	-17.7316	0.273461
15012	San Joaquin	1312901	San Joaqu¡n	-7.13487	-8.45963	-2.1295	-30.0137	-38.3516	-9.20724
15862	San Joaquin	1312902	El Pinar	-2.22792	-3.74145	-0.750201	-11.6137	-13.7716	-5.09654
17195	San Joaquin	1312903	Edwards Bello Norte	-4.72792	-4.65138	-0.579018	-11.9637	-18.6816	-3.73654
10230	San Joaquin	1312904	Edwards Bello Sur	-5.53792	-4.50949	-1.68269	-18.1437	-22.0816	-5.95902
17742	San Joaquin	1312905	La Castrina	-2.39792	-1.98183	-1.07261	-10.3137	-7.31165	-3.88654
16845	San Joaquin	1312906	Pedro Mira	-3.08792	-4.36754	-0.993414	-15.0737	-18.9516	-5.01654
21122	San Joaquin	1312907	Las Industrias	-4.44792	-2.33849	0.0813172	-11.1337	-0.941645	-5.34654
46905	La Granja	1311101	La Granja	-13.4779	-7.84843	-2.62299	-38.3137	-36.2616	-10.8703
19900	La Granja	1311102	San Gregorio Poniente	-2.05792	-0.761827	-0.0432718	-10.2037	2.70835	-4.28654
16609	La Granja	1311103	Malaqu¡as Concha	-10.2619	-5.81964	-2.01214	-33.2837	-26.8716	-9.90192
13111	La Granja	1311104	Avenida Central	7.48208	-0.0018274	0.972538	7.79626	11.9084	-1.05654
21222	La Granja	1311105	Parque Intercomunal	-1.29792	1.63817	0.163334	-2.91374	10.8684	-3.41654
15538	La Granja	1311106	San Gregorio Oriente	-4.24792	2.51817	-0.117468	-10.0937	13.4184	-5.53654
5261	La Pintana	1311201	Mapuhu‚	-14.6716	-11.043	-3.24791	-49.4798	-49.8268	-14.2572
35656	La Pintana	1311202	San Ricardo	-11.5669	-3.11123	-1.59461	-26.7937	-15.8416	-8.53787
28007	La Pintana	1311203	Pablo de Rokha	-4.61792	5.71817	0.49729	-4.92374	30.7484	-4.13654
43450	La Pintana	1311204	Antumapu	-13.4641	-2.02183	-1.79171	-23.9837	-6.13165	-5.60654
57204	La Pintana	1311205	La Platina	-14.267	-4.22345	-1.38849	-33.5937	-18.3716	-8.46925
16651	San Ram¢n	1313101	Poblaci¢n Modelo	-3.44792	-2.53393	-0.496659	-10.2537	-11.3916	-3.71654
5877	San Ram¢n	1313102	Las Am‚ricas	-3.06792	-4.37328	-0.29028	-17.4737	-16.8616	-5.68654
13798	San Ram¢n	1313103	Paraguay	4.11208	2.04817	1.64186	1.94626	20.4884	-1.43654
32532	San Ram¢n	1313104	General K”rner	-11.3565	-2.23183	-1.31723	-24.8937	-6.24165	-8.65805
22694	San Ram¢n	1313105	La Bandera	-6.30195	3.56817	0.41091	-7.99374	14.5884	-4.48654
9265	San Ram¢n	1313106	San Ram¢n	-1.97792	-0.541827	-0.217213	-7.19374	-2.62165	-2.83654
8765	San Miguel	1313001	Barros Luco	-8.74691	-8.67023	-1.98306	-34.7037	-41.6316	-10.3695
13393	San Miguel	1313002	Lo Vial	-6.55461	-7.70063	-1.57738	-22.0137	-30.0916	-7.46986
24743	San Miguel	1313003	Lo Mena	-9.98217	-8.87608	-2.34601	-36.5037	-40.7016	-10.4024
14127	San Miguel	1313004	Atacama	-3.57792	-5.37854	-1.20045	-17.3237	-30.6916	-3.71654
13063	San Miguel	1313005	Salesianos	-1.10792	-4.3237	-0.601312	-10.8137	-28.9216	-0.756539
8759	San Miguel	1313006	El Llano	-5.44792	-5.99527	-1.8535	-21.4337	-39.4216	-3.18654
17538	La Cisterna	1310901	La Cisterna	-6.74556	-6.98675	-2.06784	-25.8837	-32.3516	-6.45075
15940	La Cisterna	1310902	Ochagav¡a	-5.59792	-5.46314	-1.72997	-21.1437	-29.1616	-5.49654
17687	La Cisterna	1310903	Lo Ovalle	-5.00792	-4.51526	-1.32325	-17.4937	-28.0916	-4.41654
16778	La Cisterna	1310904	El Parr¢n	-5.50792	-5.2518	-1.23939	-19.4537	-27.3316	-5.01654
10140	La Cisterna	1310905	Vicu¤a Mackenna	-7.83461	-6.81911	-1.78608	-28.8037	-33.8716	-7.5978
16566	La Cisterna	1310906	La Cultura	-5.54792	-5.50058	-1.77377	-19.6937	-26.4716	-4.65654
19156	El Bosque	1310501	El Bosque	-10.9315	-7.71496	-2.4223	-30.4237	-34.6716	-7.37462
13950	El Bosque	1310502	Lagos de Chile	-0.877921	-3.00137	-0.388522	-7.51374	-7.94165	-2.46654
6737	El Bosque	1310503	Capit n Avalos	-6.7026	-6.17943	-2.02846	-26.7137	-32.9016	-5.34654
10043	El Bosque	1310504	Sargento Aldea	-3.49792	-1.91183	0.195905	-10.2537	-14.5316	-2.01654
21717	El Bosque	1310505	Aviadores	-2.90792	2.72817	0.32186	3.52626	8.97835	1.08346
27503	El Bosque	1310506	Santa Elena	-4.48792	4.42817	0.736	-5.55374	23.6784	-2.51654
33803	El Bosque	1310507	El Almendro	-11.5297	2.24817	-0.782648	-10.6437	12.6984	-1.46654
21165	El Bosque	1310508	Le¢n XIII	-6.51532	0.718173	-1.11612	-8.90374	-4.43165	-0.916539
18758	El Bosque	1310509	Los C¢ndores	1.22208	0.808173	0.0369942	-2.72374	3.22835	-1.55654
18302	Pedro Aguirre Cerda	1312101	La Victoria	8.86208	0.668173	0.91016	14.7363	15.9184	1.40346
19232	Pedro Aguirre Cerda	1312102	Estadio Yarur	-1.23792	-3.47614	-0.693705	-9.78374	-15.8816	-4.30654
16462	Pedro Aguirre Cerda	1312103	La Marina	-2.13792	-3.14641	-1.20888	-13.2837	-19.1516	-3.37654
18441	Pedro Aguirre Cerda	1312104	Miguel D vila	-1.82792	-1.54183	0.223191	-1.74374	-5.89165	-2.19654
16119	Pedro Aguirre Cerda	1312105	La Feria	6.38208	2.04817	1.75807	16.4563	31.9784	0.953461
16542	Pedro Aguirre Cerda	1312106	Lo Valledor Norte	-6.00366	-2.86506	-0.731304	-19.5237	-12.1716	-6.38126
17326	Pedro Aguirre Cerda	1312107	Lo Valledor Sur	1.69208	-0.201827	0.696003	0.316257	6.52835	-1.64654
7919	Pedro Aguirre Cerda	1312108	Navidad	4.47208	-1.18183	1.30607	6.47626	7.63835	-2.47654
22046	Lo Espejo	1311601	Lo Espejo	-9.68151	0.998173	-0.704362	-14.3937	5.44835	-5.02654
14143	Lo Espejo	1311602	Las Torres	-8.1775	7.48817	0.278833	-0.713743	25.4384	-1.56654
21377	Lo Espejo	1311603	Poblaci¢n Caro Sur	2.42208	5.64817	2.33165	11.8463	41.5984	0.583461
21129	Lo Espejo	1311604	Poblaci¢n Caro Norte	5.03208	2.09817	1.16458	9.66626	21.8784	0.0334613
7602	Lo Espejo	1311605	Quiriquina	6.43208	2.01817	1.69048	7.38626	21.0584	0.423461
13550	Lo Espejo	1311606	Carlos Dittborn	8.68208	7.38817	2.4142	15.1763	39.0584	2.76346
20214	Lo Espejo	1311607	Clara Estrella	-6.34097	-4.44558	-1.50761	-25.4137	-18.0616	-8.04972
3097	Estaci¢n central	1310601	Estaci¢n Central	-11.1136	-9.68626	-1.79849	-34.4237	-41.1716	-11.5407
3697	Estaci¢n central	1310602	Maestranza	-13.6553	-9.87363	-3.10149	-44.6689	-45.5216	-13.2751
8727	Estaci¢n central	1310603	Hermanos Carrera	-1.68792	0.258173	0.60166	-7.04374	10.6084	-5.63654
12990	Estaci¢n central	1310604	Nogales	-0.887921	3.27817	1.17245	5.87626	21.8684	-1.75654
7516	Estaci¢n central	1310605	La Araucana	-3.92792	-2.80881	-0.240478	-14.6037	-11.2816	-7.23691
14591	Estaci¢n central	1310606	Infante Cerda	2.03208	-2.64939	-0.416129	-0.323743	-10.3016	-1.87654
29677	Estaci¢n central	1310607	Chuchunco	-8.18354	-4.28504	-1.87545	-24.0537	-21.4416	-7.44753
11027	Estaci¢n central	1310608	Las Parcelas	-10.8805	-6.93837	-2.47526	-27.7837	-38.3016	-1.98654
7194	Estaci¢n central	1310609	Las Rejas	6.25208	-4.10426	-0.560341	3.28626	-16.8516	0.213461
13594	Estaci¢n central	1310610	Pila del Ganso	-2.86792	-5.85977	-1.3678	-13.0937	-32.5216	-3.78654
9842	Estaci¢n central	1310611	Ecuador	-4.11792	-4.60634	-1.5827	-15.0137	-20.7916	-5.55654
7700	Estaci¢n central	1310612	Universidad T‚cnica	-3.20792	-6.80112	-1.90959	-13.3837	-34.9516	-2.25654
11244	Estaci¢n central	1310613	Bernal del Mercado	-6.48334	-3.3585	-1.40072	-8.56374	-22.9016	-5.17654
8300	Cerrillos	1310201	Cerrillos	-13.9863	-10.8618	-3.15148	-47.666	-49.9265	-14.099
15589	Cerrillos	1310202	Villa M‚xico	-5.51792	-4.88197	0.296107	-17.7537	-26.5716	-3.87654
33618	Cerrillos	1310203	Divino Maestro	-7.14719	-0.721827	-1.01566	-12.8437	-0.481645	-4.24654
15142	Cerrillos	1310204	Lo Err zuriz	-12.4973	-8.19715	-2.72266	-39.7637	-38.3516	-11.2739
17793	Maip£	1311901	Cinco de Abril	-7.23054	-6.1588	-2.23856	-22.1237	-33.2616	-3.91654
22071	Maip£	1311902	Los Libertadores	-10.5229	0.328173	-2.15082	-17.0937	-14.2516	-2.40654
18605	Maip£	1311903	Ram¢n Freire	-5.22792	-4.86071	-1.26413	-15.8137	-20.6416	-4.83654
734	Maip£	1311904	Feria Internacional	-15.2816	-11.8202	-3.45905	-52.1067	-53.2657	-15.2436
20610	Maip£	1311905	Las Industrias	-15.3973	-10.7432	-3.32863	-49.0495	-50.1403	-13.6979
27289	Maip£	1311906	San Mart¡n	-13.1404	-8.79856	-2.95989	-34.5237	-42.9016	-7.15047
38659	Maip£	1311907	Maip£ Poniente	-14.5175	-6.42811	-2.78889	-38.1137	-31.7216	-10.1255
16777	Maip£	1311908	Portales	-7.60328	-3.06239	-1.50956	-8.29374	-17.5116	0.943461
9563	Maip£	1311909	Templo Votivo	-7.46067	-7.42004	-1.73497	-25.3837	-34.8316	-4.99654
9972	Maip£	1311910	O?Higgins	-7.73304	-5.18061	-1.21432	-20.1137	-25.8416	-4.92654
12215	Maip£	1311911	Las Heras	-4.93792	-2.32183	-0.616075	-6.55374	-3.87165	-2.57654
15721	Maip£	1311912	Blanco Encalada	-5.13792	1.06817	-0.185861	-4.70374	1.50835	-2.58654
42792	Maip£	1311914	Las Lomas	-15.1906	-9.04728	-3.32777	-47.1951	-47.4569	-13.1867
1904	Maip£	1311915	Esquina Blanca	-14.5756	-11.5567	-3.34249	-50.5401	-52.6128	-14.7711
10725	Quinta Normal	1312601	Municipalidad	-6.76061	-6.58902	-1.31582	-25.9937	-31.6016	-8.44018
17734	Quinta Normal	1312602	Carrascal	-5.94324	-5.51268	-1.3501	-22.8937	-26.0116	-7.22186
4321	Quinta Normal	1312603	Yungay	-11.2634	-10.1166	-2.78582	-40.9337	-45.9091	-12.8684
7618	Quinta Normal	1312604	Villa Sana	-5.51792	-6.60867	-1.51268	-23.6837	-29.3916	-8.35465
12436	Quinta Normal	1312605	Quidora	-5.65792	-6.15015	-1.19601	-21.4437	-29.2216	-6.64802
18263	Quinta Normal	1312606	Mercurio	-2.88792	-2.77431	-0.601168	-7.01374	-10.6016	-4.13654
9709	Quinta Normal	1312607	C¢nsul Poinsett	-6.18792	-5.70683	-0.863194	-22.8137	-26.3316	-6.72615
17791	Quinta Normal	1312608	Catamarca	-5.08792	-2.04183	-1.03627	-14.5737	-9.85165	-5.16654
17657	Quinta Normal	1312609	Frontera	0.802079	0.0481726	0.616682	-2.01374	3.63835	-1.78654
16476	Lo Prado	1311701	Lo Prado	0.982079	-0.481827	0.475222	0.646257	5.89835	-2.50654
14200	Lo Prado	1311702	Blanqueado	-6.26429	5.89817	0.1383	9.31626	23.9784	3.49346
21196	Lo Prado	1311703	Territorio Ant rtico	-0.687921	2.17817	0.328708	2.37626	10.5884	-2.15654
19844	Lo Prado	1311704	California	-2.97792	0.858173	-0.348986	3.39626	-0.101645	-0.256539
28817	Lo Prado	1311705	Oscar Bonilla	-11.0613	-3.50023	-2.12651	-22.3137	-17.8916	-6.96722
10400	Lo Prado	1311706	Costa Rica	3.56208	4.80817	1.17533	14.1963	25.6984	3.04346
36017	Pudahuel	1312401	Municipalidad	-11.9974	-7.15956	-2.18399	-35.3037	-32.0316	-11.2204
19906	Pudahuel	1312402	Embalse Lo Prado	-12.7377	-6.96865	-2.18007	-37.5237	-30.0616	-11.4978
11788	Pudahuel	1312403	Barrancas	-5.01792	-1.35183	-0.442549	-12.6037	2.78835	-6.06003
18598	Pudahuel	1312404	La Estrella	-1.11792	6.94817	1.31396	9.35626	31.8684	0.343461
29142	Pudahuel	1312405	Estrella de Chile	-8.45422	-4.0463	-1.50889	-26.5237	-18.3616	-8.30454
18091	Pudahuel	1312406	Santa Corina	-13.7046	-2.47039	-2.50693	-29.2037	-21.1416	-6.53629
2211	Pudahuel	1312408	Pudahuel	-15.7668	-12.0096	-3.48478	-53.1121	-53.4688	-15.4275
25112	Cerro Navia	1310301	Cerro Navia	-5.03792	3.32817	0.347714	-7.25374	18.4984	-2.41654
19810	Cerro Navia	1310302	Janequeo	-1.62792	4.06817	0.718306	0.466257	18.5084	-0.306539
13705	Cerro Navia	1310303	Jos‚ Joaqu¡n P‚rez	-0.157921	1.34817	0.6577	1.59626	16.4184	-1.21654
14478	Cerro Navia	1310304	Poblaci¢n Roosevelt	5.47208	4.11817	1.63734	12.2763	22.3784	0.273461
12480	Cerro Navia	1310305	Dalmacia	-3.15792	3.74817	0.612681	-0.993743	18.8184	-1.65654
32269	Cerro Navia	1310306	El Montijo	-12.3586	-2.54659	-1.59794	-26.3937	-13.0416	-8.16147
21547	Cerro Navia	1310307	Violeta Parra	-5.00792	6.16817	0.691371	-1.46374	31.3384	-2.65654
16334	Cerro Navia	1310308	Victoria	-4.53792	5.18817	2.04007	3.21626	32.6884	-0.496539
12114	Renca	1312801	Renca	-8.25109	-1.97183	-1.17862	-20.1937	-14.5916	-6.35711
18691	Renca	1312802	Lo Ruiz	-11.5795	-4.21777	-1.91916	-29.9537	-17.1016	-10.0383
10318	Renca	1312803	Jos‚ Miguel Carrera	-4.88792	-3.14688	-0.682333	-13.0937	-15.4016	-4.12654
9203	Renca	1312804	Santa Mar¡a	-10.3608	-9.2004	-2.41056	-37.8137	-39.9316	-11.248
10515	Renca	1312805	Planta El‚ctrica	-3.10792	-3.71363	-0.190099	-12.9237	-11.3116	-4.96654
17200	Renca	1312806	Jos‚ Miguel Infante	-5.60792	0.488173	-0.89548	-10.0637	0.278355	-3.72654
38000	Renca	1312807	El Perejil	-15.2721	-9.01481	-3.05043	-46.5857	-41.0916	-13.3764
12924	Renca	1312808	Cerro Colorado	-8.62085	-1.97183	-1.00691	-18.9237	-5.31165	-6.95412
30603	Quilicura	1312501	Quilicura	-14.995	-10.0548	-3.1984	-46.6381	-46.5129	-12.947
9673	Quilicura	1312502	Lo Echevers	-14.0871	-1.56183	-2.43572	-34.5737	-19.9816	-9.8578
845	Quilicura	1312503	San Ignacio	-15.9038	-12.2544	-3.52698	-53.951	-55.2609	-15.6639
629	Colina	1330102	Chicureo	-15.8864	-12.0338	-3.52082	-53.665	-54.8467	-15.548
5068	Colina	1330103	Algarrobal	-15.714	-11.653	-3.46844	-52.8474	-52.9492	-15.342
2975	Lampa	1330204	La Vilana	-15.4834	-11.8171	-3.25236	-52.5249	-52.9848	-15.1387
33904	Puente Alto	1320101	Puente Alto	-13.3649	-9.68865	-2.845	-41.4537	-41.2116	-12.3754
65546	Puente Alto	1320102	El Peral	-14.8987	-10.0309	-3.09143	-47.7001	-48.998	-13.1843
10802	Puente Alto	1320103	Las Vizcachas	-13.9943	-5.88735	-2.95624	-41.4137	-36.1416	-11.7012
15008	Puente Alto	1320104	Regimiento	-10.4785	-5.3838	-2.17245	-31.4937	-27.1616	-9.65001
56085	Puente Alto	1320105	Bajos de Mena	-13.0791	2.89817	-1.76318	-22.9137	4.74835	-6.02362
26021	Puente Alto	1320106	Tocornal	-13.0771	-5.76095	-2.42564	-38.2437	-29.5016	-10.9564
47307	Puente Alto	1320107	Gabriela	-14.6609	-7.52066	-2.85293	-40.6237	-35.7116	-11.11
7656	San Bernardo	1340101	O?Higgins	-7.76054	-9.06088	-2.05539	-32.6737	-43.0016	-9.00376
12093	San Bernardo	1340102	Escuela de Infanter¡a	-6.35593	-2.92132	-0.910333	-13.8537	-14.8516	-3.20654
17200	San Bernardo	1340103	Calder¢n de La Barca	-5.41792	4.77817	0.769949	-0.363743	20.4984	-1.83654
19419	San Bernardo	1340104	Santa Marta	-6.10711	5.77817	0.168092	-1.92374	26.4684	-2.34654
34527	San Bernardo	1340105	Hospital	-11.0989	-2.77627	-1.73582	-22.1637	-14.1316	-6.17005
13905	San Bernardo	1340106	Cerro Negro	-13.3298	3.95817	-1.4503	-23.3137	10.8484	-6.10156
593	San Bernardo	1340107	Maestranza	-14.4622	-5.08224	-3.09355	-35.0437	-41.6216	-11.6582
26240	San Bernardo	1340108	Nos	-14.8521	-9.26969	-3.17486	-47.1444	-45.5116	-13.2685
19105	San Bernardo	1340109	Nogales	-6.36937	-6.06625	-1.78172	-24.4237	-30.7816	-6.78078
22385	San Bernardo	1340110	Tejas de Chena	-3.43792	-2.55617	-1.17508	-13.4537	-13.8816	-3.55654
12471	San Bernardo	1340111	Chena	-15.5096	-10.9584	-3.37247	-49.9364	-50.5263	-14.0916
12625	Padre Hurtado	1360404	Villa Los Silos	-13.0907	-5.52177	-2.66861	-37.9637	-28.7816	-10.8533
0	Padre Hurtado	1360401	Casa de Ejercicios	-15.0949	-11.4628	-3.33739	-49.7758	-51.4858	-14.519
0	Padre Hurtado	1360403	Padre Hurtado	-9.2445	-3.95302	-1.65826	-25.6737	-14.8416	-8.20985

## Sheet: PCA_HID
	1.01893	-2.41823	0.625279	0.0506745	0.934222	-0.122377	4.0539	-4.67251	4.54816	6.37527	-2.61083	-0.160063
	-2.03143	-0.674771	0.476476	0.116833	0.51303	-0.106718	4.24279	4.18199	-4.24831	2.376	-2.09392	-6.54753
	-0.00287852	-1.41374	-0.259115	-0.00446834	0.750216	-0.188813	4.38668	2.12231	6.03182	-6.36838	-1.94377	-1.40496
	3.79764	-2.26684	-0.401341	-1.56367	0.236126	-0.182846	4.5724	-2.74154	-0.784003	-0.848513	8.65143	-1.35412
	0.493595	-0.376057	-0.0509641	-0.0484047	0.385454	-0.410386	3.9399	5.83228	-0.23209	2.55822	1.09261	7.00771
	2.06786	-1.17738	-0.22215	-0.0726184	0.668328	-0.12917	4.0411	-4.59143	-5.53652	-3.51117	-3.9266	3.25993
	0.371167	-0.262582	-0.0307076	0.113009	0.28803	-0.183862
	1.98014	-0.504673	0.09869	-0.172773	0.397468	-0.285012
	0.627702	-0.637448	0.0855804	-0.225857	0.502149	-0.0110114
	2.99279	-3.63132	-1.49	-0.758799	0.858057	0.365272
	1.87703	-1.88307	-0.298772	-0.394201	0.419992	-0.290763
	-0.814173	-0.797401	-0.196275	0.0193153	0.623675	-0.126527
	-0.613735	-1.03888	-0.199682	-0.0774745	0.40436	-0.153488
	-0.346514	-0.642029	0.060681	0.107289	0.253052	-0.219299
	0.212104	-0.456167	0.60951	-0.100258	0.225868	-0.225101
	-1.4583	-0.501543	0.77702	0.184562	0.0583618	-0.00843636
	0.35072	-0.703655	0.431178	0.0440699	-0.146558	-0.210722
	-0.451301	-0.170021	1.07704	-0.486513	-0.0488749	-0.202396
	0.128864	-0.649416	0.101122	0.0673905	0.0131814	-0.0142294
	-0.58762	-0.21444	0.68647	-0.0675705	0.0042757	-0.024967
	-1.31874	-0.143963	0.276769	0.0409124	0.0212463	-0.0242347
	-2.09948	0.560723	0.557763	-0.464855	1.12265	0.460343
	-2.43202	-0.0346307	0.562175	-0.0889911	-0.0934174	0.0581126
	-0.484041	-0.355791	0.599915	0.0161603	0.0592668	-0.0270737
	-0.238418	-0.0979629	0.702467	0.148285	0.157593	-0.0790488
	-1.93312	-0.108511	0.495612	-0.0811758	0.0652329	0.0342894
	0.954441	-1.36233	-0.496875	-0.370311	0.36926	0.0615677
	0.492655	-1.49249	-0.450076	-0.549241	0.267334	-0.0280445
	-3.59389	0.332567	0.0382933	0.0637208	0.00582792	-0.0790562
	1.67739	-0.575453	1.95294	-0.698367	-0.178272	-0.346802
	1.48634	-0.82726	0.40837	0.191275	0.238908	-0.0676567
	-0.279529	0.0318857	0.491313	0.216226	0.074829	-0.0157904
	-0.545583	-0.61896	0.661935	0.0876375	-0.113679	-0.042311
	-0.148896	-0.445234	0.480441	0.0232124	-0.149789	-0.246989
	0.452627	-0.709735	0.560746	-0.140588	-0.133087	-0.259678
	-2.45903	0.0918679	0.579489	0.00434597	-0.0785732	-0.112663
	-2.16102	0.108868	0.248537	0.206988	0.0339891	0.0680559
	1.21292	-0.110861	0.338314	0.472622	-0.133607	-0.0219849
	2.13732	0.764695	0.100405	0.262249	0.10141	-0.0820466
	3.31352	0.213194	0.4155	0.758254	-0.0374959	-0.0737446
	1.50686	0.380669	-0.00336934	0.266662	-0.00298929	-0.0476081
	-2.21677	0.370167	0.198157	-0.00695716	0.0782791	0.0587444
	-0.56402	0.503872	0.217181	0.0302662	-0.0010665	-0.0817891
	0.304722	0.612763	-0.100933	0.167824	0.181733	-0.0381115
	-2.93087	0.542143	-0.179935	0.122785	-0.038039	-0.156392
	-0.275855	1.10215	-0.00332407	-0.0309605	0.0764669	0.139668
	2.59223	2.06393	-0.368849	-0.139702	0.20937	0.0840994
	4.32933	2.14121	-0.941097	0.271759	0.144578	-0.121735
	-3.90482	0.483146	0.0504072	0.134564	-0.0395347	-0.206605
	-1.98153	-0.149529	0.302213	0.134716	0.171914	-0.0959364
	0.599053	0.0435784	1.76365	-1.81692	-0.510322	-0.252492
	-3.1207	0.215204	0.505016	-0.0705062	-0.0211206	-0.0345414
	-1.16989	0.336077	0.0122256	0.057352	0.0372141	0.0260346
	0.0339971	0.836637	0.38573	-0.0343647	-0.133278	-0.0885837
	1.74022	0.800198	-0.329195	-0.115583	0.0341612	0.00722387
	5.43297	0.427867	1.99207	-1.54526	-0.338434	-0.0221547
	-0.567354	-0.368337	0.315991	0.259873	0.071074	0.00151848
	-2.2521	0.287372	0.334703	-0.0189867	0.0847062	-0.0220822
	-0.842374	-0.816688	0.421402	-0.103276	0.213041	-0.0616173
	-0.0644426	-1.48224	0.128188	0.0216654	-0.0273418	0.0136804
	1.94184	-2.30409	-1.12695	-0.0334017	-0.189118	-0.239937
	2.57634	-3.47391	0.530057	0.830329	0.0671199	-0.0469861
	1.49183	-2.20419	-0.312567	-0.0345183	-0.211063	-0.109491
	0.71955	-1.73445	-0.0557661	0.15755	-0.27703	0.00986766
	1.72942	-2.63663	0.252358	0.0206318	0.247712	-0.0120339
	-0.836332	-0.971907	0.222409	0.0592783	-0.0341302	-0.0783123
	0.511783	-2.39532	0.472151	0.262356	0.287362	0.0186161
	-1.4648	-0.837895	-0.139324	0.317707	0.00109316	-0.0835656
	-1.15753	-0.738225	-0.495136	0.167402	-0.173043	-0.0258523
	-3.43159	-0.0449355	-0.168056	-0.131847	0.0163262	0.202664
	-0.303374	-0.837287	-1.21192	-0.105662	-0.16363	-0.024051
	-1.16661	-0.892803	-0.441484	0.128141	-0.169562	0.0877052
	-3.00135	0.209681	-0.461881	-0.0805801	-0.0515867	0.0494323
	-0.135794	-1.352	-1.18275	-0.149857	-0.158936	0.161321
	-1.14444	-0.989268	-0.67025	-0.0625753	-0.0703828	0.123431
	-0.610232	-1.24094	-0.323523	0.101932	-0.261851	0.145821
	-3.46277	0.0496246	0.0150565	-0.141501	-0.0674874	0.0992509
	0.940157	-1.53613	-1.24094	0.176431	-0.366029	-0.184693
	0.0124269	-1.22251	-0.814872	0.0137668	-0.31059	0.110821
	-2.85446	0.0570271	-0.168032	-0.104147	-0.0374176	0.158793
	1.29258	-1.644	-1.32499	-0.141644	-0.308448	0.127303
	0.779643	-1.59177	-0.712865	0.0814355	-0.338803	-0.098403
	1.65327	-1.91293	-0.956247	0.367872	-0.325026	-0.259549
	1.99082	-2.29797	-1.07177	0.205963	-0.178592	-0.188755
	1.85894	-2.18085	-1.02064	0.415388	-0.143952	-0.106928
	0.235632	-2.1496	0.125789	0.490852	0.140265	-0.00647398
	0.872876	-1.73679	-0.350485	0.0633407	-0.0780664	-0.12109
	1.18756	-1.65853	-0.415495	-0.107523	-0.359686	0.094051
	0.942292	-1.55922	0.0962382	-0.251445	-0.264577	-0.0229714
	1.93801	-2.20627	0.247125	0.410006	-0.395109	0.0991808
	0.138233	-1.57662	-0.16556	-0.0955389	-0.283588	0.152072
	2.62893	-1.37066	0.194879	0.306438	-0.034768	-0.1537
	1.55201	-1.50235	0.181089	0.0423564	0.0116583	0.0278274
	-0.606712	-0.142771	0.685987	0.34086	0.00538101	0.0661756
	0.843996	-1.61862	-0.00809891	0.289812	-0.0170405	-0.00901575
	-0.145654	-1.33591	0.0630621	-0.0306719	-0.127885	-0.0343751
	0.0276707	-1.37987	0.205414	0.000386793	-0.089686	-0.12342
	0.144821	-1.2186	-0.349686	0.0785376	-0.292279	0.0695025
	0.225588	-1.25851	-0.723729	-0.0810427	-0.165928	0.0834781
	-0.731566	-0.978577	-0.570359	0.165227	-0.229899	0.0315915
	1.29775	-1.74382	-0.849115	-0.0352031	-0.448902	0.102889
	-1.21609	-0.644883	-1.01088	-0.507342	-0.221486	0.325481
	-3.27396	0.0240028	-0.23822	-0.135813	-0.0410458	0.201457
	-0.593885	0.318054	-0.338582	-0.19301	-0.159427	0.0382987
	-1.48156	0.284381	0.286606	0.10272	-0.0315505	0.0609244
	1.10458	-0.642814	-0.225481	-0.288304	-0.170111	0.139152
	-0.631796	-0.43123	-0.463535	-0.0696717	-0.052885	0.159041
	-0.406644	-0.143457	0.132518	0.125032	0.162856	0.0935543
	-2.60128	-0.171059	0.0673487	0.0631837	-0.0212997	-0.0187425
	-1.31584	0.422176	0.234592	-0.0521017	0.0237193	0.0579023
	-2.48353	0.648217	-0.146862	0.105489	-0.02547	-0.00307318
	-2.5581	0.603289	-0.578769	0.0784964	-0.150835	-0.127132
	-1.32056	0.354709	-0.398157	-0.110166	0.123945	0.127329
	-2.75288	0.381017	-0.258755	-0.0756351	-0.0505113	0.0157266
	2.37481	1.54338	-0.205336	0.0942184	0.510843	0.221954
	-3.9428	0.254185	0.248278	0.0309535	-0.00859013	0.0159144
	-3.11135	0.100446	-0.0496682	-0.0458623	0.0341581	0.0105978
	-2.71251	-0.07785	-0.18651	-0.0967671	-0.0380188	0.0851893
	-3.21145	-0.00603228	0.0849001	-0.0817596	-0.0688565	0.0904577
	-2.98993	0.541828	0.0995791	0.015214	0.058095	0.0315535
	0.287517	0.00740973	-1.36451	-0.258197	-0.140936	0.225173
	-1.56509	-0.265978	0.435375	0.160456	-0.0168249	0.0409672
	0.8143	-0.0100346	0.42713	0.205946	0.0495257	0.061209
	0.628224	-0.110437	0.266651	-0.320495	0.0354451	0.119194
	-0.136418	-0.00562609	-0.0236207	0.240962	0.071021	0.0206656
	1.09842	0.154378	-0.0251486	0.412533	0.0238649	0.0982825
	0.455086	-0.123214	0.3287	0.148437	-0.0447405	0.0529838
	1.26829	0.748747	0.500405	-0.175387	0.0650823	0.147891
	-2.37929	0.517544	-0.100627	-0.0734685	0.0329919	0.0424034
	1.69883	0.67924	0.360297	0.178831	-0.108398	0.0941054
	-1.42926	0.627811	0.0813383	0.105717	-0.0713961	-0.0160551
	3.56633	-0.139955	1.01665	0.555989	-0.0334579	0.196509
	2.42259	0.893553	0.152802	0.288114	0.0390894	-0.0303631
	1.92602	1.50893	-0.0230022	0.354286	-0.00919849	-0.119977
	-3.71383	0.337718	0.249602	0.0438566	-0.0260696	0.0383265
	-0.681787	1.10142	-0.267683	-0.0768328	0.0602166	-0.0787276
	2.919	2.16027	-0.267853	0.277788	-0.00294017	-0.074688
	-0.313426	1.26663	-0.918451	-0.225715	0.0825259	0.237353
	-1.10688	1.26914	-0.250958	-0.510338	-0.140158	0.0462289
	1.10332	0.153741	0.182836	-0.0435565	-0.0145791	0.0101474
	0.601157	0.126574	0.710727	-0.0918224	-0.197619	0.023061
	3.71428	0.741158	0.918959	0.153786	-0.285527	0.120783
	-0.298649	1.42974	-0.219995	-0.0309834	0.115692	0.0330117
	2.20454	1.75037	-0.164138	-0.110374	-0.0152832	-0.23553
	1.7643	0.365138	0.113985	0.110815	-0.0863618	-0.01461
	-1.90522	-0.052697	0.541357	-0.0232519	-0.110798	-0.0733507
	-0.813453	-0.218562	0.424192	-0.0505824	0.136589	0.168746
	-2.15157	0.0205594	0.32269	0.0231665	-0.0765724	0.0351297
	0.106985	-0.580511	0.185066	-0.0641726	-0.204645	-0.036275
	0.971161	-0.88698	0.193843	-0.228435	-0.341869	-0.0703309
	-0.488884	-0.795209	-0.205753	-0.105154	-0.279553	-0.0765187
	-0.971349	-0.29818	0.0460473	0.116549	-0.0877781	0.13828
	-0.403695	-0.267197	0.012888	0.112603	-0.0845355	0.000600948
	0.0414202	-0.283511	0.0155679	-0.0371291	-0.111168	-0.107601
	-0.115249	-0.200849	0.152712	-0.109212	-0.11284	-0.007781
	-1.1242	-0.0533669	0.202941	-0.0444444	-0.149512	-0.00477374
	-0.272943	-0.307309	-0.0940812	0.103698	-0.0590938	0.131122
	-1.64915	-0.010686	-0.232625	-0.140004	0.0154701	0.197563
	1.48415	-0.130397	0.320094	0.0938407	-0.0632753	0.21882
	-0.827955	-0.31682	-0.118699	0.0710356	-0.254584	0.0745791
	1.44969	0.0962361	0.247552	-0.476556	-0.275956	-0.139931
	2.9342	0.612996	-0.488939	-0.238792	0.00249059	-0.0305879
	2.86879	1.76264	-0.191903	-0.0648261	-0.163295	-0.0226338
	1.49038	1.58167	-1.24067	-0.386054	0.0795523	0.23369
	1.37091	0.507368	-0.916181	-0.0239876	-0.0555349	-0.0192144
	2.48796	0.253595	0.178368	0.358565	-0.175074	-0.0227438
	4.12622	-0.406758	0.74287	0.614202	0.0525841	0.320778
	0.991679	-0.200084	0.413173	0.214002	0.00619691	-0.0141884
	0.728803	-0.287824	0.0161932	0.291563	-0.147585	-0.0234751
	1.9479	0.110703	0.32226	-0.2289	0.0875531	-0.0149007
	4.63642	0.45138	0.818109	0.239835	0.166274	0.485411
	0.385115	0.629342	0.237571	-0.0118306	-0.104882	-0.0282926
	2.75611	0.269363	0.584399	0.0829657	-0.0745098	0.12632
	3.14997	0.0660441	1.20302	0.0814459	0.12414	0.136344
	1.03739	1.51657	-0.563452	-0.124307	0.0961993	-0.00457275
	2.98861	2.14646	-1.06868	-0.146244	0.0841031	-0.33289
	4.90911	1.512	0.483278	-0.0942926	-0.0559868	0.220424
	3.95688	0.396964	0.59133	0.352733	0.00307633	0.232756
	4.16535	0.342902	0.899712	0.231224	-0.265895	0.203731
	5.7155	0.907673	0.585104	0.425019	-0.428001	-0.0233422
	-0.399454	0.475621	0.228452	0.295233	-0.094007	0.0436773
	-2.17198	0.169643	0.658856	-0.326393	0.11205	0.00129849
	-3.2252	0.341542	0.153025	0.104875	0.0321802	0.00579932
	2.1312	1.10765	0.687865	0.137273	0.0240936	0.0134953
	3.4484	1.16738	0.245427	-0.0710747	0.151557	-0.00309757
	0.75505	0.572168	0.663952	0.0267067	0.0349206	-0.15257
	1.88489	-0.541077	0.402254	0.32997	0.0858448	0.0751296
	-0.599482	0.419038	-0.146209	0.196532	0.0326767	-0.0126711
	-1.18061	-0.541146	-0.886263	-0.473634	-0.300573	0.289017
	2.11993	-1.41444	0.565295	0.533925	-0.019685	0.191369
	0.126148	-0.807288	0.201545	0.0256231	0.00681228	-0.0425035
	0.109965	-0.156669	0.0778288	0.311576	0.125579	0.0608038
	-0.0871707	-1.13688	-0.122953	0.0623691	0.00311415	0.170147
	0.280759	-0.0156216	-0.200528	-0.0299789	0.410758	-0.2188
	-3.5659	0.273581	0.301166	0.0609729	-0.00333685	-0.0060303
	0.540457	-0.0371263	0.653508	-0.863188	-0.341913	-0.135732
	0.94446	0.880184	-0.429786	0.0681754	0.0991052	0.12545
	-2.4799	0.399554	0.0116096	0.0658663	-0.0277266	0.0235918
	-0.710878	-0.506209	-0.41675	-0.00580333	-0.0931095	0.135973
	0.263225	0.624933	-1.42487	0.0367542	-0.0471958	-0.173127
	0.149219	-0.0928199	0.0855798	-0.00374051	0.0507461	0.122381
	-4.09048	0.318428	0.3021	0.0746903	-0.00317455	0.0294505
	-3.71173	0.346398	0.0738916	-0.0212163	-0.0196864	0.0264794
	-2.2891	-0.186517	-0.52435	-0.267751	-0.0144054	0.2102
	-2.23012	0.749046	-0.463894	-0.0318527	0.0112966	0.0372206
	0.757442	-0.311172	-0.994441	-0.423151	0.0513258	0.282918
	-0.874931	-0.426502	0.0274826	-0.256252	-0.17767	0.179112
	-0.232595	0.0186151	-0.016259	-0.334963	-0.0555333	0.0403038
	1.2919	0.303885	-0.139641	-0.142415	0.182482	0.262808
	1.86572	0.80341	-0.297935	-0.130854	0.0885558	-0.120545
	-3.4097	0.482253	-0.131943	0.0758979	-0.0438273	-0.120426
	-3.89707	0.25901	0.324149	0.0779774	-0.0189918	0.0146183
	-0.839189	0.0436302	0.536149	-0.067705	-0.0663348	-0.0915825
	-0.432302	0.0642255	0.33739	0.0565103	-0.0622855	-0.0265749
	-2.87344	0.0843307	0.43183	0.149475	0.0425378	-0.0117527
	-0.71909	-0.0694935	0.524569	0.158043	0.0221356	-0.0178471
	-0.399439	-0.143588	0.422406	-0.0964785	-0.0549009	-0.023299
	1.14789	0.0801634	0.230403	0.0707486	0.174502	0.0280606
	-0.280241	0.0873525	0.496053	-0.236748	-0.144401	-0.0270077
	0.680874	0.46912	-0.0511478	0.188363	0.0165451	-0.0119548
	2.57826	0.322869	0.488061	0.02775	-0.150426	0.0226742
	2.54688	0.317039	0.550432	0.14255	0.0746809	0.117176
	3.52871	1.21474	-1.40085	-0.358892	0.192902	0.0936265
	2.78708	0.728035	0.0668927	0.194795	0.121888	-0.0974262
	2.28802	0.234375	-0.461039	-0.0500389	0.233827	-0.04662
	-0.656006	0.694232	-0.601687	0.0516654	0.217799	0.0298347
	4.51924	0.530522	-0.0991135	0.160811	-0.0483022	0.109016
	-1.95937	0.6249	0.153012	-0.0278318	0.0647593	-0.0212074
	-2.03236	0.805598	0.117999	-0.0467348	0.0115852	0.011565
	1.1311	0.979527	0.216312	0.149274	0.116768	0.139496
	4.23297	1.56208	-0.294273	-0.0113595	0.0307188	-0.143317
	-0.554379	0.704181	0.06499	0.115222	-0.0573733	-0.0243608
	-1.04851	0.918053	-1.06957	-0.0284298	-0.0362183	-0.093738
	-4.19064	0.359818	0.296098	0.0404367	-0.0052248	0.0507423
	2.48589	1.53223	-0.295149	-0.0583027	-0.147157	0.0392819
	3.248	1.10096	-0.2016	-0.00665361	-0.167281	-0.0422344
	2.99728	0.738206	0.226274	0.0631143	0.0136601	0.225231
	4.41406	0.573652	0.602663	0.266737	-0.0661564	-0.0962609
	2.95122	1.31703	-0.185964	-0.0363053	-0.0416777	-0.0432878
	-0.597093	1.24501	-0.423843	-0.123977	0.0729593	-0.053732
	3.20343	2.09745	-0.422908	0.0662921	0.024214	-0.0761101
	3.86746	1.95527	0.0408022	-0.69717	-0.0681904	0.0651344
	0.123826	0.762616	-0.202581	-0.0206248	-0.0328402	-0.17226
	-1.10029	1.09536	-0.135927	0.110426	0.111073	0.00775768
	0.723385	0.156474	0.111503	-0.144992	-0.0222027	-0.00339775
	-2.31031	0.120833	0.388906	0.065864	-0.0331169	0.0708197
	0.952669	0.214466	0.590243	-0.114379	-0.051851	0.094669
	1.31807	0.825196	-0.442873	0.198413	0.0580506	-0.0309983
	-3.21686	0.699482	-0.0109713	0.0222536	-0.00794269	0.0222397
	0.29653	1.08047	-0.109298	-0.00249101	0.106043	0.0443121
	-3.40234	0.389119	0.00438987	-0.0230693	-0.0105255	0.0497865
	-1.33074	1.4343	-0.788534	0.201142	-0.0774369	-0.357363
	-4.30467	0.329352	0.320298	0.0322688	-0.0130137	0.0286813
	-4.2582	0.345405	0.290096	0.038452	-0.017772	0.0136081
	-4.12698	0.392756	0.263308	0.0560095	-0.0174599	0.0164592
	-4.03661	0.369764	0.366567	-0.0419765	-0.0495024	0.0266567
	-2.88787	0.357981	0.157181	0.00171928	0.0820524	0.112721
	-3.44649	0.374274	0.0868143	-0.0672662	-0.0750488	-0.0457052
	-2.47275	0.806969	-0.366976	0.19664	-0.0742174	-0.228835
	-1.39446	0.604569	-0.0777807	0.15093	0.00483647	-0.0687951
	0.35866	1.98501	-1.30943	0.199706	-0.0323964	-0.181297
	-1.98699	0.883822	-0.178926	0.0668299	-0.0663425	-0.0817729
	-2.56544	0.671817	-0.284106	-0.0425323	0.0112036	0.0404528
	-1.76889	-0.355932	0.47205	-0.021637	-0.135014	0.0141831
	0.635246	0.201226	-0.208716	-0.232792	-0.0388303	0.0687119
	2.97751	1.65579	-0.368031	-0.262016	0.0361625	-0.166544
	2.86006	1.92498	-0.718592	0.0980754	0.0945163	-0.0885299
	-0.341565	0.846459	-0.590188	-0.103653	0.0983505	0.0465413
	0.62597	2.31392	-1.28857	0.160426	-0.098597	-0.183338
	-2.40184	0.660016	-0.562266	0.160115	0.199841	-0.53858
	-3.3322	0.513952	-0.0139193	0.0563815	-0.0517833	-0.0516192
	-0.732847	-0.153397	0.137426	0.105611	-0.0855021	-0.00756025
	0.779524	0.0201888	-0.106863	0.241967	-0.0942788	0.0400408
	-3.81118	0.365776	0.111451	0.00136947	-0.0138746	0.0332599
	-2.01482	0.875005	-0.31945	0.188259	-0.0339777	-0.0660021
	-3.86405	0.303197	0.248687	0.0188686	0.0210779	0.0453896
	-0.557071	0.817479	-0.0836132	0.13421	0.042451	0.0843171

## Sheet: PCA_HID1
	1.68556	-1.72292	0.613831	0.641843	4.73415	0.736759	1.37874	0.675485	2.38635	5.15135	0.113878	-0.0243877
	-0.430655	-1.2717	0.0345115	0.561661	2.60876	0.652105	0.631479	3.28296	0.656127	0.00578552	-0.454449	2.9662
	1.05998	-0.982244	-0.614895	-0.379055	3.66368	1.36464	0.683431	2.31237	4.27823	1.01648	0.326436	0.0447657
	3.03904	-1.11682	2.64606	-4.77696	0.930567	1.42049	1.41369	1.51971	1.73392	0.903167	3.45453	0.859602
	0.344017	-0.200517	0.122979	-0.194218	1.96732	2.98968	0.299816	3.4026	1.56497	0.911745	0.905165	-2.30188
	1.56405	-0.222486	-0.117127	-0.460247	3.2797	0.938531	1.6	0.969194	0.454618	-1.07605	-1.49858	-0.0353943
	0.263065	-0.0503778	-0.217202	0.283887	1.46822	1.33123
	0.884196	0.0526947	0.720172	-0.3935	2.03063	2.05348
	0.630647	-0.438366	0.421256	-0.735402	2.45241	0.0245077
	4.32151	-1.4809	-1.04802	-3.60524	3.76657	-2.48773
	1.99412	-0.923223	0.442125	-1.29419	2.02617	2.16873
	0.360425	-0.781055	-0.643336	-0.314359	3.03534	0.898982
	0.584123	-0.933071	-0.367427	-0.473909	1.952	1.12392
	0.239706	-0.58275	-0.166794	0.379686	1.30689	1.58091
	0.0529273	-0.596802	1.11895	0.258759	1.25373	1.541
	-0.49892	-1.02532	0.568856	1.22363	0.433835	-0.0673999
	0.32763	-0.573884	0.733911	0.734042	-0.585355	1.50648
	-0.542595	-0.944535	2.49527	-0.448311	-0.0809589	1.32095
	0.429354	-0.440129	0.0240784	0.37035	0.0953838	0.0956773
	-0.359839	-0.640189	1.05065	0.410185	0.131896	0.0745048
	-0.461291	-0.596041	0.137737	0.323539	0.144997	0.126681
	-1.10937	-0.662683	0.748244	-1.69684	5.40714	-3.60799
	-0.995309	-1.01141	0.63071	0.14769	-0.419544	-0.519334
	-0.195657	-0.639432	0.76508	0.584612	0.3999	0.100329
	-0.362164	-0.368606	0.72091	1.03497	0.937739	0.455243
	-0.755774	-0.895031	0.544942	0.079259	0.360049	-0.346725
	1.52675	-0.684669	-0.156325	-1.56793	1.65703	-0.394891
	1.43279	-1.02956	0.232508	-2.0126	1.14944	0.264667
	-1.42332	-0.83954	-0.546587	0.0408882	0.00711406	0.549665
	-0.014393	-1.0578	4.58481	-0.0691817	-0.524189	2.27494
	0.82712	-0.239833	0.402059	1.02289	1.3101	0.427348
	-0.357807	-0.158334	0.286596	1.05725	0.48991	0.0307252
	-0.0803866	-0.832044	0.778167	0.96472	-0.424831	0.223645
	-0.040117	-0.572451	0.798053	0.67407	-0.594148	1.75969
	0.306982	-0.694779	1.28601	0.298124	-0.51182	1.84426
	-1.15233	-0.914701	0.566913	0.471743	-0.292286	0.730125
	-0.878979	-0.564725	-0.361113	0.70931	0.19604	-0.555255
	0.258357	0.381311	-0.0996658	1.8839	-0.49659	0.133696
	0.075447	1.26582	0.0412514	0.888609	0.611749	0.58219
	0.64002	1.34297	-0.171001	2.86292	0.0791313	0.502287
	0.18911	0.851663	-0.210947	0.857124	0.0619626	0.356785
	-1.0354	-0.478909	-0.0656498	-0.0379905	0.373426	-0.487963
	-0.650255	0.110619	0.244147	0.228959	0.0506575	0.558469
	-0.292357	0.64046	-0.420957	0.300899	0.914691	0.272666
	-1.28089	-0.382125	-0.814757	0.0739803	-0.210877	1.15844
	-0.796506	0.714124	-0.0360691	-0.298701	0.340969	-1.04764
	-0.367341	2.35173	0.0652509	-0.970676	0.971061	-0.590461
	0.308077	3.33005	-1.12893	-0.0703825	0.683545	1.02952
	-1.67381	-0.810931	-0.618767	0.290836	-0.178959	1.48656
	-0.703693	-0.782168	-0.110102	0.554255	0.907847	0.630389
	-0.588871	-1.36811	6.22152	-3.65474	-2.39405	1.62717
	-1.38465	-1.02352	0.438168	0.0854724	-0.0624343	0.156044
	-0.6065	-0.0858367	-0.269819	0.0716013	0.171182	-0.207423
	-0.76501	0.43862	0.762596	0.236108	-0.563939	0.595503
	0.175632	1.17664	-0.00340902	-0.669188	0.119291	-0.00444951
	0.638729	0.429763	6.65425	-2.5659	-1.43788	-0.093004
	-0.0946167	-0.440878	-0.11798	1.0593	0.435575	-0.065794
	-1.07409	-0.62067	0.184714	0.0733439	0.444592	0.0845889
	0.0927521	-1.07856	0.599692	0.0319084	1.10202	0.36818
	0.933988	-1.12616	0.0815022	0.345303	-0.11879	-0.10158
	2.64751	-0.669967	-1.24209	-0.630854	-1.06978	1.99513
	2.87542	-1.55185	-0.44776	3.49174	0.587769	0.31348
	2.094	-1.03808	-0.148167	0.0417145	-1.06219	0.908252
	1.42138	-0.922254	-0.235084	0.771256	-1.3442	-0.0105917
	2.24309	-1.48465	0.402017	0.547198	1.28074	0.0625222
	0.265877	-1.0224	0.106056	0.480783	-0.118781	0.550364
	1.57628	-1.64674	0.0996025	1.37482	1.52829	-0.20969
	0.11835	-0.85036	-0.986538	0.88737	0.0190362	0.63783
	0.335086	-0.600373	-1.16338	0.1739	-0.93061	0.28742
	-0.924423	-1.03647	-0.633456	-0.772613	-0.0694201	-1.48512
	1.0309	-0.261005	-1.62373	-1.25908	-1.04593	0.389648
	0.447475	-0.739236	-1.07645	0.0870729	-0.935032	-0.55423
	-0.873431	-0.599812	-0.989164	-0.81682	-0.407627	-0.306314
	1.47739	-0.589255	-1.58726	-1.35537	-1.06416	-0.970983
	0.655198	-0.802598	-1.13083	-0.743714	-0.528039	-0.791264
	0.824	-0.869568	-0.781	0.202393	-1.37538	-0.982963
	-1.11404	-1.06514	-0.267554	-0.585033	-0.426004	-0.746335
	1.84588	-0.256091	-1.86311	-0.15732	-1.94972	1.61225
	1.23382	-0.518363	-1.22613	-0.450686	-1.70099	-0.641076
	-0.82536	-0.779104	-0.55196	-0.63611	-0.30959	-1.15471
	2.18507	-0.306427	-1.54227	-1.28397	-1.79382	-0.671476
	1.62105	-0.588992	-0.98785	-0.00918934	-1.75496	0.892216
	2.16553	-0.346437	-1.6683	0.75955	-1.64126	2.12296
	2.6281	-0.551462	-1.60375	0.134437	-0.981253	1.61085
	2.48847	-0.417068	-1.9636	0.765417	-0.788708	0.997072
	1.44884	-1.3023	-0.785875	1.79445	0.78068	0.040929
	1.5872	-0.833533	-0.49195	0.171625	-0.406792	0.977156
	1.72765	-0.695089	-0.236149	-0.333933	-1.86692	-0.563855
	1.32815	-0.989985	0.766122	-0.347874	-1.30672	0.20292
	1.99375	-0.876521	-0.0697388	1.95301	-1.83079	-0.687919
	1.23758	-1.04142	-0.0944996	-0.180001	-1.47454	-1.04416
	1.62042	-0.146296	0.166381	1.43908	-0.019749	1.13487
	1.44484	-0.664258	0.344909	0.514187	0.107912	-0.207949
	-0.423544	-0.385891	0.284534	1.62597	0.180733	-0.593948
	1.35317	-0.771767	-0.457742	1.10185	-0.0334339	0.0936491
	0.825673	-1.04612	0.129497	0.164254	-0.622123	0.269823
	0.819939	-1.08126	0.337844	0.406409	-0.382158	0.899559
	1.04276	-0.635673	-0.61777	0.174177	-1.50454	-0.410845
	1.29013	-0.572328	-0.931013	-0.701659	-0.980361	-0.468382
	0.684451	-0.605913	-1.22421	0.155778	-1.23043	-0.111805
	2.01474	-0.511283	-0.967198	-0.451101	-2.37372	-0.549878
	0.640963	-0.618574	-0.885752	-2.4359	-1.44308	-2.21347
	-0.890646	-0.910693	-0.683067	-0.821969	-0.361181	-1.45915
	-0.230482	0.105165	-0.197776	-0.896202	-0.889932	-0.219959
	-0.794388	-0.296103	0.0159615	0.46914	-0.121202	-0.500383
	0.953264	-0.152076	0.309094	-0.924051	-0.93587	-0.957346
	0.353659	-0.326706	-0.733291	-0.631784	-0.401861	-1.09011
	-0.0724728	-0.213694	-0.19299	0.401001	0.815038	-0.725276
	-0.758918	-0.905785	-0.393693	0.162677	-0.120454	0.116247
	-0.797479	-0.203308	0.2255	-0.0816107	0.120369	-0.477213
	-1.18146	-0.171571	-0.739161	0.0153094	-0.17107	0.026847
	-1.01136	-0.0791944	-1.24327	-0.36652	-0.844345	1.01874
	-0.433372	-0.0254896	-0.681838	-0.883605	0.471043	-0.898778
	-1.01427	-0.484166	-0.636531	-0.617247	-0.352112	-0.0908292
	-0.127803	1.96233	-0.331875	-0.232493	2.4799	-1.65473
	-1.55034	-1.0865	-0.271985	0.102959	-0.0562968	-0.180733
	-1.03485	-0.868122	-0.472463	-0.361454	0.10015	-0.0934861
	-0.699946	-0.832872	-0.542443	-0.589589	-0.297455	-0.608596
	-1.03512	-1.02975	-0.229734	-0.318754	-0.405053	-0.690053
	-1.36494	-0.541244	-0.340058	-0.0979057	0.254165	-0.27705
	0.795143	0.547356	-1.57908	-1.99975	-1.02599	-1.42672
	-0.523497	-0.753188	0.102312	0.83294	-0.012586	-0.372611
	0.0720241	0.173597	0.345107	1.01577	0.353037	-0.515483
	0.214056	-0.134801	0.984332	-0.745362	0.157312	-0.917817
	-0.0407498	0.0790438	-0.516896	0.672897	0.374464	-0.15507
	0.251698	0.662572	-0.649928	1.23851	0.173172	-0.71372
	0.0788788	-0.00150109	0.279131	0.790311	-0.140755	-0.431015
	-0.278978	0.657442	1.1837	-0.17336	0.376547	-1.17311
	-1.05079	-0.335015	-0.385676	-0.50919	0.0877479	-0.319513
	-0.0789921	0.963249	0.496955	0.902605	-0.427332	-0.73272
	-0.940238	0.0416024	-0.22129	0.297224	-0.334808	0.0979402
	0.775602	0.866147	0.97426	2.76256	0.122631	-1.57322
	0.0644158	1.44653	0.119551	1.02879	0.313881	0.201214
	-0.465737	1.83219	-0.247622	1.02844	0.0694593	0.882749
	-1.53021	-0.947602	-0.25913	0.147485	-0.140522	-0.343276
	-0.860557	0.644747	-0.300644	-0.631886	0.24594	0.597296
	-0.460603	2.66797	-0.321583	0.537442	0.0526786	0.585807
	-0.45531	1.10432	-1.09529	-1.76456	0.151389	-1.62642
	-1.05611	0.450125	0.447276	-1.92437	-0.833147	-0.309095
	0.169954	0.352323	0.521091	0.0710612	-0.0284051	-0.0969199
	-0.215097	-0.0406382	1.37171	0.454885	-0.847109	-0.257853
	0.269712	1.39422	1.72559	1.48909	-1.17033	-0.986139
	-0.955407	1.01296	-0.310954	-0.519294	0.517645	-0.238055
	-0.469659	1.90813	0.473485	-0.499182	-0.0275696	1.75095
	0.247016	0.805427	0.291021	0.528314	-0.352386	0.105642
	-0.846564	-0.843153	0.629186	0.398881	-0.461991	0.455326
	-0.252012	-0.578726	0.460439	0.106989	0.689876	-1.32298
	-0.847547	-0.742298	0.126182	0.281288	-0.354077	-0.313251
	0.33366	-0.485927	0.468304	0.13735	-0.972899	0.265805
	0.815385	-0.526764	0.952892	-0.213603	-1.65011	0.536664
	0.459612	-0.687086	-0.0925552	-0.301126	-1.42048	0.628885
	-0.1037	-0.447195	-0.330084	0.386386	-0.450638	-1.01585
	0.0351182	-0.261553	-0.222734	0.402566	-0.402734	0.00357681
	0.169517	-0.225537	0.172155	0.00994939	-0.525734	0.802986
	0.0327221	-0.288216	0.437326	-0.128671	-0.543272	0.0461363
	-0.420407	-0.472755	0.263612	0.0662964	-0.71976	0.012792
	0.191169	-0.196133	-0.417538	0.244424	-0.325191	-0.940245
	-0.347568	-0.453272	-0.442969	-0.772823	-0.0572058	-1.42734
	0.466772	0.304617	0.446532	0.630377	-0.260949	-1.64033
	0.0115036	-0.374657	-0.384666	0.198354	-1.29014	-0.503838
	0.275909	0.174026	1.59509	-1.01741	-1.32762	1.02347
	0.758665	1.40223	0.177664	-1.08897	-0.05835	0.310077
	-0.203114	2.18655	0.405092	-0.344405	-0.786573	0.210567
	0.0684058	1.92615	-1.00234	-2.49022	0.0837838	-1.54259
	0.510434	1.13134	-1.06047	-0.856556	-0.416258	0.292229
	0.499538	1.03942	0.0870862	1.43157	-0.724694	0.171488
	1.29598	0.991948	0.449383	2.67907	0.483955	-2.44606
	0.242347	0.091033	0.378998	1.09539	0.15724	0.0484005
	0.386971	0.149154	-0.331864	1.04304	-0.660674	0.194448
	0.417733	0.423505	1.15653	-0.364336	0.488085	0.0591855
	0.918403	1.57303	1.22034	1.44131	0.974813	-3.68774
	-0.426797	0.471433	0.508594	0.182364	-0.456941	0.177119
	0.454366	0.854327	1.11322	0.8816	-0.226922	-0.997631
	0.443753	0.572165	2.00927	1.38302	0.863974	-1.18397
	-0.43125	1.56573	-0.426577	-1.04084	0.374126	0.100146
	-0.0915445	2.75374	-0.659936	-1.44593	0.323075	2.59699
	0.382959	2.36738	1.60347	0.185584	-0.161621	-1.6771
	0.758296	1.44588	0.754981	1.69418	0.193315	-1.78174
	0.712261	1.2981	1.56499	1.74229	-1.07837	-1.58719
	0.884462	2.36707	1.17544	2.19631	-1.8251	0.151244
	-0.57431	0.284057	-0.210152	1.06874	-0.386627	-0.352728
	-1.08483	-0.955357	1.19605	-0.577055	0.586614	-0.140452
	-1.34354	-0.737252	-0.442265	0.25272	0.151508	-0.092153
	-0.39837	1.23544	1.13066	1.00714	0.302699	-0.207758
	0.20443	1.74299	1.00608	-0.023724	0.838915	-0.0241768
	-0.498316	0.367242	1.13458	0.677688	0.345351	1.01216
	0.784283	0.182704	0.20729	1.46057	0.556935	-0.604844
	-0.429515	0.270401	-0.642303	0.385094	0.159009	0.105343
	0.508346	-0.567543	-0.705818	-2.18564	-1.79383	-1.95744
	1.3923	-0.322465	0.0689955	2.35182	0.0751637	-1.46118
	0.485487	-0.618285	0.255179	0.359831	0.0814085	0.289934
	0.101636	0.0408617	-0.498817	0.973286	0.666099	-0.468019
	0.847191	-0.744609	-0.435261	0.151793	-0.0415605	-1.21898
	0.15037	0.0887149	-0.246095	-0.382021	2.02408	1.59754
	-1.47554	-0.968732	-0.180838	0.261544	-0.00537179	-0.0261109
	-0.080954	-0.538825	2.7606	-1.83557	-1.65196	0.930277
	-0.068152	1.13551	-0.671885	-0.303609	0.409997	-0.868862
	-1.07306	-0.427941	-0.455736	0.057427	-0.166017	-0.190991
	0.344927	-0.393866	-0.767072	-0.366337	-0.577343	-0.923006
	0.263177	1.0914	-2.01521	-1.15708	-0.443623	1.49399
	0.107316	-0.0432715	0.0770804	0.0281979	0.239659	-0.915965
	-1.66614	-1.08346	-0.297156	0.265298	-0.0179956	-0.290498
	-1.45196	-0.904126	-0.400705	-0.210074	-0.148997	-0.229933
	-0.284813	-0.71541	-0.748737	-1.42748	-0.290928	-1.47412
	-0.999068	0.0413362	-0.955803	-0.715237	-0.0744471	-0.223975
	1.0288	0.232146	-0.776075	-2.21527	-0.0470406	-1.92341
	0.0623149	-0.671983	0.323772	-0.722842	-0.960278	-1.30354
	-0.0429519	-0.202485	0.535358	-1.03787	-0.339233	-0.291134
	0.360975	0.623457	0.0651613	-0.681315	0.812866	-1.92477
	0.167446	1.17686	0.129278	-0.673013	0.418866	0.924386
	-1.40205	-0.605972	-0.749781	-0.0494114	-0.253284	0.884878
	-1.57863	-1.07648	-0.231286	0.321583	-0.0850491	-0.181481
	-0.568101	-0.476085	0.857173	0.283701	-0.230431	0.590459
	-0.352361	-0.191438	0.372765	0.483275	-0.235408	0.146218
	-1.19192	-0.908903	-0.061304	0.683969	0.268543	-0.00258553
	-0.442356	-0.402839	0.388074	0.923041	0.221597	0.0443768
	-0.22526	-0.438374	0.761471	0.111509	-0.208396	0.109796
	0.214669	0.341971	0.317797	0.384926	0.921693	-0.254081
	-0.37144	-0.328428	1.18016	-0.229594	-0.651477	0.132361
	-0.0970325	0.651851	-0.287004	0.508077	0.116578	0.0939417
	0.378823	0.840414	1.11868	0.672554	-0.605767	-0.215058
	0.36826	0.859242	0.879596	0.954511	0.506513	-0.942228
	1.00973	2.32782	-0.972545	-2.42887	0.674828	-0.484114
	0.326292	1.41317	0.206835	0.68194	0.709016	0.702168
	0.78559	1.00026	-0.302567	-0.575281	1.10156	0.400629
	-0.395191	0.560168	-1.14347	-0.592608	0.951999	-0.159487
	1.14627	1.87913	0.236258	0.553887	-0.17923	-0.758699
	-1.12676	-0.219969	-0.00403171	-0.130594	0.318159	0.106546
	-1.24881	-0.0997034	-0.0221805	-0.227619	0.0407834	-0.125743
	-0.376809	1.04715	0.16269	0.512126	0.628583	-1.07419
	0.387776	2.49346	0.342521	-0.241229	0.200748	1.10349
	-0.707077	0.369725	-0.128763	0.340982	-0.251521	0.164439
	-0.494024	0.74565	-1.59794	-1.15613	-0.370741	0.842798
	-1.71516	-1.09479	-0.267892	0.14134	-0.0403828	-0.447019
	-0.103722	1.95669	0.138393	-0.434147	-0.746006	-0.22965
	0.364706	1.85268	0.326702	-0.0796721	-0.792144	0.366353
	0.408466	1.40727	0.596281	0.39548	0.121467	-1.68163
	0.693485	1.62349	1.17793	1.56053	-0.0785848	0.641502
	0.12134	1.89252	0.323264	-0.248846	-0.181258	0.354203
	-0.84823	0.816072	-0.446121	-0.939924	0.269121	0.435322
	-0.23685	2.6671	-0.146266	-0.240162	0.129153	0.618842
	-0.0424355	2.23902	1.95321	-2.10693	-0.376851	-0.480096
	-0.434475	0.63587	-0.120737	-0.261416	-0.158639	1.29293
	-1.04141	0.561111	-0.557903	-0.00505887	0.523249	-0.0654433
	0.0836937	0.217936	0.546826	-0.314724	-0.0976832	0.0117047
	-0.989745	-0.720785	0.0973821	0.424603	-0.131853	-0.592176
	-0.080266	0.168638	1.20465	0.201689	-0.167285	-0.779484
	0.0401508	1.25646	-0.780684	0.165416	0.265569	0.29049
	-1.4998	-0.44682	-0.516154	-0.171728	-0.0897338	-0.187509
	-0.576738	0.912178	-0.124682	-0.265696	0.500317	-0.329808
	-1.34306	-0.75056	-0.46632	-0.278209	-0.117029	-0.389954
	-1.15959	0.997158	-1.47004	-0.183097	-0.43092	2.73414
	-1.74769	-1.16734	-0.222951	0.145145	-0.0726149	-0.288266
	-1.73463	-1.12865	-0.262329	0.143421	-0.0965018	-0.172178
	-1.71323	-1.03551	-0.312832	0.173327	-0.0954803	-0.188634
	-1.70647	-1.1098	0.0329115	-0.0151727	-0.249582	-0.27603
	-1.20903	-0.662384	-0.26958	-0.0946231	0.363422	-0.882362
	-1.40987	-0.838517	-0.205837	-0.286334	-0.405363	0.305249
	-1.25589	0.0483932	-1.09621	0.160021	-0.387154	1.72385
	-0.855209	0.109171	-0.535503	0.276496	0.0284448	0.502968
	-0.70412	2.13193	-2.06072	-0.70011	-0.314317	1.52092
	-1.18831	0.133446	-0.5825	-0.0947116	-0.357376	0.614515
	-1.135	-0.191467	-0.725332	-0.594731	-0.0498541	-0.276934
	-0.540704	-0.979343	0.498681	0.368322	-0.611454	-0.170331
	0.199143	0.319337	0.188105	-0.891511	-0.268385	-0.467938
	-0.0299339	2.08825	0.50106	-1.14013	0.160743	1.27529
	-0.0960452	2.56654	-0.719237	-0.434659	0.420669	0.74886
	-0.390547	0.693881	-0.76336	-1.00997	0.346599	-0.272152
	-0.852482	2.42565	-1.88161	-0.794032	-0.634784	1.53735
	-1.11462	-0.0321258	-1.26951	-0.149037	0.982028	4.00328
	-1.43321	-0.606026	-0.556372	-0.0170467	-0.286945	0.361761
	-0.207316	-0.332516	-0.0659765	0.467913	-0.388497	0.0409875
	0.272943	0.417938	-0.45416	0.710108	-0.440807	-0.261988
	-1.51422	-0.923552	-0.40426	-0.118371	-0.113029	-0.2869
	-1.13091	0.233217	-1.0292	0.131441	-0.209688	0.51773
	-1.54867	-1.0307	-0.260253	0.0440681	0.0825813	-0.40061
	-0.685048	0.528894	-0.464208	0.180698	0.190785	-0.622525

## Sheet: correlation matrix
		1_old_ha	2_child_ha	3_disab_ha	4_alon_ha	5_educ_ha	6_job_ha
	1_old_ha	1
	2_child_ha	0.516091	1
	3_disab_ha	0.717845	0.804786	1
	4_alon_ha	0.894087	0.727894	0.791904	1
	5_educ_ha	0.438154	0.945378	0.840249	0.62467	1
	6_job_ha	0.823645	0.613882	0.597409	0.912088	0.431759	1

## Sheet: PCA
	XLSTAT 2015.6.01.24159 - Principal Component Analysis (PCA) - on 1/4/2016 at 6:27:35 PM
	Observations/variables table: Workbook = Book2 / Sheet = scaled_centralized / Range = scaled_centralized!$e$1:$j$278 / 277 rows and 6 columns
	Observation labels: Workbook = Book2 / Sheet = scaled_centralized / Range = scaled_centralized!$D$1:$D$278 / 277 rows and 1 column
	PCA type: Pearson (n)
	Rotation: Varimax / Number of factors = 12
	Type of biplot: Distance biplot / Coefficient = Automatic
	Summary statistics:
	Variable	Observations	Obs. with missing data	Obs. without missing data	Minimum	Maximum	Mean	Std. deviation
	1_old_ha	277	0	277	-15.9038	13.7421	-5.94844	5.94844
	2_child_ha	277	0	277	-12.2544	9.45817	-4.41824	4.41824
	3_disab_ha	277	0	277	-3.52698	4.86134	-1.35978	1.35978
	4_alon_ha	277	0	277	-53.951	37.9363	-17.7861	17.7861
	5_educ_ha	277	0	277	-55.2609	42.6384	-22.6831	22.6831
	6_job_ha	277	0	277	-15.6639	13.7335	-5.22488	5.22488
	Correlation matrix (Pearson (n)):
	Variables	1_old_ha	2_child_ha	3_disab_ha	4_alon_ha	5_educ_ha	6_job_ha
	1_old_ha	1	0.516091	0.717845	0.894087	0.438154	0.823645
	2_child_ha	0.516091	1	0.804786	0.727894	0.945378	0.613882
	3_disab_ha	0.717845	0.804786	1	0.791904	0.840249	0.597409
	4_alon_ha	0.894087	0.727894	0.791904	1	0.62467	0.912088
	5_educ_ha	0.438154	0.945378	0.840249	0.62467	1	0.431759
	6_job_ha	0.823645	0.613882	0.597409	0.912088	0.431759	1
	Values in bold are different from 0 with a significance level alpha=0.05
	Bartlett's sphericity test:
	Chi-square (Observed value)	2581.8
	Chi-square (Critical value)	24.9958
	DF	15
	p-value	< 0.0001
	alpha	0.05
	Test interpretation:
	H0: There is no correlation significantly different from 0 between the variables.
	Ha: At least one of the correlations between the variables is significantly different from 0.
	As the computed p-value is lower than the significance level alpha=0.05, one should reject the null hypothesis H0, and accept the alternative hypothesis Ha.
	The risk to reject the null hypothesis H0 while it is true is lower than 0.01%.
	Principal Component Analysis:
	Eigenvalues:
		PC1	PC2	PC3	PC4	PC5	PC6
	Eigenvalue	4.57222	0.999074	0.290838	0.0784731	0.0410115	0.0183789
	Variability (%)	76.2037	16.6512	4.8473	1.30789	0.683526	0.306315
	Cumulative %	76.2037	92.855	97.7023	99.0102	99.6937	100
	Eigenvectors:
		F1	F2	F3	F4	F5	F6
	1_old_ha	0.392938	-0.452899	0.440846	0.617944	-0.253064	-0.0155146
	2_child_ha	0.411246	0.405353	-0.411782	0.230302	-0.20296	-0.634641
	3_disab_ha	0.425193	0.205712	0.584655	-0.617276	-0.188407	-0.13618
	4_alon_ha	0.443195	-0.265733	-0.0759921	-0.0822449	0.838569	-0.131253
	5_educ_ha	0.381888	0.565313	-0.0224961	0.247964	0.105905	0.679246
	6_job_ha	0.391697	-0.44504	-0.536646	-0.340332	-0.380599	0.31598
	Factor loadings:
		F1	F2	F3	F4	F5	F6
	1_old_ha	0.84021	-0.452689	0.237746	0.173105	-0.0512487	-0.0021033
	2_child_ha	0.879358	0.405165	-0.222071	0.0645147	-0.0411021	-0.0860376
	3_disab_ha	0.909181	0.205617	0.315301	-0.172918	-0.0381548	-0.0184618
	4_alon_ha	0.947674	-0.26561	-0.0409821	-0.0230393	0.169821	-0.0177938
	5_educ_ha	0.816581	0.565051	-0.012132	0.0694623	0.0214472	0.0920846
	6_job_ha	0.837556	-0.444834	-0.28941	-0.0953373	-0.0770762	0.042837
	Correlations between variables and factors:
		F1	F2	F3	F4	F5	F6
	1_old_ha	0.84021	-0.452689	0.237746	0.173105	-0.0512487	-0.0021033
	2_child_ha	0.879358	0.405165	-0.222071	0.0645147	-0.0411021	-0.0860376
	3_disab_ha	0.909181	0.205617	0.315301	-0.172918	-0.0381548	-0.0184618
	4_alon_ha	0.947674	-0.26561	-0.0409821	-0.0230393	0.169821	-0.0177938
	5_educ_ha	0.816581	0.565051	-0.012132	0.0694623	0.0214472	0.0920846
	6_job_ha	0.837556	-0.444834	-0.28941	-0.0953373	-0.0770762	0.042837
	Contribution of the variables (%):
		F1	F2	F3	F4	F5	F6
	1_old_ha	15.44	20.5118	19.4345	38.1855	6.40412	0.0240703
	2_child_ha	16.9124	16.4311	16.9564	5.30391	4.11929	40.2769
	3_disab_ha	18.0789	4.23174	34.1821	38.103	3.54971	1.85451
	4_alon_ha	19.6422	7.0614	0.57748	0.676423	70.3198	1.72273
	5_educ_ha	14.5838	31.9579	0.0506074	6.14861	1.12159	46.1375
	6_job_ha	15.3426	19.8061	28.7989	11.5826	14.4855	9.98432
	Squared cosines of the variables:
		F1	F2	F3	F4	F5	F6
	1_old_ha	0.705953	0.204928	0.056523	0.0299654	0.00262643	4.42386e-06
	2_child_ha	0.773271	0.164159	0.0493157	0.00416214	0.00168938	0.00740246
	3_disab_ha	0.82661	0.0422782	0.0994145	0.0299006	0.00145579	0.000340839
	4_alon_ha	0.898085	0.0705486	0.00167953	0.00053081	0.0288392	0.00031662
	5_educ_ha	0.666805	0.319283	0.000147185	0.00482501	0.000459982	0.00847957
	6_job_ha	0.7015	0.197877	0.0837581	0.0090892	0.00594074	0.00183501
	Values in bold correspond for each variable to the factor for which the squared cosine is the largest
	Factor scores:
	Observation	F1	F2	F3	F4	F5	F6
	Huel‚n	1.01893	-2.41823	0.625279	0.0506745	0.934222	-0.122377
	Moneda	-2.03143	-0.674771	0.476476	0.116833	0.51303	-0.106718
	Amun tegui	-0.00287852	-1.41374	-0.259115	-0.00446834	0.750216	-0.188813
	Brasil	3.79764	-2.26684	-0.401341	-1.56367	0.236126	-0.182846
	Chacabuco	0.493595	-0.376057	-0.0509641	-0.0484047	0.385454	-0.410386
	Portales	2.06786	-1.17738	-0.22215	-0.0726184	0.668328	-0.12917
	Matucana	0.371167	-0.262582	-0.0307076	0.113009	0.28803	-0.183862
	San Saturnino	1.98014	-0.504673	0.09869	-0.172773	0.397468	-0.285012
	Mapocho	0.627702	-0.637448	0.0855804	-0.225857	0.502149	-0.0110114
	Vicu¤a Mackenna	2.99279	-3.63132	-1.49	-0.758799	0.858057	0.365272
	San Isidro	1.87703	-1.88307	-0.298772	-0.394201	0.419992	-0.290763
	Universidad	-0.814173	-0.797401	-0.196275	0.0193153	0.623675	-0.126527
	Almagro	-0.613735	-1.03888	-0.199682	-0.0774745	0.40436	-0.153488
	Porvenir	-0.346514	-0.642029	0.060681	0.107289	0.253052	-0.219299
	San Diego	0.212104	-0.456167	0.60951	-0.100258	0.225868	-0.225101
	Santa Elena	-1.4583	-0.501543	0.77702	0.184562	0.0583618	-0.00843636
	Carmen	0.35072	-0.703655	0.431178	0.0440699	-0.146558	-0.210722
	Victoria	-0.451301	-0.170021	1.07704	-0.486513	-0.0488749	-0.202396
	Valpara¡so	0.128864	-0.649416	0.101122	0.0673905	0.0131814	-0.0142294
	Franklin	-0.58762	-0.21444	0.68647	-0.0675705	0.0042757	-0.024967
	Matadero	-1.31874	-0.143963	0.276769	0.0409124	0.0212463	-0.0242347
	Parque O?Higgins	-2.09948	0.560723	0.557763	-0.464855	1.12265	0.460343
	Club H¡pico	-2.43202	-0.0346307	0.562175	-0.0889911	-0.0934174	0.0581126
	San Eugenio	-0.484041	-0.355791	0.599915	0.0161603	0.0592668	-0.0270737
	Exposici¢n	-0.238418	-0.0979629	0.702467	0.148285	0.157593	-0.0790488
	San Alfonso	-1.93312	-0.108511	0.495612	-0.0811758	0.0652329	0.0342894
	Avenida Espa¤a	0.954441	-1.36233	-0.496875	-0.370311	0.36926	0.0615677
	Ej‚rcito	0.492655	-1.49249	-0.450076	-0.549241	0.267334	-0.0280445
	Quinta Normal	-3.59389	0.332567	0.0382933	0.0637208	0.00582792	-0.0790562
	Independencia	1.67739	-0.575453	1.95294	-0.698367	-0.178272	-0.346802
	Juan Antonio R¡os	1.48634	-0.82726	0.40837	0.191275	0.238908	-0.0676567
	Miraflores	-0.279529	0.0318857	0.491313	0.216226	0.074829	-0.0157904
	Hip¢dromo	-0.545583	-0.61896	0.661935	0.0876375	-0.113679	-0.042311
	Santa Laura	-0.148896	-0.445234	0.480441	0.0232124	-0.149789	-0.246989
	El Molino	0.452627	-0.709735	0.560746	-0.140588	-0.133087	-0.259678
	Escuela de Medicina	-2.45903	0.0918679	0.579489	0.00434597	-0.0785732	-0.112663
	Conchal¡	-2.16102	0.108868	0.248537	0.206988	0.0339891	0.0680559
	Juanita Aguirre	1.21292	-0.110861	0.338314	0.472622	-0.133607	-0.0219849
	Pomaire	2.13732	0.764695	0.100405	0.262249	0.10141	-0.0820466
	Eneas Gonel	3.31352	0.213194	0.4155	0.758254	-0.0374959	-0.0737446
	La Palma	1.50686	0.380669	-0.00336934	0.266662	-0.00298929	-0.0476081
	Monterrey	-2.21677	0.370167	0.198157	-0.00695716	0.0782791	0.0587444
	El Cortijo	-0.56402	0.503872	0.217181	0.0302662	-0.0010665	-0.0817891
	Luther King	0.304722	0.612763	-0.100933	0.167824	0.181733	-0.0381115
	Huechuraba	-2.93087	0.542143	-0.179935	0.122785	-0.038039	-0.156392
	La Pincoya	-0.275855	1.10215	-0.00332407	-0.0309605	0.0764669	0.139668
	Avenida Principal	2.59223	2.06393	-0.368849	-0.139702	0.20937	0.0840994
	Rep£blica de Francia	4.32933	2.14121	-0.941097	0.271759	0.144578	-0.121735
	La Pir mide	-3.90482	0.483146	0.0504072	0.134564	-0.0395347	-0.206605
	Recoleta	-1.98153	-0.149529	0.302213	0.134716	0.171914	-0.0959364
	Cerro Blanco	0.599053	0.0435784	1.76365	-1.81692	-0.510322	-0.252492
	Cementerio General	-3.1207	0.215204	0.505016	-0.0705062	-0.0211206	-0.0345414
	Lo Ar nguiz	-1.16989	0.336077	0.0122256	0.057352	0.0372141	0.0260346
	Salzburgo	0.0339971	0.836637	0.38573	-0.0343647	-0.133278	-0.0885837
	Cementerio Israelita	1.74022	0.800198	-0.329195	-0.115583	0.0341612	0.00722387
	Quinta Bella	5.43297	0.427867	1.99207	-1.54526	-0.338434	-0.0221547
	Cementerio Cat¢lico	-0.567354	-0.368337	0.315991	0.259873	0.071074	0.00151848
	Regimiento Buin	-2.2521	0.287372	0.334703	-0.0189867	0.0847062	-0.0220822
	Cerro San Crist¢bal	-0.842374	-0.816688	0.421402	-0.103276	0.213041	-0.0616173
	Condell	-0.0644426	-1.48224	0.128188	0.0216654	-0.0273418	0.0136804
	Pedro de Valdivia	1.94184	-2.30409	-1.12695	-0.0334017	-0.189118	-0.239937
	Los Leones	2.57634	-3.47391	0.530057	0.830329	0.0671199	-0.0469861
	Pocuro	1.49183	-2.20419	-0.312567	-0.0345183	-0.211063	-0.109491
	Diego de Almagro	0.71955	-1.73445	-0.0557661	0.15755	-0.27703	0.00986766
	Parque Bustamante	1.72942	-2.63663	0.252358	0.0206318	0.247712	-0.0120339
	Pedro Valdivia Norte	-0.836332	-0.971907	0.222409	0.0592783	-0.0341302	-0.0783123
	Hospital Militar	0.511783	-2.39532	0.472151	0.262356	0.287362	0.0186161
	Naciones Unidas	-1.4648	-0.837895	-0.139324	0.317707	0.00109316	-0.0835656
	Estadio Manquehue	-1.15753	-0.738225	-0.495136	0.167402	-0.173043	-0.0258523
	Lo Curro	-3.43159	-0.0449355	-0.168056	-0.131847	0.0163262	0.202664
	Club de Golf	-0.303374	-0.837287	-1.21192	-0.105662	-0.16363	-0.024051
	Vitacura	-1.16661	-0.892803	-0.441484	0.128141	-0.169562	0.0877052
	La Dehesa	-3.00135	0.209681	-0.461881	-0.0805801	-0.0515867	0.0494323
	Escuela Militar	-0.135794	-1.352	-1.18275	-0.149857	-0.158936	0.161321
	Estadio Palestino	-1.14444	-0.989268	-0.67025	-0.0625753	-0.0703828	0.123431
	Hospital Fach	-0.610232	-1.24094	-0.323523	0.101932	-0.261851	0.145821
	Las Condes	-3.46277	0.0496246	0.0150565	-0.141501	-0.0674874	0.0992509
	Estadio Italiano	0.940157	-1.53613	-1.24094	0.176431	-0.366029	-0.184693
	Los Dom¡nicos	0.0124269	-1.22251	-0.814872	0.0137668	-0.31059	0.110821
	Cerro Apoquindo	-2.85446	0.0570271	-0.168032	-0.104147	-0.0374176	0.158793
	Chapiqui¤a	1.29258	-1.644	-1.32499	-0.141644	-0.308448	0.127303
	El Pill n	0.779643	-1.59177	-0.712865	0.0814355	-0.338803	-0.098403
	Sebasti n El Cano	1.65327	-1.91293	-0.956247	0.367872	-0.325026	-0.259549
	Estadio Espa¤ol	1.99082	-2.29797	-1.07177	0.205963	-0.178592	-0.188755
	Vaticano	1.85894	-2.18085	-1.02064	0.415388	-0.143952	-0.106928
	Cerro San Luis	0.235632	-2.1496	0.125789	0.490852	0.140265	-0.00647398
	Sim¢n Bolivar	0.872876	-1.73679	-0.350485	0.0633407	-0.0780664	-0.12109
	Pucar	1.18756	-1.65853	-0.415495	-0.107523	-0.359686	0.094051
	Plaza Los Guindos	0.942292	-1.55922	0.0962382	-0.251445	-0.264577	-0.0229714
	Chacra Valpara¡so	1.93801	-2.20627	0.247125	0.410006	-0.395109	0.0991808
	Plaza ¥u¤oa	0.138233	-1.57662	-0.16556	-0.0955389	-0.283588	0.152072
	Santa Julia	2.62893	-1.37066	0.194879	0.306438	-0.034768	-0.1537
	Plaza Za¤artu	1.55201	-1.50235	0.181089	0.0423564	0.0116583	0.0278274
	Estadio Nacional	-0.606712	-0.142771	0.685987	0.34086	0.00538101	0.0661756
	Piscina Mundt	0.843996	-1.61862	-0.00809891	0.289812	-0.0170405	-0.00901575
	Crescente Err zuriz	-0.145654	-1.33591	0.0630621	-0.0306719	-0.127885	-0.0343751
	Hospital de Carabineros	0.0276707	-1.37987	0.205414	0.000386793	-0.089686	-0.12342
	Larra¡n	0.144821	-1.2186	-0.349686	0.0785376	-0.292279	0.0695025
	Lynch Norte	0.225588	-1.25851	-0.723729	-0.0810427	-0.165928	0.0834781
	Pr¡ncipe de Gales	-0.731566	-0.978577	-0.570359	0.165227	-0.229899	0.0315915
	Parque La Quintrala	1.29775	-1.74382	-0.849115	-0.0352031	-0.448902	0.102889
	Plaza Ossand¢n	-1.21609	-0.644883	-1.01088	-0.507342	-0.221486	0.325481
	La Reina	-3.27396	0.0240028	-0.23822	-0.135813	-0.0410458	0.201457
	Aer¢dromo Tobalaba	-0.593885	0.318054	-0.338582	-0.19301	-0.159427	0.0382987
	Lo Plaza	-1.48156	0.284381	0.286606	0.10272	-0.0315505	0.0609244
	Macul	1.10458	-0.642814	-0.225481	-0.288304	-0.170111	0.139152
	Pedreros	-0.631796	-0.43123	-0.463535	-0.0696717	-0.052885	0.159041
	Camino Agr¡cola	-0.406644	-0.143457	0.132518	0.125032	0.162856	0.0935543
	Villa Santa Carolina	-2.60128	-0.171059	0.0673487	0.0631837	-0.0212997	-0.0187425
	Jos‚ Arrieta	-1.31584	0.422176	0.234592	-0.0521017	0.0237193	0.0579023
	Pe¤alol‚n	-2.48353	0.648217	-0.146862	0.105489	-0.02547	-0.00307318
	Lo Hermida	-2.5581	0.603289	-0.578769	0.0784964	-0.150835	-0.127132
	Torres de Macul	-1.32056	0.354709	-0.398157	-0.110166	0.123945	0.127329
	Vi¤a Macul	-2.75288	0.381017	-0.258755	-0.0756351	-0.0505113	0.0157266
	Villa Los Lagos	2.37481	1.54338	-0.205336	0.0942184	0.510843	0.221954
	La Florida Oriente	-3.9428	0.254185	0.248278	0.0309535	-0.00859013	0.0159144
	La Alborada	-3.11135	0.100446	-0.0496682	-0.0458623	0.0341581	0.0105978
	Santa Raquel	-2.71251	-0.07785	-0.18651	-0.0967671	-0.0380188	0.0851893
	O? Higgins	-3.21145	-0.00603228	0.0849001	-0.0817596	-0.0688565	0.0904577
	San Rafael	-2.98993	0.541828	0.0995791	0.015214	0.058095	0.0315535
	Walker Mart¡nez	0.287517	0.00740973	-1.36451	-0.258197	-0.140936	0.225173
	San Joaqu¡n	-1.56509	-0.265978	0.435375	0.160456	-0.0168249	0.0409672
	El Pinar	0.8143	-0.0100346	0.42713	0.205946	0.0495257	0.061209
	Edwards Bello Norte	0.628224	-0.110437	0.266651	-0.320495	0.0354451	0.119194
	Edwards Bello Sur	-0.136418	-0.00562609	-0.0236207	0.240962	0.071021	0.0206656
	La Castrina	1.09842	0.154378	-0.0251486	0.412533	0.0238649	0.0982825
	Pedro Mira	0.455086	-0.123214	0.3287	0.148437	-0.0447405	0.0529838
	Las Industrias	1.26829	0.748747	0.500405	-0.175387	0.0650823	0.147891
	La Granja	-2.37929	0.517544	-0.100627	-0.0734685	0.0329919	0.0424034
	San Gregorio Poniente	1.69883	0.67924	0.360297	0.178831	-0.108398	0.0941054
	Malaqu¡as Concha	-1.42926	0.627811	0.0813383	0.105717	-0.0713961	-0.0160551
	Avenida Central	3.56633	-0.139955	1.01665	0.555989	-0.0334579	0.196509
	Parque Intercomunal	2.42259	0.893553	0.152802	0.288114	0.0390894	-0.0303631
	San Gregorio Oriente	1.92602	1.50893	-0.0230022	0.354286	-0.00919849	-0.119977
	Mapuhu‚	-3.71383	0.337718	0.249602	0.0438566	-0.0260696	0.0383265
	San Ricardo	-0.681787	1.10142	-0.267683	-0.0768328	0.0602166	-0.0787276
	Pablo de Rokha	2.919	2.16027	-0.267853	0.277788	-0.00294017	-0.074688
	Antumapu	-0.313426	1.26663	-0.918451	-0.225715	0.0825259	0.237353
	La Platina	-1.10688	1.26914	-0.250958	-0.510338	-0.140158	0.0462289
	Poblaci¢n Modelo	1.10332	0.153741	0.182836	-0.0435565	-0.0145791	0.0101474
	Las Am‚ricas	0.601157	0.126574	0.710727	-0.0918224	-0.197619	0.023061
	Paraguay	3.71428	0.741158	0.918959	0.153786	-0.285527	0.120783
	General K”rner	-0.298649	1.42974	-0.219995	-0.0309834	0.115692	0.0330117
	La Bandera	2.20454	1.75037	-0.164138	-0.110374	-0.0152832	-0.23553
	San Ram¢n	1.7643	0.365138	0.113985	0.110815	-0.0863618	-0.01461
	Barros Luco	-1.90522	-0.052697	0.541357	-0.0232519	-0.110798	-0.0733507
	Lo Vial	-0.813453	-0.218562	0.424192	-0.0505824	0.136589	0.168746
	Lo Mena	-2.15157	0.0205594	0.32269	0.0231665	-0.0765724	0.0351297
	Atacama	0.106985	-0.580511	0.185066	-0.0641726	-0.204645	-0.036275
	Salesianos	0.971161	-0.88698	0.193843	-0.228435	-0.341869	-0.0703309
	El Llano	-0.488884	-0.795209	-0.205753	-0.105154	-0.279553	-0.0765187
	La Cisterna	-0.971349	-0.29818	0.0460473	0.116549	-0.0877781	0.13828
	Ochagav¡a	-0.403695	-0.267197	0.012888	0.112603	-0.0845355	0.000600948
	Lo Ovalle	0.0414202	-0.283511	0.0155679	-0.0371291	-0.111168	-0.107601
	El Parr¢n	-0.115249	-0.200849	0.152712	-0.109212	-0.11284	-0.007781
	Vicu¤a Mackenna	-1.1242	-0.0533669	0.202941	-0.0444444	-0.149512	-0.00477374
	La Cultura	-0.272943	-0.307309	-0.0940812	0.103698	-0.0590938	0.131122
	El Bosque	-1.64915	-0.010686	-0.232625	-0.140004	0.0154701	0.197563
	Lagos de Chile	1.48415	-0.130397	0.320094	0.0938407	-0.0632753	0.21882
	Capit n Avalos	-0.827955	-0.31682	-0.118699	0.0710356	-0.254584	0.0745791
	Sargento Aldea	1.44969	0.0962361	0.247552	-0.476556	-0.275956	-0.139931
	Aviadores	2.9342	0.612996	-0.488939	-0.238792	0.00249059	-0.0305879
	Santa Elena	2.86879	1.76264	-0.191903	-0.0648261	-0.163295	-0.0226338
	El Almendro	1.49038	1.58167	-1.24067	-0.386054	0.0795523	0.23369
	Le¢n XIII	1.37091	0.507368	-0.916181	-0.0239876	-0.0555349	-0.0192144
	Los C¢ndores	2.48796	0.253595	0.178368	0.358565	-0.175074	-0.0227438
	La Victoria	4.12622	-0.406758	0.74287	0.614202	0.0525841	0.320778
	Estadio Yarur	0.991679	-0.200084	0.413173	0.214002	0.00619691	-0.0141884
	La Marina	0.728803	-0.287824	0.0161932	0.291563	-0.147585	-0.0234751
	Miguel D vila	1.9479	0.110703	0.32226	-0.2289	0.0875531	-0.0149007
	La Feria	4.63642	0.45138	0.818109	0.239835	0.166274	0.485411
	Lo Valledor Norte	0.385115	0.629342	0.237571	-0.0118306	-0.104882	-0.0282926
	Lo Valledor Sur	2.75611	0.269363	0.584399	0.0829657	-0.0745098	0.12632
	Navidad	3.14997	0.0660441	1.20302	0.0814459	0.12414	0.136344
	Lo Espejo	1.03739	1.51657	-0.563452	-0.124307	0.0961993	-0.00457275
	Las Torres	2.98861	2.14646	-1.06868	-0.146244	0.0841031	-0.33289
	Poblaci¢n Caro Sur	4.90911	1.512	0.483278	-0.0942926	-0.0559868	0.220424
	Poblaci¢n Caro Norte	3.95688	0.396964	0.59133	0.352733	0.00307633	0.232756
	Quiriquina	4.16535	0.342902	0.899712	0.231224	-0.265895	0.203731
	Carlos Dittborn	5.7155	0.907673	0.585104	0.425019	-0.428001	-0.0233422
	Clara Estrella	-0.399454	0.475621	0.228452	0.295233	-0.094007	0.0436773
	Estaci¢n Central	-2.17198	0.169643	0.658856	-0.326393	0.11205	0.00129849
	Maestranza	-3.2252	0.341542	0.153025	0.104875	0.0321802	0.00579932
	Hermanos Carrera	2.1312	1.10765	0.687865	0.137273	0.0240936	0.0134953
	Nogales	3.4484	1.16738	0.245427	-0.0710747	0.151557	-0.00309757
	La Araucana	0.75505	0.572168	0.663952	0.0267067	0.0349206	-0.15257
	Infante Cerda	1.88489	-0.541077	0.402254	0.32997	0.0858448	0.0751296
	Chuchunco	-0.599482	0.419038	-0.146209	0.196532	0.0326767	-0.0126711
	Las Parcelas	-1.18061	-0.541146	-0.886263	-0.473634	-0.300573	0.289017
	Las Rejas	2.11993	-1.41444	0.565295	0.533925	-0.019685	0.191369
	Pila del Ganso	0.126148	-0.807288	0.201545	0.0256231	0.00681228	-0.0425035
	Ecuador	0.109965	-0.156669	0.0778288	0.311576	0.125579	0.0608038
	Universidad T‚cnica	-0.0871707	-1.13688	-0.122953	0.0623691	0.00311415	0.170147
	Bernal del Mercado	0.280759	-0.0156216	-0.200528	-0.0299789	0.410758	-0.2188
	Cerrillos	-3.5659	0.273581	0.301166	0.0609729	-0.00333685	-0.0060303
	Villa M‚xico	0.540457	-0.0371263	0.653508	-0.863188	-0.341913	-0.135732
	Divino Maestro	0.94446	0.880184	-0.429786	0.0681754	0.0991052	0.12545
	Lo Err zuriz	-2.4799	0.399554	0.0116096	0.0658663	-0.0277266	0.0235918
	Cinco de Abril	-0.710878	-0.506209	-0.41675	-0.00580333	-0.0931095	0.135973
	Los Libertadores	0.263225	0.624933	-1.42487	0.0367542	-0.0471958	-0.173127
	Ram¢n Freire	0.149219	-0.0928199	0.0855798	-0.00374051	0.0507461	0.122381
	Feria Internacional	-4.09048	0.318428	0.3021	0.0746903	-0.00317455	0.0294505
	Las Industrias	-3.71173	0.346398	0.0738916	-0.0212163	-0.0196864	0.0264794
	San Mart¡n	-2.2891	-0.186517	-0.52435	-0.267751	-0.0144054	0.2102
	Maip£ Poniente	-2.23012	0.749046	-0.463894	-0.0318527	0.0112966	0.0372206
	Portales	0.757442	-0.311172	-0.994441	-0.423151	0.0513258	0.282918
	Templo Votivo	-0.874931	-0.426502	0.0274826	-0.256252	-0.17767	0.179112
	O?Higgins	-0.232595	0.0186151	-0.016259	-0.334963	-0.0555333	0.0403038
	Las Heras	1.2919	0.303885	-0.139641	-0.142415	0.182482	0.262808
	Blanco Encalada	1.86572	0.80341	-0.297935	-0.130854	0.0885558	-0.120545
	Las Lomas	-3.4097	0.482253	-0.131943	0.0758979	-0.0438273	-0.120426
	Esquina Blanca	-3.89707	0.25901	0.324149	0.0779774	-0.0189918	0.0146183
	Municipalidad	-0.839189	0.0436302	0.536149	-0.067705	-0.0663348	-0.0915825
	Carrascal	-0.432302	0.0642255	0.33739	0.0565103	-0.0622855	-0.0265749
	Yungay	-2.87344	0.0843307	0.43183	0.149475	0.0425378	-0.0117527
	Villa Sana	-0.71909	-0.0694935	0.524569	0.158043	0.0221356	-0.0178471
	Quidora	-0.399439	-0.143588	0.422406	-0.0964785	-0.0549009	-0.023299
	Mercurio	1.14789	0.0801634	0.230403	0.0707486	0.174502	0.0280606
	C¢nsul Poinsett	-0.280241	0.0873525	0.496053	-0.236748	-0.144401	-0.0270077
	Catamarca	0.680874	0.46912	-0.0511478	0.188363	0.0165451	-0.0119548
	Frontera	2.57826	0.322869	0.488061	0.02775	-0.150426	0.0226742
	Lo Prado	2.54688	0.317039	0.550432	0.14255	0.0746809	0.117176
	Blanqueado	3.52871	1.21474	-1.40085	-0.358892	0.192902	0.0936265
	Territorio Ant rtico	2.78708	0.728035	0.0668927	0.194795	0.121888	-0.0974262
	California	2.28802	0.234375	-0.461039	-0.0500389	0.233827	-0.04662
	Oscar Bonilla	-0.656006	0.694232	-0.601687	0.0516654	0.217799	0.0298347
	Costa Rica	4.51924	0.530522	-0.0991135	0.160811	-0.0483022	0.109016
	Municipalidad	-1.95937	0.6249	0.153012	-0.0278318	0.0647593	-0.0212074
	Embalse Lo Prado	-2.03236	0.805598	0.117999	-0.0467348	0.0115852	0.011565
	Barrancas	1.1311	0.979527	0.216312	0.149274	0.116768	0.139496
	La Estrella	4.23297	1.56208	-0.294273	-0.0113595	0.0307188	-0.143317
	Estrella de Chile	-0.554379	0.704181	0.06499	0.115222	-0.0573733	-0.0243608
	Santa Corina	-1.04851	0.918053	-1.06957	-0.0284298	-0.0362183	-0.093738
	Pudahuel	-4.19064	0.359818	0.296098	0.0404367	-0.0052248	0.0507423
	Cerro Navia	2.48589	1.53223	-0.295149	-0.0583027	-0.147157	0.0392819
	Janequeo	3.248	1.10096	-0.2016	-0.00665361	-0.167281	-0.0422344
	Jos‚ Joaqu¡n P‚rez	2.99728	0.738206	0.226274	0.0631143	0.0136601	0.225231
	Poblaci¢n Roosevelt	4.41406	0.573652	0.602663	0.266737	-0.0661564	-0.0962609
	Dalmacia	2.95122	1.31703	-0.185964	-0.0363053	-0.0416777	-0.0432878
	El Montijo	-0.597093	1.24501	-0.423843	-0.123977	0.0729593	-0.053732
	Violeta Parra	3.20343	2.09745	-0.422908	0.0662921	0.024214	-0.0761101
	Victoria	3.86746	1.95527	0.0408022	-0.69717	-0.0681904	0.0651344
	Renca	0.123826	0.762616	-0.202581	-0.0206248	-0.0328402	-0.17226
	Lo Ruiz	-1.10029	1.09536	-0.135927	0.110426	0.111073	0.00775768
	Jos‚ Miguel Carrera	0.723385	0.156474	0.111503	-0.144992	-0.0222027	-0.00339775
	Santa Mar¡a	-2.31031	0.120833	0.388906	0.065864	-0.0331169	0.0708197
	Planta El‚ctrica	0.952669	0.214466	0.590243	-0.114379	-0.051851	0.094669
	Jos‚ Miguel Infante	1.31807	0.825196	-0.442873	0.198413	0.0580506	-0.0309983
	El Perejil	-3.21686	0.699482	-0.0109713	0.0222536	-0.00794269	0.0222397
	Cerro Colorado	0.29653	1.08047	-0.109298	-0.00249101	0.106043	0.0443121
	Quilicura	-3.40234	0.389119	0.00438987	-0.0230693	-0.0105255	0.0497865
	Lo Echevers	-1.33074	1.4343	-0.788534	0.201142	-0.0774369	-0.357363
	San Ignacio	-4.30467	0.329352	0.320298	0.0322688	-0.0130137	0.0286813
	Chicureo	-4.2582	0.345405	0.290096	0.038452	-0.017772	0.0136081
	Algarrobal	-4.12698	0.392756	0.263308	0.0560095	-0.0174599	0.0164592
	La Vilana	-4.03661	0.369764	0.366567	-0.0419765	-0.0495024	0.0266567
	Puente Alto	-2.88787	0.357981	0.157181	0.00171928	0.0820524	0.112721
	El Peral	-3.44649	0.374274	0.0868143	-0.0672662	-0.0750488	-0.0457052
	Las Vizcachas	-2.47275	0.806969	-0.366976	0.19664	-0.0742174	-0.228835
	Regimiento	-1.39446	0.604569	-0.0777807	0.15093	0.00483647	-0.0687951
	Bajos de Mena	0.35866	1.98501	-1.30943	0.199706	-0.0323964	-0.181297
	Tocornal	-1.98699	0.883822	-0.178926	0.0668299	-0.0663425	-0.0817729
	Gabriela	-2.56544	0.671817	-0.284106	-0.0425323	0.0112036	0.0404528
	O?Higgins	-1.76889	-0.355932	0.47205	-0.021637	-0.135014	0.0141831
	Escuela de Infanter¡a	0.635246	0.201226	-0.208716	-0.232792	-0.0388303	0.0687119
	Calder¢n de La Barca	2.97751	1.65579	-0.368031	-0.262016	0.0361625	-0.166544
	Santa Marta	2.86006	1.92498	-0.718592	0.0980754	0.0945163	-0.0885299
	Hospital	-0.341565	0.846459	-0.590188	-0.103653	0.0983505	0.0465413
	Cerro Negro	0.62597	2.31392	-1.28857	0.160426	-0.098597	-0.183338
	Maestranza	-2.40184	0.660016	-0.562266	0.160115	0.199841	-0.53858
	Nos	-3.3322	0.513952	-0.0139193	0.0563815	-0.0517833	-0.0516192
	Nogales	-0.732847	-0.153397	0.137426	0.105611	-0.0855021	-0.00756025
	Tejas de Chena	0.779524	0.0201888	-0.106863	0.241967	-0.0942788	0.0400408
	Chena	-3.81118	0.365776	0.111451	0.00136947	-0.0138746	0.0332599
	Villa Los Silos	-2.01482	0.875005	-0.31945	0.188259	-0.0339777	-0.0660021
	Casa de Ejercicios	-3.86405	0.303197	0.248687	0.0188686	0.0210779	0.0453896
	Padre Hurtado	-0.557071	0.817479	-0.0836132	0.13421	0.042451	0.0843171
	Contribution of the observations (%):
		F1	F2	F3	F4	F5	F6
	Huel‚n	0.0819743	2.11309	0.485308	0.0118135	7.68272	0.294169
	Moneda	0.325835	0.164526	0.281807	0.0627953	2.31686	0.223707
	Amun tegui	6.54231e-07	0.722204	0.0833404	9.18528e-05	4.95435	0.70027
	Brasil	1.13873	1.85679	0.199939	11.2483	0.490797	0.656704
	Chacabuco	0.0192369	0.0511011	0.00322402	0.0107789	1.30785	3.30815
	Portales	0.337627	0.500905	0.0612581	0.0242601	3.93182	0.327735
	Matucana	0.0108775	0.0249146	0.00117048	0.0587519	0.730279	0.664025
	San Saturnino	0.309587	0.0920328	0.0120897	0.137325	1.39065	1.59561
	Mapocho	0.03111	0.146829	0.00909113	0.234674	2.21962	0.00238167
	Vicu¤a Mackenna	0.707207	4.76488	2.75576	2.64882	6.48107	2.6208
	San Isidro	0.278185	1.28131	0.110802	0.714883	1.55273	1.66065
	Universidad	0.0523391	0.229761	0.047819	0.00171633	3.42398	0.314461
	Almagro	0.029741	0.38999	0.0494933	0.0276132	1.4393	0.462752
	Porvenir	0.00948054	0.148947	0.00457062	0.0529549	0.563682	0.944652
	San Diego	0.00355214	0.0751917	0.461138	0.0462421	0.449079	0.995306
	Santa Elena	0.167913	0.0908948	0.749434	0.156705	0.0299828	0.00139801
	Carmen	0.00971209	0.178913	0.230772	0.00893475	0.189074	0.87221
	Victoria	0.0160814	0.0104454	1.4399	1.0889	0.0210274	0.804643
	Valpara¡so	0.00131117	0.152394	0.012693	0.0208928	0.00152946	0.00397718
	Franklin	0.0272638	0.0166163	0.584942	0.0210046	0.000160927	0.0122443
	Matadero	0.137313	0.00748904	0.0950832	0.00770034	0.00397355	0.0115365
	Parque O?Higgins	0.348029	0.113611	0.386161	0.994108	11.0943	4.16258
	Club H¡pico	0.467011	0.000433356	0.392295	0.0364327	0.0768192	0.0663347
	San Eugenio	0.0184994	0.0457417	0.446734	0.00120143	0.0309199	0.0143978
	Exposici¢n	0.0044882	0.00346773	0.612522	0.101157	0.21862	0.122741
	San Alfonso	0.295061	0.00425474	0.304897	0.0303146	0.0374583	0.0230951
	Avenida Espa¤a	0.0719267	0.67064	0.306453	0.630858	1.20027	0.0744571
	Ej‚rcito	0.0191637	0.804911	0.251443	1.38779	0.629103	0.0154488
	Quinta Normal	1.01982	0.0399651	0.00182018	0.0186793	0.00029898	0.122764
	Independencia	0.222158	0.119658	4.73418	2.24371	0.279756	2.36246
	Juan Antonio R¡os	0.174434	0.24729	0.207003	0.168312	0.502432	0.089913
	Miraflores	0.00616945	0.000367379	0.29963	0.215088	0.0492895	0.00489763
	Hip¢dromo	0.0235025	0.138435	0.543875	0.0353329	0.113756	0.0351647
	Santa Laura	0.00175049	0.0716308	0.286517	0.00247878	0.197504	1.19827
	El Molino	0.0161761	0.182018	0.390303	0.0909274	0.155913	1.32456
	Escuela de Medicina	0.477441	0.00304965	0.41683	8.68905e-05	0.0543454	0.249323
	Conchal¡	0.368731	0.00428274	0.0766749	0.197101	0.0101694	0.0909771
	Juanita Aguirre	0.116159	0.00444099	0.142072	1.02761	0.157135	0.00949404
	Pomaire	0.360689	0.2113	0.0125136	0.316393	0.0905267	0.132227
	Eneas Gonel	0.866905	0.0164238	0.214295	2.64502	0.0123761	0.106822
	La Palma	0.179282	0.0523621	1.40915e-05	0.327131	7.86594e-05	0.0445208
	Monterrey	0.388002	0.0495129	0.0487405	0.000222671	0.0539394	0.0677848
	El Cortijo	0.0251178	0.0917409	0.058548	0.00421419	1.00123e-05	0.131399
	Luther King	0.00733163	0.135678	0.0126455	0.129571	0.290726	0.0285307
	Huechuraba	0.678245	0.106206	0.0401882	0.0693573	0.0127372	0.480428
	La Pincoya	0.00600832	0.438941	1.37154e-05	0.00440976	0.0514708	0.383172
	Avenida Principal	0.530566	1.53927	0.168875	0.0897849	0.385873	0.138927
	Rep£blica de Francia	1.4799	1.6567	1.09936	0.339755	0.184001	0.291092
	La Pir mide	1.20391	0.0843488	0.00315395	0.0833024	0.0137585	0.838456
	Recoleta	0.310024	0.00807927	0.113369	0.0834909	0.260158	0.180787
	Cerro Blanco	0.028335	0.000686222	3.86094	15.187	2.29246	1.25226
	Cementerio General	0.768949	0.0167349	0.316577	0.0228693	0.00392669	0.0234358
	Lo Ar nguiz	0.108064	0.0408131	0.000185529	0.015132	0.0121907	0.0133138
	Salzburgo	9.1259e-05	0.252928	0.184687	0.00543281	0.156363	0.154137
	Cementerio Israelita	0.239112	0.231376	0.134517	0.0614592	0.0102726	0.00102504
	Quinta Bella	2.3306	0.0661517	4.9258	10.9851	1.00823	0.00964126
	Cementerio Cat¢lico	0.0254157	0.0490245	0.123942	0.310686	0.0444668	4.52917e-05
	Regimiento Buin	0.400468	0.0298409	0.139056	0.00165844	0.0631603	0.0095782
	Cerro San Crist¢bal	0.0560277	0.24101	0.220426	0.0490677	0.39952	0.0745772
	Condell	0.000327898	0.793892	0.0203968	0.0021594	0.00658065	0.00367619
	Pedro de Valdivia	0.297729	1.91832	1.57644	0.00513259	0.314833	1.13083
	Los Leones	0.524082	4.36074	0.34875	3.17175	0.0396567	0.0433649
	Pocuro	0.175724	1.75558	0.121271	0.00548148	0.392136	0.235482
	Diego de Almagro	0.0408803	1.08704	0.00386021	0.114192	0.675567	0.00191262
	Parque Bustamante	0.236152	2.51201	0.0790502	0.00195828	0.540142	0.00284455
	Pedro Valdivia Norte	0.0552269	0.341328	0.0614005	0.0161656	0.010254	0.120465
	Hospital Militar	0.0206807	2.07323	0.276714	0.316652	0.726897	0.00680731
	Naciones Unidas	0.169414	0.253689	0.0240946	0.464357	1.05191e-05	0.137169
	Estadio Manquehue	0.105794	0.196925	0.304311	0.128919	0.263585	0.013128
	Lo Curro	0.929786	0.000729627	0.0350571	0.0799721	0.0023463	0.806773
	Club de Golf	0.00726691	0.253321	1.82312	0.0513614	0.235691	0.0113624
	Vitacura	0.10746	0.288027	0.241935	0.0755396	0.253087	0.151095
	La Dehesa	0.711254	0.015887	0.264807	0.0298714	0.0234255	0.0479978
	Escuela Militar	0.00145598	0.660502	1.73641	0.103313	0.222362	0.51119
	Estadio Palestino	0.103414	0.353631	0.557625	0.0180138	0.0436061	0.299259
	Hospital Fach	0.0294024	0.556448	0.129921	0.0477991	0.603564	0.417676
	Las Condes	0.94676	0.000889851	0.000281397	0.0921131	0.0400922	0.193495
	Estadio Italiano	0.0697901	0.852667	1.91149	0.143201	1.17936	0.670043
	Los Dom¡nicos	1.21933e-05	0.540041	0.824229	0.000871894	0.849161	0.241235
	Cerro Apoquindo	0.643342	0.00117513	0.0350471	0.0498989	0.0123244	0.495293
	Chapiqui¤a	0.131919	0.976624	2.17918	0.0922991	0.837488	0.318329
	El Pill n	0.0479937	0.915551	0.630789	0.0305089	1.01044	0.190203
	Sebasti n El Cano	0.215814	1.32227	1.13504	0.622577	0.929932	1.32324
	Estadio Espa¤ol	0.312938	1.90815	1.42584	0.195154	0.280763	0.699837
	Vaticano	0.272849	1.7186	1.29304	0.793791	0.18241	0.224588
	Cerro San Luis	0.00438389	1.66969	0.0196405	1.10841	0.173186	0.000823272
	Sim¢n Bolivar	0.0601586	1.08998	0.152478	0.0184572	0.0536467	0.288016
	Pucar	0.111353	0.993963	0.214289	0.0531863	1.13884	0.173751
	Plaza Los Guindos	0.0701073	0.878494	0.0114965	0.290862	0.616195	0.0103652
	Chacra Valpara¡so	0.296553	1.75889	0.0758061	0.773358	1.37419	0.193222
	Plaza ¥u¤oa	0.00150875	0.898208	0.0340237	0.0419913	0.707927	0.454256
	Santa Julia	0.545697	0.678861	0.0471412	0.432001	0.0106408	0.464034
	Plaza Za¤artu	0.190189	0.815579	0.0407056	0.00825348	0.00119642	0.0152106
	Estadio Nacional	0.0290641	0.00736555	0.584118	0.534503	0.000254883	0.0860192
	Piscina Mundt	0.0562436	0.946698	8.14184e-05	0.386397	0.0025561	0.00159663
	Crescente Err zuriz	0.0016751	0.644876	0.00493635	0.00432794	0.143964	0.0232106
	Hospital de Carabineros	6.04553e-05	0.688017	0.0523759	6.88266e-07	0.0708049	0.299204
	Larra¡n	0.00165599	0.536592	0.151784	0.0283762	0.751987	0.0948858
	Lynch Norte	0.00401815	0.572316	0.650162	0.0302153	0.242357	0.136882
	Pr¡ncipe de Gales	0.0422571	0.346029	0.4038	0.125592	0.46525	0.0196038
	Parque La Quintrala	0.132977	1.09882	0.894957	0.00570112	1.77386	0.207942
	Plaza Ossand¢n	0.116769	0.150274	1.26843	1.18414	0.431824	2.0809
	La Reina	0.846327	0.000208183	0.0704413	0.0848564	0.0148304	0.797197
	Aer¢dromo Tobalaba	0.0278482	0.0365532	0.142297	0.171379	0.223737	0.0288117
	Lo Plaza	0.173313	0.029223	0.101962	0.0485407	0.00876248	0.0729093
	Macul	0.0963355	0.149311	0.0631084	0.382386	0.254728	0.380344
	Pedreros	0.0315171	0.0671956	0.266707	0.0223312	0.0246195	0.496841
	Camino Agr¡cola	0.0130564	0.0074365	0.0217982	0.0719185	0.233464	0.17192
	Villa Santa Carolina	0.534278	0.0105734	0.00563025	0.0183658	0.00399355	0.00690007
	Jos‚ Arrieta	0.13671	0.0644037	0.068312	0.0124883	0.00495243	0.0658554
	Pe¤alol‚n	0.487001	0.151832	0.0267726	0.0511932	0.00571046	0.000185514
	Lo Hermida	0.516685	0.131515	0.415795	0.0283464	0.200271	0.317477
	Torres de Macul	0.137693	0.0454639	0.196779	0.0558339	0.13523	0.318461
	Vi¤a Macul	0.598367	0.052458	0.0831088	0.0263176	0.022459	0.00485817
	Villa Los Lagos	0.445296	0.86073	0.052336	0.0408386	2.29715	0.967663
	La Florida Oriente	1.22745	0.0233465	0.0765149	0.00440778	0.000649552	0.00497487
	La Alborada	0.764347	0.00364575	0.00306215	0.00967634	0.0102707	0.00220613
	Santa Raquel	0.580946	0.00218998	0.0431789	0.0430779	0.0127236	0.142551
	O? Higgins	0.814318	1.31488e-05	0.00894717	0.0307523	0.0417354	0.160728
	San Rafael	0.705856	0.106083	0.0123085	0.00106485	0.0297093	0.0195567
	Walker Mart¡nez	0.00652708	1.98393e-05	2.31112	0.306691	0.174847	0.995942
	San Joaqu¡n	0.193406	0.0255632	0.235287	0.118444	0.00249184	0.0329665
	El Pinar	0.0523555	3.63851e-05	0.226459	0.195122	0.0215911	0.0735921
	Edwards Bello Norte	0.0311617	0.00440713	0.0882583	0.472543	0.0110593	0.279069
	Edwards Bello Sur	0.0014694	1.14376e-05	0.000692553	0.267113	0.0444005	0.00838872
	La Castrina	0.0952633	0.00861177	0.000785048	0.782917	0.00501342	0.189737
	Pedro Mira	0.0163523	0.00548582	0.134112	0.101364	0.0176204	0.0551424
	Las Industrias	0.127008	0.202578	0.310822	0.141513	0.0372855	0.429621
	La Granja	0.446979	0.096787	0.0125689	0.0248314	0.00958138	0.0353185
	San Gregorio Poniente	0.227874	0.166713	0.161135	0.147124	0.103433	0.173952
	Malaqu¡as Concha	0.161293	0.142423	0.0082122	0.0514144	0.0448708	0.0050632
	Avenida Central	1.00424	0.00707782	1.28296	1.4221	0.00985401	0.758515
	Parque Intercomunal	0.463398	0.288512	0.0289819	0.381882	0.0134503	0.018109
	San Gregorio Oriente	0.292897	0.822731	0.000656763	0.577442	0.000744813	0.282747
	Mapuhu‚	1.08902	0.0412127	0.0773329	0.0088485	0.00598252	0.0288535
	San Ricardo	0.036702	0.438361	0.0889426	0.0271577	0.0319188	0.121746
	Pablo de Rokha	0.672763	1.68632	0.089056	0.354999	7.60957e-05	0.109573
	Antumapu	0.00775645	0.579725	1.04708	0.23438	0.0599507	1.1066
	La Platina	0.0967371	0.582027	0.0781755	1.19816	0.172921	0.0419785
	Poblaci¢n Modelo	0.0961163	0.00854091	0.0414946	0.0087278	0.001871	0.00202262
	Las Am‚ricas	0.0285344	0.00578911	0.62701	0.0387879	0.343772	0.0104462
	Paraguay	1.08929	0.198493	1.04824	0.108801	0.717644	0.286556
	General K”rner	0.00704232	0.738651	0.0600754	0.00441628	0.11782	0.021406
	La Bandera	0.383731	1.10708	0.0334418	0.0560445	0.0020561	1.08967
	San Ram¢n	0.245774	0.0481766	0.0161275	0.0564931	0.0656535	0.00419276
	Barros Luco	0.286606	0.00100345	0.363779	0.00248722	0.108064	0.105684
	Lo Vial	0.0522465	0.0172612	0.223354	0.0117706	0.164227	0.559332
	Lo Mena	0.365515	0.000152737	0.129253	0.00246899	0.051613	0.024241
	Atacama	0.000903733	0.121771	0.0425129	0.0189452	0.368653	0.0258474
	Salesianos	0.0744689	0.284283	0.0466413	0.240063	1.02881	0.0971611
	El Llano	0.0188714	0.228499	0.0525485	0.0508682	0.687928	0.11501
	La Cisterna	0.0744977	0.0321277	0.00263195	0.0624906	0.0678245	0.375595
	Ochagav¡a	0.0128676	0.025798	0.000206178	0.0583306	0.0629061	7.09371e-06
	Lo Ovalle	0.000135462	0.0290444	0.000300837	0.00634202	0.108786	0.227421
	El Parr¢n	0.00104873	0.0145768	0.0289479	0.0548706	0.112082	0.00118925
	Vicu¤a Mackenna	0.0997879	0.00102912	0.0511219	0.00908726	0.196773	0.000447628
	La Cultura	0.00588218	0.034125	0.0109869	0.0494698	0.0307396	0.337715
	El Bosque	0.21474	4.12621e-05	0.0671712	0.0901741	0.0021067	0.766675
	Lagos de Chile	0.17392	0.00614413	0.127182	0.0405118	0.0352438	0.940534
	Capit n Avalos	0.0541261	0.03627	0.0174889	0.0232141	0.570527	0.109253
	Sargento Aldea	0.165937	0.00334656	0.076068	1.04478	0.670336	0.384615
	Aviadores	0.679785	0.13578	0.296742	0.262324	5.46032e-05	0.0183781
	Santa Elena	0.649816	1.12267	0.0457121	0.019333	0.234726	0.0100627
	El Almendro	0.175383	0.903974	1.91064	0.685638	0.0557082	1.0727
	Le¢n XIII	0.148391	0.0930183	1.04191	0.00264712	0.0271485	0.00725194
	Los C¢ndores	0.488743	0.0232382	0.0394915	0.591475	0.269809	0.0101608
	La Victoria	1.34431	0.0597855	0.685007	1.73549	0.0243401	2.0212
	Estadio Yarur	0.0776488	0.0144659	0.211901	0.210685	0.000338037	0.00395429
	La Marina	0.0419386	0.0299349	0.000325487	0.391079	0.191734	0.0108247
	Miguel D vila	0.299588	0.00442835	0.128909	0.241042	0.0674772	0.00436127
	La Feria	1.6973	0.073622	0.83079	0.26462	0.243367	4.62829
	Lo Valledor Norte	0.0117104	0.143119	0.0700579	0.000643886	0.0968309	0.0157234
	Lo Valledor Sur	0.599773	0.026218	0.423924	0.0316662	0.0488698	0.313433
	Navidad	0.783441	0.00157612	1.79644	0.0305167	0.135655	0.365151
	Lo Espejo	0.0849727	0.83109	0.394079	0.0710865	0.0814626	0.00041073
	Las Torres	0.705229	1.66483	1.41764	0.0983907	0.0622642	2.17671
	Poblaci¢n Caro Sur	1.90282	0.826088	0.289909	0.040903	0.0275921	0.954377
	Poblaci¢n Caro Norte	1.23623	0.0569408	0.43404	0.57239	8.33066e-05	1.06415
	Quiriquina	1.36992	0.0424877	1.00479	0.245961	0.622348	0.815297
	Carlos Dittborn	2.5793	0.297702	0.424948	0.831028	1.61252	0.0107025
	Clara Estrella	0.0125987	0.0817419	0.0647828	0.400987	0.077792	0.0374724
	Estaci¢n Central	0.372481	0.0103991	0.538828	0.490097	0.11052	3.3119e-05
	Maestranza	0.821309	0.0421513	0.0290664	0.0505993	0.00911574	0.000660623
	Hermanos Carrera	0.358626	0.443334	0.587321	0.0866906	0.00510996	0.00357736
	Nogales	0.938916	0.492434	0.0747677	0.0232396	0.202192	0.00018847
	La Araucana	0.0450137	0.118296	0.547195	0.00328126	0.0107344	0.457235
	Infante Cerda	0.28052	0.105789	0.200849	0.500897	0.0648698	0.110872
	Chuchunco	0.0283756	0.0634496	0.026535	0.17769	0.00939918	0.00315376
	Las Parcelas	0.110054	0.105816	0.974977	1.03201	0.795268	1.64076
	Las Rejas	0.354841	0.722927	0.39666	1.31148	0.00341101	0.719353
	Pila del Ganso	0.00125647	0.235494	0.0504214	0.00302038	0.000408507	0.0354854
	Ecuador	0.000954772	0.00886926	0.00751882	0.446608	0.13882	0.0726209
	Universidad T‚cnica	0.000599976	0.467034	0.0187651	0.0178953	8.53674e-05	0.568656
	Bernal del Mercado	0.00622385	8.81802e-05	0.0499134	0.00413456	1.48521	0.940364
	Cerrillos	1.004	0.0270455	0.112585	0.017103	9.80137e-05	0.000714295
	Villa M‚xico	0.023063	0.000498066	0.530116	3.42775	1.02907	0.36188
	Divino Maestro	0.0704304	0.279943	0.229284	0.0213823	0.0864584	0.309131
	Lo Err zuriz	0.48558	0.0576864	0.000167302	0.0199584	0.00676719	0.0109326
	Cinco de Abril	0.0399009	0.092594	0.215586	0.000154937	0.0763136	0.363166
	Los Libertadores	0.00547075	0.14112	2.52011	0.00621458	0.0196074	0.58875
	Ram¢n Freire	0.00175809	0.00311318	0.00909099	6.43667e-05	0.0226684	0.294191
	Feria Internacional	1.32111	0.036639	0.113285	0.0256642	8.87111e-05	0.0170367
	Las Industrias	1.08779	0.0433584	0.00677735	0.0020708	0.0034115	0.0137726
	San Mart¡n	0.413734	0.0125706	0.341281	0.329809	0.0018267	0.867893
	Maip£ Poniente	0.392688	0.20274	0.26712	0.00466758	0.00112333	0.0272124
	Portales	0.0452992	0.0349885	1.22752	0.82374	0.0231892	1.57225
	Templo Votivo	0.0604422	0.0657303	0.000937526	0.302088	0.277872	0.630158
	O?Higgins	0.00427162	0.000125215	0.000328137	0.51617	0.0271469	0.0319075
	Las Heras	0.131781	0.0333688	0.0242043	0.0933061	0.293127	1.35668
	Blanco Encalada	0.274843	0.233237	0.110182	0.0787723	0.0690316	0.285428
	Las Lomas	0.917961	0.0840374	0.0216093	0.0265008	0.0169084	0.284867
	Esquina Blanca	1.19914	0.0242412	0.130424	0.0279728	0.00317501	0.00419753
	Municipalidad	0.0556048	0.000687857	0.356813	0.0210883	0.0387345	0.16475
	Carrascal	0.0147559	0.00149052	0.141298	0.0146911	0.0341498	0.0138722
	Yungay	0.651925	0.00256977	0.23147	0.102786	0.0159281	0.00271316
	Villa Sana	0.0408281	0.00174506	0.341566	0.114908	0.00431318	0.00625654
	Quidora	0.0125978	0.00745008	0.221477	0.0428214	0.0265322	0.0106629
	Mercurio	0.104038	0.00232206	0.0658942	0.0230269	0.268048	0.0154666
	C¢nsul Poinsett	0.0062009	0.00275723	0.305439	0.257853	0.183551	0.0143276
	Catamarca	0.0366038	0.0795226	0.00324731	0.163227	0.00240964	0.00280726
	Frontera	0.524863	0.0376683	0.295677	0.00354263	0.199187	0.0100987
	Lo Prado	0.512165	0.0363201	0.376077	0.0934835	0.0490946	0.269698
	Blanqueado	0.98316	0.533201	2.43584	0.592554	0.327557	0.172186
	Territorio Ant rtico	0.613328	0.191526	0.00555426	0.174565	0.130778	0.186445
	California	0.413343	0.0198492	0.263843	0.011519	0.481284	0.0426919
	Oscar Bonilla	0.0339788	0.174154	0.449376	0.01228	0.417565	0.0174842
	Costa Rica	1.61259	0.101702	0.0121937	0.118968	0.0205375	0.233443
	Municipalidad	0.303127	0.141105	0.0290618	0.00356355	0.0369163	0.00883439
	Embalse Lo Prado	0.326132	0.234509	0.0172832	0.010048	0.00118147	0.00262718
	Barrancas	0.101017	0.346701	0.0580803	0.102511	0.120022	0.382228
	La Estrella	1.41476	0.881713	0.107491	0.000593634	0.00830658	0.403454
	Estrella de Chile	0.0242665	0.179181	0.00524279	0.0610764	0.0289757	0.0116569
	Santa Corina	0.0868041	0.30455	1.42001	0.00371833	0.011547	0.172596
	Pudahuel	1.38661	0.046783	0.108828	0.0075223	0.0002403	0.0505755
	Cerro Navia	0.48793	0.848336	0.108131	0.0156378	0.190623	0.0303099
	Janequeo	0.832963	0.437991	0.0504486	0.000203664	0.246324	0.0350375
	Jos‚ Joaqu¡n P‚rez	0.709327	0.196915	0.0635534	0.0183255	0.00164257	0.996456
	Poblaci¢n Roosevelt	1.5384	0.11891	0.450836	0.327314	0.0385264	0.182012
	Dalmacia	0.687694	0.626778	0.0429265	0.00606372	0.0152905	0.0368071
	El Montijo	0.0281499	0.560101	0.222987	0.0707105	0.0468571	0.0567108
	Violeta Parra	0.810258	1.58966	0.222004	0.0202173	0.00516118	0.113785
	Victoria	1.18099	1.38146	0.0020665	2.23602	0.0409317	0.0833339
	Renca	0.00121064	0.210152	0.0509407	0.00195695	0.00949347	0.582869
	Lo Ruiz	0.0955896	0.43355	0.0229341	0.0560974	0.108601	0.00118213
	Jos‚ Miguel Carrera	0.0413172	0.00884727	0.0154328	0.0967136	0.00433937	0.000226769
	Santa Mar¡a	0.421439	0.00527587	0.187741	0.019957	0.00965414	0.0985163
	Planta El‚ctrica	0.07166	0.0166203	0.432445	0.0601852	0.0236662	0.176042
	Jos‚ Miguel Infante	0.137173	0.246058	0.24346	0.181108	0.0296639	0.0188745
	El Perejil	0.817067	0.176797	0.000149411	0.00227824	0.000555328	0.00971531
	Cerro Colorado	0.00694273	0.421844	0.0148284	2.85464e-05	0.098987	0.0385695
	Quilicura	0.914006	0.0547127	2.39207e-05	0.00244832	0.000975205	0.0486882
	Lo Echevers	0.139824	0.743364	0.771808	0.186125	0.0527849	2.50853
	San Ignacio	1.4631	0.0391962	0.127344	0.00479034	0.00149079	0.0161584
	Chicureo	1.43168	0.0431103	0.104461	0.00680202	0.00278027	0.00363744
	Algarrobal	1.3448	0.0557402	0.0860593	0.0144319	0.00268348	0.00532132
	La Vilana	1.28655	0.0494052	0.166793	0.00810608	0.0215708	0.0139577
	Puente Alto	0.658487	0.0463066	0.0306668	1.35986e-05	0.0592648	0.249581
	El Peral	0.937876	0.0506177	0.00935517	0.0208158	0.0495794	0.0410329
	Las Vizcachas	0.482786	0.235308	0.167165	0.177886	0.048487	1.0286
	Regimiento	0.153534	0.132073	0.00750953	0.104797	0.000205907	0.0929641
	Bajos de Mena	0.0101568	1.4238	2.1283	0.183478	0.00923862	0.645625
	Tocornal	0.311735	0.282262	0.0397387	0.0205466	0.0387434	0.131347
	Gabriela	0.519656	0.163089	0.100191	0.00832218	0.00110492	0.0321438
	O?Higgins	0.247055	0.0457781	0.276595	0.00215374	0.160461	0.00395134
	Escuela de Infanter¡a	0.0318622	0.0146315	0.0540731	0.249308	0.0132726	0.0927393
	Calder¢n de La Barca	0.700003	0.990681	0.168127	0.315831	0.0115115	0.544825
	Santa Marta	0.645867	1.33898	0.640964	0.0442506	0.078637	0.15395
	Hospital	0.00921171	0.258902	0.432365	0.0494268	0.0851466	0.0425478
	Cerro Negro	0.0309386	1.93472	2.06104	0.1184	0.0855739	0.660242
	Maestranza	0.455494	0.15741	0.392422	0.117941	0.351547	5.69772
	Nos	0.876708	0.0954482	0.000240494	0.0146242	0.0236045	0.0523386
	Nogales	0.0424053	0.00850273	0.0234427	0.0513114	0.0643529	0.00112272
	Tejas de Chena	0.0479791	0.000147281	0.014175	0.269348	0.0782425	0.0314923
	Chena	1.14686	0.0483452	0.0154183	8.62791e-06	0.00169456	0.0217291
	Villa Los Silos	0.320528	0.276658	0.126671	0.163046	0.0101626	0.0855689
	Casa de Ejercicios	1.17891	0.033218	0.0767673	0.00163787	0.00391082	0.0404681
	Padre Hurtado	0.0245027	0.241477	0.00867799	0.082864	0.0158632	0.139647
	Squared cosines of the observations:
		F1	F2	F3	F4	F5	F6
	Huel‚n	0.127117	0.716003	0.0478705	0.000314411	0.106861	0.00183365
	Moneda	0.809589	0.0893248	0.0445392	0.00267786	0.051635	0.00223429
	Amun tegui	3.10997e-06	0.750162	0.0252002	7.49395e-06	0.211247	0.0133808
	Brasil	0.64801	0.230885	0.00723738	0.109861	0.00250519	0.00150218
	Chacabuco	0.344612	0.200031	0.00367382	0.00331409	0.210152	0.238217
	Portales	0.691891	0.224298	0.00798524	0.00085327	0.0722724	0.00269971
	Matucana	0.408561	0.20448	0.00279649	0.0378741	0.246034	0.100254
	San Saturnino	0.880233	0.0571777	0.00218652	0.00670128	0.0354658	0.0182361
	Mapocho	0.354657	0.365756	0.0065925	0.0459163	0.226969	0.00010914
	Vicu¤a Mackenna	0.347044	0.510929	0.0860207	0.0223092	0.0285275	0.00516968
	San Isidro	0.465128	0.468125	0.0117845	0.0205148	0.023287	0.0111611
	Universidad	0.380396	0.364884	0.0221072	0.000214094	0.223212	0.00918689
	Almagro	0.22303	0.639045	0.023609	0.003554	0.0968136	0.0139492
	Porvenir	0.182039	0.624933	0.00558251	0.0174514	0.0970832	0.0729114
	San Diego	0.0610988	0.282607	0.504541	0.0136513	0.0692857	0.0688164
	Santa Elena	0.704304	0.0833078	0.199955	0.0112811	0.00112805	2.35711e-05
	Carmen	0.14108	0.567892	0.213236	0.00222756	0.0246357	0.0509291
	Victoria	0.121767	0.0172822	0.693523	0.14151	0.00142813	0.0244906
	Valpara¡so	0.0366183	0.929989	0.0225489	0.0100145	0.000383138	0.000446485
	Franklin	0.397931	0.0529941	0.543073	0.00526174	2.10683e-05	0.000718371
	Matadero	0.945605	0.0112692	0.041651	0.000910126	0.000245446	0.00031935
	Parque O?Higgins	0.655762	0.0467757	0.0462831	0.0321483	0.187504	0.0315273
	Club H¡pico	0.946055	0.000191825	0.0505504	0.0012667	0.00139585	0.00054016
	San Eugenio	0.323038	0.174534	0.496214	0.00036007	0.00484298	0.00101061
	Exposici¢n	0.0927337	0.015656	0.805028	0.0358718	0.0405166	0.0101941
	San Alfonso	0.932751	0.00293898	0.0613098	0.00164475	0.00106214	0.000293472
	Avenida Espa¤a	0.276797	0.563936	0.0750167	0.0416673	0.0414312	0.00115178
	Ej‚rcito	0.0796621	0.731123	0.0664869	0.0990128	0.023457	0.000258143
	Quinta Normal	0.990612	0.00848267	0.000112465	0.000311412	2.60496e-06	0.000479342
	Independencia	0.370289	0.0435804	0.501934	0.0641857	0.0041825	0.0158283
	Juan Antonio R¡os	0.699433	0.216667	0.0527978	0.0115831	0.0180705	0.00144921
	Miraflores	0.2094	0.00272467	0.646904	0.125297	0.015006	0.000668203
	Hip¢dromo	0.260803	0.335673	0.383903	0.00672932	0.0113228	0.00156855
	Santa Laura	0.0414234	0.370387	0.43128	0.00100674	0.0419218	0.113981
	El Molino	0.181633	0.446587	0.27877	0.017523	0.015703	0.0597838
	Escuela de Medicina	0.943349	0.00131666	0.0523884	2.94658e-06	0.00096315	0.00198019
	Conchal¡	0.974489	0.0024732	0.0128897	0.00894025	0.000241068	0.000966479
	Juanita Aguirre	0.799712	0.00668083	0.0622175	0.121423	0.00970359	0.000262738
	Pomaire	0.870326	0.111408	0.00192068	0.0131029	0.00195932	0.00128252
	Eneas Gonel	0.932094	0.00385862	0.0146563	0.0488102	0.000119358	0.000461681
	La Palma	0.91229	0.0582213	4.56117e-06	0.02857	3.59025e-06	0.000910647
	Monterrey	0.963546	0.0268675	0.00769931	9.49062e-06	0.0012015	0.000676648
	El Cortijo	0.507544	0.405066	0.0752538	0.00146151	1.81471e-06	0.0106727
	Luther King	0.171584	0.693833	0.0188251	0.0520448	0.0610293	0.002684
	Huechuraba	0.958997	0.0328134	0.00361454	0.00168312	0.000161541	0.00273056
	La Pincoya	0.0577726	0.922242	8.38882e-06	0.000727741	0.00443924	0.01481
	Avenida Principal	0.600722	0.380819	0.0121625	0.00174474	0.00391884	0.000632285
	Rep£blica de Francia	0.770587	0.188496	0.0364125	0.00303632	0.000859384	0.000609272
	La Pir mide	0.98081	0.0150155	0.000163443	0.00116477	0.00010054	0.00274576
	Recoleta	0.958361	0.00545727	0.0222921	0.00442961	0.00721356	0.00224643
	Cerro Blanco	0.0505685	0.000267603	0.438302	0.465181	0.0366976	0.00898349
	Cementerio General	0.969347	0.00460973	0.0253854	0.000494799	4.44004e-05	0.000118756
	Lo Ar nguiz	0.920348	0.0759522	0.000100509	0.00221188	0.000931277	0.000455791
	Salzburgo	0.00131836	0.798409	0.169714	0.00134703	0.0202615	0.00895073
	Cementerio Israelita	0.798698	0.168876	0.0285813	0.00352339	0.000307779	1.3763e-05
	Quinta Bella	0.816035	0.00506119	0.109709	0.0660143	0.00316652	1.35696e-05
	Cementerio Cat¢lico	0.510937	0.215352	0.158492	0.107197	0.00801827	3.65997e-06
	Regimiento Buin	0.961583	0.0156568	0.0212389	6.83457e-05	0.00136032	9.24476e-05
	Cerro San Crist¢bal	0.439649	0.413245	0.110024	0.00660834	0.0281203	0.00235235
	Condell	0.00187147	0.990091	0.00740508	0.00021153	0.000336892	8.43401e-05
	Pedro de Valdivia	0.361044	0.508311	0.121601	0.000106824	0.00342451	0.00551222
	Los Leones	0.337226	0.61313	0.0142744	0.035028	0.000228885	0.000112164
	Pocuro	0.307421	0.67111	0.0134953	0.000164586	0.00615343	0.00165597
	Diego de Almagro	0.142598	0.828545	0.000856513	0.00683645	0.0211372	2.68176e-05
	Parque Bustamante	0.297058	0.690466	0.00632523	4.22784e-05	0.00609448	1.43832e-05
	Pedro Valdivia Norte	0.410396	0.554237	0.0290234	0.00206175	0.000683475	0.00359837
	Hospital Militar	0.0410913	0.900127	0.0349736	0.0107984	0.012955	5.43693e-05
	Naciones Unidas	0.721214	0.235986	0.00652467	0.0339282	4.01672e-07	0.00234726
	Estadio Manquehue	0.612196	0.249	0.112013	0.0128039	0.0136813	0.000305365
	Lo Curro	0.9925	0.000170184	0.00238038	0.00146514	2.24652e-05	0.00346172
	Club de Golf	0.0400096	0.304758	0.638488	0.00485338	0.0116395	0.000251463
	Vitacura	0.565697	0.331316	0.0810143	0.00682507	0.0119505	0.00319729
	La Dehesa	0.971014	0.00473928	0.0229961	0.000699921	0.000286859	0.000263399
	Escuela Militar	0.00555597	0.550742	0.421483	0.00676629	0.00761103	0.00784114
	Estadio Palestino	0.474247	0.354361	0.162664	0.00141783	0.00179371	0.00551652
	Hospital Fach	0.175884	0.727343	0.0494365	0.00490747	0.0323852	0.0100433
	Las Condes	0.996914	0.000204741	1.88478e-05	0.00166469	0.000378666	0.000818993
	Estadio Italiano	0.177391	0.473574	0.309053	0.00624711	0.0268883	0.00684595
	Los Dom¡nicos	6.81013e-05	0.659069	0.292823	8.35778e-05	0.0425405	0.00541586
	Cerro Apoquindo	0.991609	0.00039578	0.00343616	0.00132003	0.000170389	0.00306869
	Chapiqui¤a	0.266873	0.431713	0.280423	0.00320471	0.0151969	0.00258861
	El Pill n	0.160769	0.670147	0.134408	0.00175404	0.0303603	0.0025611
	Sebasti n El Cano	0.358919	0.480517	0.120075	0.0177707	0.0138723	0.00884607
	Estadio Espa¤ol	0.377368	0.502793	0.109371	0.00403904	0.00303686	0.00339232
	Vaticano	0.365361	0.502858	0.110138	0.0182431	0.00219092	0.00120887
	Cerro San Luis	0.0112104	0.932967	0.00319474	0.0486468	0.00397239	8.46244e-06
	Sim¢n Bolivar	0.19407	0.768332	0.0312891	0.00102192	0.00155232	0.00373482
	Pucar	0.314557	0.61353	0.0385052	0.00257863	0.028856	0.00197294
	Plaza Los Guindos	0.256467	0.702225	0.00267519	0.018262	0.0202192	0.000152418
	Chacra Valpara¡so	0.416457	0.539731	0.00677166	0.0186398	0.0173098	0.00109073
	Plaza ¥u¤oa	0.00722455	0.939812	0.0103633	0.00345102	0.0304061	0.00874353
	Santa Julia	0.772495	0.209988	0.00424491	0.010496	0.000135112	0.0026405
	Plaza Za¤artu	0.512357	0.480092	0.00697536	0.000381609	2.89101e-05	0.000164713
	Estadio Nacional	0.375744	0.020807	0.480351	0.118598	2.95566e-05	0.00447015
	Piscina Mundt	0.208486	0.766804	1.91977e-05	0.0245827	8.49883e-05	2.37902e-05
	Crescente Err zuriz	0.0116036	0.976115	0.00217512	0.000514552	0.00894514	0.0006463
	Hospital de Carabineros	0.00038861	0.966382	0.0214158	7.59328e-08	0.00408245	0.00773108
	Larra¡n	0.0121608	0.861028	0.0709011	0.00357644	0.0495327	0.0028009
	Lynch Norte	0.0231362	0.720065	0.238128	0.00298597	0.012517	0.00316814
	Pr¡ncipe de Gales	0.281787	0.504203	0.171282	0.0143741	0.0278283	0.000525479
	Parque La Quintrala	0.297586	0.53732	0.127398	0.000218973	0.0356068	0.00187055
	Plaza Ossand¢n	0.44424	0.124924	0.306958	0.0773189	0.0147359	0.0318225
	La Reina	0.989107	5.31644e-05	0.00523668	0.00170209	0.000155466	0.0037451
	Aer¢dromo Tobalaba	0.557511	0.159901	0.181208	0.0588854	0.0401766	0.00231856
	Lo Plaza	0.924883	0.0340761	0.0346113	0.00444585	0.000419431	0.00156398
	Macul	0.672019	0.227593	0.0280031	0.0457815	0.0159386	0.0106651
	Pedreros	0.479228	0.223258	0.257961	0.00582776	0.0033578	0.0303673
	Camino Agr¡cola	0.649978	0.0808938	0.0690273	0.0614484	0.10425	0.034403
	Villa Santa Carolina	0.994329	0.0042998	0.000666521	0.000586631	6.66654e-05	5.16189e-05
	Jos‚ Arrieta	0.878308	0.0904122	0.0279169	0.00137703	0.000285393	0.00170071
	Pe¤alol‚n	0.931504	0.0634584	0.00325738	0.00168059	9.79726e-05	1.42635e-06
	Lo Hermida	0.897911	0.0499403	0.0459632	0.000845472	0.00312179	0.00221775
	Torres de Macul	0.841666	0.0607248	0.0765123	0.00585762	0.00741447	0.00782488
	Vi¤a Macul	0.971708	0.0186145	0.00858498	0.000733514	0.000327143	3.17127e-05
	Villa Los Lagos	0.672756	0.284149	0.0050296	0.00105894	0.0311298	0.0058766
	La Florida Oriente	0.991863	0.0041223	0.00393295	6.11311e-05	4.70805e-06	1.61593e-05
	La Alborada	0.998356	0.00104052	0.000254416	0.00021692	0.00012033	1.15829e-05
	Santa Raquel	0.992057	0.000817166	0.00469025	0.00126255	0.000194891	0.000978507
	O? Higgins	0.997403	3.51911e-06	0.000697085	0.000646469	0.000458521	0.000791335
	San Rafael	0.966684	0.0317457	0.00107225	2.50294e-05	0.000364955	0.00010766
	Walker Mart¡nez	0.0397081	2.63729e-05	0.894347	0.0320225	0.00954108	0.0243549
	San Joaqu¡n	0.894793	0.0258427	0.0692427	0.00940499	0.000103407	0.000613082
	El Pinar	0.741507	0.000112602	0.204017	0.0474301	0.00274289	0.00418965
	Edwards Bello Norte	0.662029	0.0204588	0.119271	0.172302	0.00210747	0.0238319
	Edwards Bello Sur	0.22494	0.000382589	0.00674379	0.701805	0.0609668	0.00516197
	La Castrina	0.85484	0.0168858	0.000448104	0.120578	0.000403527	0.00684391
	Pedro Mira	0.579843	0.0425052	0.302498	0.0616893	0.00560435	0.00785975
	Las Industrias	0.649542	0.22638	0.101114	0.0124212	0.00171039	0.00883189
	La Granja	0.951867	0.0450377	0.00170259	0.000907577	0.000183019	0.000302332
	San Gregorio Poniente	0.817619	0.130706	0.0367766	0.00906013	0.00332885	0.00250887
	Malaqu¡as Concha	0.830374	0.160217	0.00268931	0.00454293	0.00207204	0.000104779
	Avenida Central	0.900712	0.00138714	0.0731957	0.0218915	7.92759e-05	0.00273468
	Parque Intercomunal	0.866113	0.117829	0.00344564	0.0122502	0.000225493	0.000136053
	San Gregorio Oriente	0.60545	0.371614	8.63567e-05	0.0204864	1.38099e-05	0.00234939
	Mapuhu‚	0.987087	0.00816244	0.00445868	0.000137652	4.86386e-05	0.000105126
	San Ricardo	0.263309	0.687192	0.0405892	0.00334398	0.002054	0.00351094
	Pablo de Rokha	0.638635	0.349785	0.00537746	0.00578378	6.47932e-07	0.000418105
	Antumapu	0.0369275	0.603086	0.317097	0.0191514	0.00256012	0.0211773
	La Platina	0.385143	0.50634	0.0197981	0.0818724	0.00617526	0.000671813
	Poblaci¢n Modelo	0.953566	0.0185152	0.026186	0.00148611	0.000166497	8.06604e-05
	Las Am‚ricas	0.388358	0.0172165	0.542826	0.00906051	0.0419674	0.000571495
	Paraguay	0.901135	0.0358807	0.0551609	0.00154481	0.00532519	0.000952902
	General K”rner	0.0405933	0.930355	0.0220272	0.000436908	0.0060917	0.000495983
	La Bandera	0.606089	0.382084	0.00335987	0.00151927	2.91294e-05	0.00691823
	San Ram¢n	0.949293	0.0406603	0.00396238	0.00374502	0.00227458	6.50965e-05
	Barros Luco	0.920373	0.000704116	0.0743087	0.000137084	0.0031127	0.00136421
	Lo Vial	0.704613	0.050867	0.191607	0.00272448	0.0198662	0.0303218
	Lo Mena	0.976339	8.91477e-05	0.0219614	0.00011319	0.00123661	0.000260279
	Atacama	0.0266181	0.783701	0.0796493	0.00957699	0.0973943	0.00306017
	Salesianos	0.485794	0.405227	0.0193541	0.026878	0.060199	0.00254778
	El Llano	0.236931	0.626865	0.0419665	0.0109612	0.0774713	0.00580426
	La Cisterna	0.877724	0.0827112	0.00197249	0.0126364	0.0071677	0.017788
	Ochagav¡a	0.640715	0.280687	0.000653029	0.0498489	0.0280955	1.41981e-06
	Lo Ovalle	0.015937	0.746656	0.00225135	0.0128059	0.114799	0.10755
	El Parr¢n	0.130648	0.3968	0.229393	0.11732	0.125243	0.000595529
	Vicu¤a Mackenna	0.948668	0.00213783	0.0309148	0.00148273	0.0167795	1.71059e-05
	La Cultura	0.356065	0.451371	0.0423048	0.0513955	0.0166904	0.0821739
	El Bosque	0.960075	4.03101e-05	0.0191029	0.00691939	8.44837e-05	0.0137783
	Lagos de Chile	0.924395	0.00713575	0.0429989	0.00369559	0.00168024	0.0200945
	Capit n Avalos	0.783086	0.114662	0.0160949	0.00576432	0.0740386	0.00635375
	Sargento Aldea	0.842331	0.003712	0.0245621	0.0910249	0.0305219	0.00784799
	Aviadores	0.927519	0.0404817	0.0257545	0.00614303	6.68263e-07	0.000100796
	Santa Elena	0.721605	0.272415	0.00322897	0.00036847	0.00233802	4.49175e-05
	El Almendro	0.343199	0.386531	0.237827	0.0230275	0.000977814	0.00843781
	Le¢n XIII	0.630619	0.0863767	0.281652	0.000193075	0.00103486	0.000123881
	Los C¢ndores	0.960306	0.00997704	0.00493578	0.0199461	0.00475514	8.02508e-05
	La Victoria	0.934148	0.00907785	0.0302786	0.0206982	0.000151712	0.00564573
	Estadio Yarur	0.792953	0.0322796	0.137648	0.0369267	3.09639e-05	0.00016232
	La Marina	0.736078	0.114804	0.000363386	0.117806	0.0301848	0.000763692
	Miguel D vila	0.955577	0.00308641	0.0261545	0.0131955	0.00193053	5.59173e-05
	La Feria	0.947385	0.0089794	0.0294974	0.00253504	0.00121846	0.0103844
	Lo Valledor Norte	0.24204	0.646367	0.0921072	0.00022841	0.0179517	0.00130632
	Lo Valledor Sur	0.944957	0.00902598	0.0424851	0.000856277	0.000690627	0.00198501
	Navidad	0.869268	0.000382128	0.12679	0.000581137	0.00135009	0.0016286
	Lo Espejo	0.289423	0.618546	0.0853809	0.0041556	0.0024888	5.62344e-06
	Las Torres	0.602666	0.310875	0.0770614	0.00144309	0.000477269	0.00747722
	Poblaci¢n Caro Sur	0.903285	0.0856886	0.00875412	0.000333254	0.000117487	0.00182112
	Poblaci¢n Caro Norte	0.958033	0.0096422	0.0213961	0.00761321	5.79082e-07	0.00331494
	Quiriquina	0.94075	0.00637546	0.0438913	0.00289893	0.00383345	0.00225054
	Carlos Dittborn	0.955243	0.0240915	0.0100109	0.00528229	0.00535668	1.59327e-05
	Clara Estrella	0.297761	0.42214	0.0973925	0.162655	0.0164913	0.00355997
	Estaci¢n Central	0.890185	0.00543054	0.0819125	0.0201026	0.00236917	3.1816e-07
	Maestranza	0.985585	0.0110527	0.00221872	0.00104214	9.81201e-05	3.18664e-06
	Hermanos Carrera	0.725367	0.195937	0.0755642	0.00300941	9.2707e-05	2.90852e-05
	Nogales	0.891246	0.102138	0.00451449	0.000378611	0.00172153	7.19127e-07
	La Araucana	0.41811	0.240097	0.323304	0.000523095	0.000894338	0.0170718
	Infante Cerda	0.860395	0.0708997	0.0391857	0.0263679	0.00178466	0.00136694
	Chuchunco	0.60278	0.294519	0.0358556	0.0647847	0.00179095	0.000269299
	Las Parcelas	0.485599	0.102022	0.273648	0.0781541	0.031475	0.0291013
	Las Rejas	0.629743	0.280346	0.0447787	0.0399469	5.42989e-05	0.00513173
	Pila del Ganso	0.0223892	0.916929	0.0571511	0.000923723	6.52927e-05	0.00254172
	Ecuador	0.0759366	0.154138	0.0380386	0.609637	0.0990333	0.023217
	Universidad T‚cnica	0.00563682	0.958781	0.0112143	0.00288557	7.19401e-06	0.0214755
	Bernal del Mercado	0.23406	0.000724616	0.119401	0.00266864	0.500993	0.142153
	Cerrillos	0.98686	0.00580883	0.00703929	0.00028853	8.64149e-07	2.82224e-06
	Villa M‚xico	0.182449	0.000860958	0.266759	0.465402	0.0730213	0.0115075
	Divino Maestro	0.474054	0.411725	0.0981669	0.00247011	0.0052198	0.00836378
	Lo Err zuriz	0.973803	0.0252786	2.1342e-05	0.000686956	0.00012173	8.81303e-05
	Cinco de Abril	0.525054	0.266241	0.180454	3.4992e-05	0.00900745	0.0192096
	Los Libertadores	0.0274554	0.154753	0.804496	0.000535287	0.000882633	0.0118769
	Ram¢n Freire	0.399238	0.154478	0.131318	0.000250868	0.0461732	0.268542
	Feria Internacional	0.98824	0.00598875	0.00539034	0.00032949	5.95221e-07	5.12272e-05
	Las Industrias	0.990867	0.00863002	0.000392692	3.23743e-05	2.78736e-05	5.04288e-05
	San Mart¡n	0.924845	0.0061401	0.048527	0.0126533	3.66262e-05	0.00779841
	Maip£ Poniente	0.86461	0.0975397	0.0374112	0.000176383	2.21849e-05	0.000240841
	Portales	0.298626	0.0504001	0.514739	0.0932009	0.0013712	0.041663
	Templo Votivo	0.71046	0.168824	0.000700981	0.0609433	0.029297	0.0297742
	O?Higgins	0.315234	0.00201914	0.00154035	0.653772	0.0179697	0.00946509
	Las Heras	0.876809	0.0485135	0.010244	0.010655	0.0174939	0.0362846
	Blanco Encalada	0.818145	0.151709	0.0208631	0.0040245	0.0018432	0.00341534
	Las Lomas	0.977126	0.0195465	0.00146316	0.000484148	0.000161439	0.00121888
	Esquina Blanca	0.988363	0.00436587	0.006838	0.000395709	2.34731e-05	1.3907e-05
	Municipalidad	0.696597	0.00188294	0.284337	0.00453424	0.00435257	0.00829636
	Carrascal	0.597799	0.0131946	0.364122	0.010215	0.0124095	0.00225905
	Yungay	0.97429	0.000839178	0.0220043	0.00263644	0.000213517	1.62989e-05
	Villa Sana	0.628392	0.00586884	0.334402	0.0303541	0.000595453	0.000387078
	Quidora	0.429525	0.0555041	0.480337	0.0250581	0.00811421	0.00146138
	Mercurio	0.932252	0.00454658	0.0375588	0.00354136	0.0215443	0.000557094
	C¢nsul Poinsett	0.191612	0.018617	0.600365	0.136752	0.0508748	0.00177965
	Catamarca	0.641934	0.304737	0.00362252	0.0491303	0.000379049	0.000197897
	Frontera	0.947766	0.0148628	0.0339622	0.000109793	0.00322622	7.33015e-05
	Lo Prado	0.936056	0.0145047	0.0437212	0.00293238	0.000804829	0.00198135
	Blanqueado	0.77511	0.0918545	0.122155	0.0080179	0.00231635	0.000545669
	Territorio Ant rtico	0.928652	0.0633661	0.000534946	0.00453639	0.00177613	0.00113476
	California	0.941235	0.00987647	0.038217	0.000450191	0.00983033	0.000390774
	Oscar Bonilla	0.324708	0.363653	0.273161	0.00201408	0.0357922	0.000671618
	Costa Rica	0.984035	0.0135608	0.00047331	0.00124598	0.000112412	0.000572612
	Municipalidad	0.90153	0.0917	0.00549796	0.0001819	0.000984809	0.000105615
	Embalse Lo Prado	0.861262	0.135323	0.0029033	0.000455424	2.79861e-05	2.78885e-05
	Barrancas	0.546506	0.409852	0.0199873	0.0095184	0.00582426	0.00831221
	La Estrella	0.875489	0.119224	0.00423117	6.30491e-06	4.6107e-05	0.00100358
	Estrella de Chile	0.372713	0.601353	0.00512217	0.0161003	0.00399191	0.000719686
	Santa Corina	0.354971	0.272133	0.369374	0.000260972	0.000423546	0.00283711
	Pudahuel	0.987551	0.00728054	0.00493027	9.19497e-05	1.53511e-06	0.00014479
	Cerro Navia	0.715149	0.271692	0.0100813	0.000393377	0.00250607	0.000178573
	Janequeo	0.891603	0.102443	0.00343494	3.74157e-06	0.002365	0.000150755
	Jos‚ Joaqu¡n P‚rez	0.932427	0.0565609	0.00531411	0.000413444	1.93674e-05	0.00526525
	Poblaci¢n Roosevelt	0.961647	0.0162418	0.0179262	0.00351159	0.000216014	0.000457339
	Dalmacia	0.830778	0.165453	0.00329867	0.000125725	0.000165687	0.000178737
	El Montijo	0.168984	0.734692	0.0851475	0.00728528	0.00252303	0.00136844
	Violeta Parra	0.691001	0.296231	0.0120431	0.000295918	3.94805e-05	0.000390061
	Victoria	0.775914	0.198324	8.63631e-05	0.0252138	0.000241217	0.000220081
	Renca	0.0229145	0.86916	0.0613315	0.000635724	0.00161176	0.0443465
	Lo Ruiz	0.49343	0.489017	0.00753042	0.00496994	0.00502836	2.45285e-05
	Jos‚ Miguel Carrera	0.899533	0.0420887	0.0213724	0.0361383	0.000847406	1.98455e-05
	Santa Mar¡a	0.968026	0.002648	0.0274306	0.000786759	0.000198905	0.000909606
	Planta El‚ctrica	0.68409	0.0346694	0.262598	0.00986097	0.00202649	0.0067553
	Jos‚ Miguel Infante	0.653593	0.256179	0.0737884	0.0148105	0.00126778	0.000361497
	El Perejil	0.95475	0.0451417	1.11055e-05	4.56904e-05	5.8205e-06	4.56332e-05
	Cerro Colorado	0.0686676	0.911683	0.00932911	4.84581e-06	0.0087817	0.00153341
	Quilicura	0.986825	0.0129077	1.64281e-06	4.53682e-05	9.44421e-06	0.000211304
	Lo Echevers	0.382972	0.444895	0.134468	0.00874953	0.0012968	0.0276183
	San Ignacio	0.988631	0.00578729	0.00547347	5.55547e-05	9.03558e-06	4.38886e-05
	Chicureo	0.988797	0.00650599	0.00458922	8.06295e-05	1.72237e-05	1.00984e-05
	Algarrobal	0.98683	0.00893764	0.00401704	0.000181761	1.76629e-05	1.56963e-05
	La Vilana	0.983342	0.00825128	0.00810921	0.000106337	0.000147885	4.28829e-05
	Puente Alto	0.979758	0.0150552	0.00290244	3.47263e-07	0.000790947	0.00149271
	El Peral	0.98672	0.0116365	0.000626071	0.000375868	0.000467873	0.00017353
	Las Vizcachas	0.873886	0.0930692	0.0192472	0.00552632	0.000787235	0.00748408
	Regimiento	0.829712	0.155958	0.00258142	0.00971994	9.98096e-06	0.00201944
	Bajos de Mena	0.0219618	0.672711	0.292728	0.00680903	0.000179182	0.00561153
	Tocornal	0.826516	0.163526	0.00670198	0.000934974	0.000921386	0.00139984
	Gabriela	0.924741	0.0634161	0.0113411	0.000254176	1.76366e-05	0.000229929
	O?Higgins	0.894659	0.0362236	0.0637136	0.00013386	0.00521209	5.75176e-05
	Escuela de Infanter¡a	0.736365	0.0738885	0.0794916	0.0988885	0.00275138	0.00861535
	Calder¢n de La Barca	0.748759	0.231551	0.0114394	0.00579817	0.000110447	0.00234257
	Santa Marta	0.658174	0.298155	0.0415484	0.000773945	0.000718792	0.000630623
	Hospital	0.0968941	0.595062	0.289289	0.00892305	0.00803347	0.00179898
	Cerro Negro	0.0524162	0.716231	0.222113	0.00344277	0.00130042	0.00449635
	Maestranza	0.838952	0.0633515	0.045976	0.00372831	0.00580786	0.0421841
	Nos	0.976015	0.0232188	1.70305e-05	0.000279427	0.000235708	0.000234216
	Nogales	0.898097	0.0393488	0.0315817	0.0186514	0.012225	9.55804e-05
	Tejas de Chena	0.88255	0.000591974	0.0165857	0.0850342	0.0129095	0.00232855
	Chena	0.989946	0.0091185	0.000846562	1.2782e-07	1.31201e-05	7.53936e-05
	Villa Los Silos	0.817108	0.154109	0.0205406	0.00713375	0.000232378	0.000876843
	Casa de Ejercicios	0.989618	0.00609301	0.0040991	2.35972e-05	2.94466e-05	0.000136551
	Padre Hurtado	0.306492	0.660012	0.00690476	0.0177896	0.00177982	0.00702151
	Values in bold correspond for each observation to the factor for which the squared cosine is the largest
	Results after the Varimax rotation:
	Rotation matrix:
		D1	D2	D3	D4	D5	D6
	D1	0.685223	0.644744	0.321133	0.101664	0.033938	0.0126694
	D2	-0.683003	0.721182	0.043119	-0.106747	0.00519335	-0.0110076
	D3	-0.249019	-0.213897	0.800101	0.484915	0.0993262	-0.0840715
	D4	-0.0231921	0.134184	-0.495736	0.856641	0.043208	0.00148104
	D5	0.00715684	-0.00970211	-0.0715042	-0.0897199	0.993097	-0.021214
	D6	0.0370938	0.0186903	-0.0631358	-0.0352703	-0.029095	-0.996091
	Percentage of variance after Varimax rotation:
		D1	D2	D3	D4	D5	D6
	Variability (%)	43.8494	40.5834	11.3187	3.08281	0.812865	0.352746
	Cumulative %	43.8494	84.4328	95.7516	98.8344	99.6473	100
	Factor loadings after Varimax rotation:
		F1	F2	F3	F4	F5	F6		nº OF cero values
	Elderly	0.821257	0.188082	0.358503	0.40199	0.00642428	-0.00092101		2
	Children	0.376145	0.914108	0.0985704	0.000451477	-0.0256372	0.11202		3
	Disable	0.407091	0.643857	0.642721	0.079322	0.0184155	0.00169059		3
	Alone	0.842075	0.423148	0.260488	0.0704794	0.194883	0.0324632		2
	Education	0.178588	0.94742	0.235106	0.0711487	0.0510639	-0.0869311		3
	Job	0.953053	0.269863	0.0682976	-0.0839707	-0.084541	-0.00133668		4
				2	5	5	5
	Correlations between variables and factors after Varimax rotation:
		D1	D2	D3	D4	D5	D6
	1_old_ha	0.821257	0.188082	0.358503	0.40199	0.00642428	-0.00092101
	2_child_ha	0.376145	0.914108	0.0985704	0.000451477	-0.0256372	0.11202
	3_disab_ha	0.407091	0.643857	0.642721	0.079322	0.0184155	0.00169059
	4_alon_ha	0.842075	0.423148	0.260488	0.0704794	0.194883	0.0324632
	5_educ_ha	0.178588	0.94742	0.235106	0.0711487	0.0510639	-0.0869311
	6_job_ha	0.953053	0.269863	0.0682976	-0.0839707	-0.084541	-0.00133668
	Contribution of the variables (%) after Varimax rotation:
		D1	D2	D3	D4	D5	D6
	1_old_ha	25.6356	1.45276	18.925	87.3639	0.0846213	0.00400789
	2_child_ha	5.3777	34.3159	1.43068	0.000110198	1.34764	59.2891
	3_disab_ha	6.29895	17.0247	60.8269	3.40165	0.695342	0.013504
	4_alon_ha	26.9517	7.35335	9.99141	2.68551	77.8717	4.9793
	5_educ_ha	1.21224	36.8626	8.13914	2.73676	5.34637	35.7056
	6_job_ha	34.5238	2.99079	0.686849	3.81204	14.6543	0.0084419
	Squared cosines of the variables after Varimax rotation:
		D1	D2	D3	D4	D5	D6
	1_old_ha	0.674463	0.0353749	0.128524	0.161596	4.12714e-05	8.48259e-07
	2_child_ha	0.141485	0.835593	0.00971612	2.03832e-07	0.000657267	0.0125484
	3_disab_ha	0.165723	0.414552	0.413091	0.00629198	0.000339131	2.8581e-06
	4_alon_ha	0.709091	0.179055	0.0678541	0.00496734	0.0379795	0.00105386
	5_educ_ha	0.0318935	0.897605	0.0552749	0.00506214	0.00260752	0.00755701
	6_job_ha	0.90831	0.0728258	0.00466456	0.00705108	0.00714718	1.78671e-06
	Values in bold correspond for each variable to the factor for which the squared cosine is the largest
	Component score coefficients after Varimax rotation:
		D1	D2	D3	D4	D5	D6
	1_old_ha	0.167485	-0.0771609	-0.303456	2.46927	-1.05727	0.0823614
	2_child_ha	-0.154947	0.612337	-0.57201	0.565297	-0.890773	4.74766
	3_disab_ha	-0.267091	-0.260683	2.16244	-1.24479	-0.874408	0.926168
	4_alon_ha	0.359226	-0.125621	-0.14706	-0.60775	4.11937	0.893501
	5_educ_ha	-0.0844578	0.739301	-0.744173	0.472195	0.416671	-5.00099
	6_job_ha	0.778606	-0.0913742	-0.167044	-1.37071	-2.08165	-2.19271
	Factor scores after Varimax rotation:
		D1	D2	D3	D4	D5	D6		D1+D2	Normalization
	Huel‚n	1.68556	-1.72292	0.613831	0.641843	4.73415	0.736759		-0.0373592	0.439128
	Moneda	-0.430655	-1.2717	0.0345115	0.561661	2.60876	0.652105		-1.70235	0.185053
	Amun tegui	1.05998	-0.982244	-0.614895	-0.379055	3.66368	1.36464		0.0777351	0.456691
	Brasil	3.03904	-1.11682	2.64606	-4.77696	0.930567	1.42049		1.92223	0.738157
	Chacabuco	0.344017	-0.200517	0.122979	-0.194218	1.96732	2.98968		0.1435	0.466726
	Portales	1.56405	-0.222486	-0.117127	-0.460247	3.2797	0.938531		1.34157	0.649549
	Matucana	0.263065	-0.0503778	-0.217202	0.283887	1.46822	1.33123		0.212687	0.477284
	San Saturnino	0.884196	0.0526947	0.720172	-0.3935	2.03063	2.05348		0.936891	0.587796
	Mapocho	0.630647	-0.438366	0.421256	-0.735402	2.45241	0.0245077		0.192281	0.47417
	Vicu¤a Mackenna	4.32151	-1.4809	-1.04802	-3.60524	3.76657	-2.48773		2.84061	0.8783
	San Isidro	1.99412	-0.923223	0.442125	-1.29419	2.02617	2.16873		1.0709	0.608245
	Universidad	0.360425	-0.781055	-0.643336	-0.314359	3.03534	0.898982		-0.42063	0.380641
	Almagro	0.584123	-0.933071	-0.367427	-0.473909	1.952	1.12392		-0.348948	0.39158
	Porvenir	0.239706	-0.58275	-0.166794	0.379686	1.30689	1.58091		-0.343044	0.392481
	San Diego	0.0529273	-0.596802	1.11895	0.258759	1.25373	1.541		-0.543875	0.361834
	Santa Elena	-0.49892	-1.02532	0.568856	1.22363	0.433835	-0.0673999		-1.52424	0.212232
	Carmen	0.32763	-0.573884	0.733911	0.734042	-0.585355	1.50648		-0.246254	0.40725
	Victoria	-0.542595	-0.944535	2.49527	-0.448311	-0.0809589	1.32095		-1.48713	0.217895
	Valpara¡so	0.429354	-0.440129	0.0240784	0.37035	0.0953838	0.0956773		-0.0107748	0.443184
	Franklin	-0.359839	-0.640189	1.05065	0.410185	0.131896	0.0745048		-1.00003	0.292226
	Matadero	-0.461291	-0.596041	0.137737	0.323539	0.144997	0.126681		-1.05733	0.283482
	Parque O?Higgins	-1.10937	-0.662683	0.748244	-1.69684	5.40714	-3.60799		-1.77206	0.174416
	Club H¡pico	-0.995309	-1.01141	0.63071	0.14769	-0.419544	-0.519334		-2.00672	0.138606
	San Eugenio	-0.195657	-0.639432	0.76508	0.584612	0.3999	0.100329		-0.835089	0.317395
	Exposici¢n	-0.362164	-0.368606	0.72091	1.03497	0.937739	0.455243		-0.730769	0.333314
	San Alfonso	-0.755774	-0.895031	0.544942	0.079259	0.360049	-0.346725		-1.65081	0.192919
	Avenida Espa¤a	1.52675	-0.684669	-0.156325	-1.56793	1.65703	-0.394891		0.842084	0.573329
	Ej‚rcito	1.43279	-1.02956	0.232508	-2.0126	1.14944	0.264667		0.403231	0.506361
	Quinta Normal	-1.42332	-0.83954	-0.546587	0.0408882	0.00711406	0.549665		-2.26286	0.0995208
	Independencia	-0.014393	-1.0578	4.58481	-0.0691817	-0.524189	2.27494		-1.07219	0.281214
	Juan Antonio R¡os	0.82712	-0.239833	0.402059	1.02289	1.3101	0.427348		0.587287	0.534447
	Miraflores	-0.357807	-0.158334	0.286596	1.05725	0.48991	0.0307252		-0.516141	0.366066
	Hip¢dromo	-0.0803866	-0.832044	0.778167	0.96472	-0.424831	0.223645		-0.912431	0.305593
	Santa Laura	-0.040117	-0.572451	0.798053	0.67407	-0.594148	1.75969		-0.612568	0.351352
	El Molino	0.306982	-0.694779	1.28601	0.298124	-0.51182	1.84426		-0.387797	0.385651
	Escuela de Medicina	-1.15233	-0.914701	0.566913	0.471743	-0.292286	0.730125		-2.06703	0.129404
	Conchal¡	-0.878979	-0.564725	-0.361113	0.70931	0.19604	-0.555255		-1.4437	0.224522
	Juanita Aguirre	0.258357	0.381311	-0.0996658	1.8839	-0.49659	0.133696		0.639668	0.542441
	Pomaire	0.075447	1.26582	0.0412514	0.888609	0.611749	0.58219		1.34127	0.649504
	Eneas Gonel	0.64002	1.34297	-0.171001	2.86292	0.0791313	0.502287		1.98299	0.747429
	La Palma	0.18911	0.851663	-0.210947	0.857124	0.0619626	0.356785		1.04077	0.603648
	Monterrey	-1.0354	-0.478909	-0.0656498	-0.0379905	0.373426	-0.487963		-1.51431	0.213747
	El Cortijo	-0.650255	0.110619	0.244147	0.228959	0.0506575	0.558469		-0.539636	0.362481
	Luther King	-0.292357	0.64046	-0.420957	0.300899	0.914691	0.272666		0.348103	0.497948
	Huechuraba	-1.28089	-0.382125	-0.814757	0.0739803	-0.210877	1.15844		-1.66301	0.191056
	La Pincoya	-0.796506	0.714124	-0.0360691	-0.298701	0.340969	-1.04764		-0.0823818	0.432257
	Avenida Principal	-0.367341	2.35173	0.0652509	-0.970676	0.971061	-0.590461		1.98439	0.747642
	Rep£blica de Francia	0.308077	3.33005	-1.12893	-0.0703825	0.683545	1.02952		3.63813	1
	La Pir mide	-1.67381	-0.810931	-0.618767	0.290836	-0.178959	1.48656		-2.48474	0.0656615
	Recoleta	-0.703693	-0.782168	-0.110102	0.554255	0.907847	0.630389		-1.48586	0.218089
	Cerro Blanco	-0.588871	-1.36811	6.22152	-3.65474	-2.39405	1.62717		-1.95698	0.146197
	Cementerio General	-1.38465	-1.02352	0.438168	0.0854724	-0.0624343	0.156044		-2.40817	0.0773454
	Lo Ar nguiz	-0.6065	-0.0858367	-0.269819	0.0716013	0.171182	-0.207423		-0.692337	0.339179
	Salzburgo	-0.76501	0.43862	0.762596	0.236108	-0.563939	0.595503		-0.32639	0.395022
	Cementerio Israelita	0.175632	1.17664	-0.00340902	-0.669188	0.119291	-0.00444951		1.35227	0.651182
	Quinta Bella	0.638729	0.429763	6.65425	-2.5659	-1.43788	-0.093004		1.06849	0.607878
	Cementerio Cat¢lico	-0.0946167	-0.440878	-0.11798	1.0593	0.435575	-0.065794		-0.535495	0.363113
	Regimiento Buin	-1.07409	-0.62067	0.184714	0.0733439	0.444592	0.0845889		-1.69476	0.186211
	Cerro San Crist¢bal	0.0927521	-1.07856	0.599692	0.0319084	1.10202	0.36818		-0.985808	0.294396
	Condell	0.933988	-1.12616	0.0815022	0.345303	-0.11879	-0.10158		-0.192175	0.415503
	Pedro de Valdivia	2.64751	-0.669967	-1.24209	-0.630854	-1.06978	1.99513		1.97754	0.746597
	Los Leones	2.87542	-1.55185	-0.44776	3.49174	0.587769	0.31348		1.32357	0.646802
	Pocuro	2.094	-1.03808	-0.148167	0.0417145	-1.06219	0.908252		1.05592	0.60596
	Diego de Almagro	1.42138	-0.922254	-0.235084	0.771256	-1.3442	-0.0105917		0.49913	0.520995
	Parque Bustamante	2.24309	-1.48465	0.402017	0.547198	1.28074	0.0625222		0.758445	0.560566
	Pedro Valdivia Norte	0.265877	-1.0224	0.106056	0.480783	-0.118781	0.550364		-0.756525	0.329384
	Hospital Militar	1.57628	-1.64674	0.0996025	1.37482	1.52829	-0.20969		-0.0704587	0.434077
	Naciones Unidas	0.11835	-0.85036	-0.986538	0.88737	0.0190362	0.63783		-0.73201	0.333125
	Estadio Manquehue	0.335086	-0.600373	-1.16338	0.1739	-0.93061	0.28742		-0.265287	0.404346
	Lo Curro	-0.924423	-1.03647	-0.633456	-0.772613	-0.0694201	-1.48512		-1.9609	0.145599
	Club de Golf	1.0309	-0.261005	-1.62373	-1.25908	-1.04593	0.389648		0.7699	0.562314
	Vitacura	0.447475	-0.739236	-1.07645	0.0870729	-0.935032	-0.55423		-0.291762	0.400306
	La Dehesa	-0.873431	-0.599812	-0.989164	-0.81682	-0.407627	-0.306314		-1.47324	0.220014
	Escuela Militar	1.47739	-0.589255	-1.58726	-1.35537	-1.06416	-0.970983		0.88814	0.580357
	Estadio Palestino	0.655198	-0.802598	-1.13083	-0.743714	-0.528039	-0.791264		-0.1474	0.422335
	Hospital Fach	0.824	-0.869568	-0.781	0.202393	-1.37538	-0.982963		-0.045568	0.437875
	Las Condes	-1.11404	-1.06514	-0.267554	-0.585033	-0.426004	-0.746335		-2.17918	0.112289
	Estadio Italiano	1.84588	-0.256091	-1.86311	-0.15732	-1.94972	1.61225		1.58978	0.687427
	Los Dom¡nicos	1.23382	-0.518363	-1.22613	-0.450686	-1.70099	-0.641076		0.715458	0.554006
	Cerro Apoquindo	-0.82536	-0.779104	-0.55196	-0.63611	-0.30959	-1.15471		-1.60446	0.19999
	Chapiqui¤a	2.18507	-0.306427	-1.54227	-1.28397	-1.79382	-0.671476		1.87864	0.731505
	El Pill n	1.62105	-0.588992	-0.98785	-0.00918934	-1.75496	0.892216		1.03206	0.602319
	Sebasti n El Cano	2.16553	-0.346437	-1.6683	0.75955	-1.64126	2.12296		1.81909	0.722419
	Estadio Espa¤ol	2.6281	-0.551462	-1.60375	0.134437	-0.981253	1.61085		2.07664	0.76172
	Vaticano	2.48847	-0.417068	-1.9636	0.765417	-0.788708	0.997072		2.07141	0.760921
	Cerro San Luis	1.44884	-1.3023	-0.785875	1.79445	0.78068	0.040929		0.146533	0.467189
	Sim¢n Bolivar	1.5872	-0.833533	-0.49195	0.171625	-0.406792	0.977156		0.753672	0.559837
	Pucar	1.72765	-0.695089	-0.236149	-0.333933	-1.86692	-0.563855		1.03256	0.602395
	Plaza Los Guindos	1.32815	-0.989985	0.766122	-0.347874	-1.30672	0.20292		0.338169	0.496432
	Chacra Valpara¡so	1.99375	-0.876521	-0.0697388	1.95301	-1.83079	-0.687919		1.11723	0.615316
	Plaza ¥u¤oa	1.23758	-1.04142	-0.0944996	-0.180001	-1.47454	-1.04416		0.196155	0.474761
	Santa Julia	1.62042	-0.146296	0.166381	1.43908	-0.019749	1.13487		1.47412	0.669776
	Plaza Za¤artu	1.44484	-0.664258	0.344909	0.514187	0.107912	-0.207949		0.780583	0.563944
	Estadio Nacional	-0.423544	-0.385891	0.284534	1.62597	0.180733	-0.593948		-0.809435	0.32131
	Piscina Mundt	1.35317	-0.771767	-0.457742	1.10185	-0.0334339	0.0936491		0.581408	0.53355
	Crescente Err zuriz	0.825673	-1.04612	0.129497	0.164254	-0.622123	0.269823		-0.220442	0.411189
	Hospital de Carabineros	0.819939	-1.08126	0.337844	0.406409	-0.382158	0.899559		-0.261323	0.404951
	Larra¡n	1.04276	-0.635673	-0.61777	0.174177	-1.50454	-0.410845		0.407082	0.506948
	Lynch Norte	1.29013	-0.572328	-0.931013	-0.701659	-0.980361	-0.468382		0.717797	0.554363
	Pr¡ncipe de Gales	0.684451	-0.605913	-1.22421	0.155778	-1.23043	-0.111805		0.0785379	0.456813
	Parque La Quintrala	2.01474	-0.511283	-0.967198	-0.451101	-2.37372	-0.549878		1.50346	0.674254
	Plaza Ossand¢n	0.640963	-0.618574	-0.885752	-2.4359	-1.44308	-2.21347		0.0223882	0.448245
	La Reina	-0.890646	-0.910693	-0.683067	-0.821969	-0.361181	-1.45915		-1.80134	0.169947
	Aer¢dromo Tobalaba	-0.230482	0.105165	-0.197776	-0.896202	-0.889932	-0.219959		-0.125317	0.425705
	Lo Plaza	-0.794388	-0.296103	0.0159615	0.46914	-0.121202	-0.500383		-1.09049	0.278421
	Macul	0.953264	-0.152076	0.309094	-0.924051	-0.93587	-0.957346		0.801187	0.567088
	Pedreros	0.353659	-0.326706	-0.733291	-0.631784	-0.401861	-1.09011		0.0269525	0.448941
	Camino Agr¡cola	-0.0724728	-0.213694	-0.19299	0.401001	0.815038	-0.725276		-0.286167	0.40116
	Villa Santa Carolina	-0.758918	-0.905785	-0.393693	0.162677	-0.120454	0.116247		-1.6647	0.190798
	Jos‚ Arrieta	-0.797479	-0.203308	0.2255	-0.0816107	0.120369	-0.477213		-1.00079	0.29211
	Pe¤alol‚n	-1.18146	-0.171571	-0.739161	0.0153094	-0.17107	0.026847		-1.35303	0.238358
	Lo Hermida	-1.01136	-0.0791944	-1.24327	-0.36652	-0.844345	1.01874		-1.09056	0.278411
	Torres de Macul	-0.433372	-0.0254896	-0.681838	-0.883605	0.471043	-0.898778		-0.458861	0.374807
	Vi¤a Macul	-1.01427	-0.484166	-0.636531	-0.617247	-0.352112	-0.0908292		-1.49844	0.216169
	Villa Los Lagos	-0.127803	1.96233	-0.331875	-0.232493	2.4799	-1.65473		1.83453	0.724775
	La Florida Oriente	-1.55034	-1.0865	-0.271985	0.102959	-0.0562968	-0.180733		-2.63683	0.0424523
	La Alborada	-1.03485	-0.868122	-0.472463	-0.361454	0.10015	-0.0934861		-1.90297	0.154439
	Santa Raquel	-0.699946	-0.832872	-0.542443	-0.589589	-0.297455	-0.608596		-1.53282	0.210923
	O? Higgins	-1.03512	-1.02975	-0.229734	-0.318754	-0.405053	-0.690053		-2.06487	0.129733
	San Rafael	-1.36494	-0.541244	-0.340058	-0.0979057	0.254165	-0.27705		-1.90618	0.153949
	Walker Mart¡nez	0.795143	0.547356	-1.57908	-1.99975	-1.02599	-1.42672		1.3425	0.649691
	San Joaqu¡n	-0.523497	-0.753188	0.102312	0.83294	-0.012586	-0.372611		-1.27669	0.250009
	El Pinar	0.0720241	0.173597	0.345107	1.01577	0.353037	-0.515483		0.245621	0.48231
	Edwards Bello Norte	0.214056	-0.134801	0.984332	-0.745362	0.157312	-0.917817		0.0792548	0.456923
	Edwards Bello Sur	-0.0407498	0.0790438	-0.516896	0.672897	0.374464	-0.15507		0.038294	0.450672
	La Castrina	0.251698	0.662572	-0.649928	1.23851	0.173172	-0.71372		0.91427	0.584344
	Pedro Mira	0.0788788	-0.00150109	0.279131	0.790311	-0.140755	-0.431015		0.0773777	0.456636
	Las Industrias	-0.278978	0.657442	1.1837	-0.17336	0.376547	-1.17311		0.378464	0.502581
	La Granja	-1.05079	-0.335015	-0.385676	-0.50919	0.0877479	-0.319513		-1.3858	0.233357
	San Gregorio Poniente	-0.0789921	0.963249	0.496955	0.902605	-0.427332	-0.73272		0.884257	0.579764
	Malaqu¡as Concha	-0.940238	0.0416024	-0.22129	0.297224	-0.334808	0.0979402		-0.898636	0.307698
	Avenida Central	0.775602	0.866147	0.97426	2.76256	0.122631	-1.57322		1.64175	0.695356
	Parque Intercomunal	0.0644158	1.44653	0.119551	1.02879	0.313881	0.201214		1.51095	0.675396
	San Gregorio Oriente	-0.465737	1.83219	-0.247622	1.02844	0.0694593	0.882749		1.36645	0.653346
	Mapuhu‚	-1.53021	-0.947602	-0.25913	0.147485	-0.140522	-0.343276		-2.47781	0.0667193
	San Ricardo	-0.860557	0.644747	-0.300644	-0.631886	0.24594	0.597296		-0.21581	0.411896
	Pablo de Rokha	-0.460603	2.66797	-0.321583	0.537442	0.0526786	0.585807		2.20737	0.781669
	Antumapu	-0.45531	1.10432	-1.09529	-1.76456	0.151389	-1.62642		0.64901	0.543866
	La Platina	-1.05611	0.450125	0.447276	-1.92437	-0.833147	-0.309095		-0.605984	0.352356
	Poblaci¢n Modelo	0.169954	0.352323	0.521091	0.0710612	-0.0284051	-0.0969199		0.522277	0.524527
	Las Am‚ricas	-0.215097	-0.0406382	1.37171	0.454885	-0.847109	-0.257853		-0.255735	0.405804
	Paraguay	0.269712	1.39422	1.72559	1.48909	-1.17033	-0.986139		1.66393	0.698742
	General K”rner	-0.955407	1.01296	-0.310954	-0.519294	0.517645	-0.238055		0.0575493	0.45361
	La Bandera	-0.469659	1.90813	0.473485	-0.499182	-0.0275696	1.75095		1.43847	0.664337
	San Ram¢n	0.247016	0.805427	0.291021	0.528314	-0.352386	0.105642		1.05244	0.605429
	Barros Luco	-0.846564	-0.843153	0.629186	0.398881	-0.461991	0.455326		-1.68972	0.186981
	Lo Vial	-0.252012	-0.578726	0.460439	0.106989	0.689876	-1.32298		-0.830739	0.318059
	Lo Mena	-0.847547	-0.742298	0.126182	0.281288	-0.354077	-0.313251		-1.58985	0.202221
	Atacama	0.33366	-0.485927	0.468304	0.13735	-0.972899	0.265805		-0.152267	0.421593
	Salesianos	0.815385	-0.526764	0.952892	-0.213603	-1.65011	0.536664		0.288621	0.488872
	El Llano	0.459612	-0.687086	-0.0925552	-0.301126	-1.42048	0.628885		-0.227473	0.410116
	La Cisterna	-0.1037	-0.447195	-0.330084	0.386386	-0.450638	-1.01585		-0.550895	0.360763
	Ochagav¡a	0.0351182	-0.261553	-0.222734	0.402566	-0.402734	0.00357681		-0.226435	0.410275
	Lo Ovalle	0.169517	-0.225537	0.172155	0.00994939	-0.525734	0.802986		-0.0560193	0.43628
	El Parr¢n	0.0327221	-0.288216	0.437326	-0.128671	-0.543272	0.0461363		-0.255493	0.405841
	Vicu¤a Mackenna	-0.420407	-0.472755	0.263612	0.0662964	-0.71976	0.012792		-0.893162	0.308534
	La Cultura	0.191169	-0.196133	-0.417538	0.244424	-0.325191	-0.940245		-0.00496333	0.444071
	El Bosque	-0.347568	-0.453272	-0.442969	-0.772823	-0.0572058	-1.42734		-0.80084	0.322622
	Lagos de Chile	0.466772	0.304617	0.446532	0.630377	-0.260949	-1.64033		0.771389	0.562541
	Capit n Avalos	0.0115036	-0.374657	-0.384666	0.198354	-1.29014	-0.503838		-0.363153	0.389412
	Sargento Aldea	0.275909	0.174026	1.59509	-1.01741	-1.32762	1.02347		0.449935	0.513488
	Aviadores	0.758665	1.40223	0.177664	-1.08897	-0.05835	0.310077		2.16089	0.774577
	Santa Elena	-0.203114	2.18655	0.405092	-0.344405	-0.786573	0.210567		1.98344	0.747498
	El Almendro	0.0684058	1.92615	-1.00234	-2.49022	0.0837838	-1.54259		1.99456	0.749195
	Le¢n XIII	0.510434	1.13134	-1.06047	-0.856556	-0.416258	0.292229		1.64177	0.69536
	Los C¢ndores	0.499538	1.03942	0.0870862	1.43157	-0.724694	0.171488		1.53896	0.67967
	La Victoria	1.29598	0.991948	0.449383	2.67907	0.483955	-2.44606		2.28792	0.793961
	Estadio Yarur	0.242347	0.091033	0.378998	1.09539	0.15724	0.0484005		0.33338	0.495702
	La Marina	0.386971	0.149154	-0.331864	1.04304	-0.660674	0.194448		0.536125	0.52664
	Miguel D vila	0.417733	0.423505	1.15653	-0.364336	0.488085	0.0591855		0.841239	0.5732
	La Feria	0.918403	1.57303	1.22034	1.44131	0.974813	-3.68774		2.49143	0.825017
	Lo Valledor Norte	-0.426797	0.471433	0.508594	0.182364	-0.456941	0.177119		0.0446366	0.45164
	Lo Valledor Sur	0.454366	0.854327	1.11322	0.8816	-0.226922	-0.997631		1.30869	0.644533
	Navidad	0.443753	0.572165	2.00927	1.38302	0.863974	-1.18397		1.01592	0.599856
	Lo Espejo	-0.43125	1.56573	-0.426577	-1.04084	0.374126	0.100146		1.13448	0.617948
	Las Torres	-0.0915445	2.75374	-0.659936	-1.44593	0.323075	2.59699		2.6622	0.851075
	Poblaci¢n Caro Sur	0.382959	2.36738	1.60347	0.185584	-0.161621	-1.6771		2.75034	0.864525
	Poblaci¢n Caro Norte	0.758296	1.44588	0.754981	1.69418	0.193315	-1.78174		2.20418	0.781182
	Quiriquina	0.712261	1.2981	1.56499	1.74229	-1.07837	-1.58719		2.01037	0.751607
	Carlos Dittborn	0.884462	2.36707	1.17544	2.19631	-1.8251	0.151244		3.25154	0.941007
	Clara Estrella	-0.57431	0.284057	-0.210152	1.06874	-0.386627	-0.352728		-0.290254	0.400536
	Estaci¢n Central	-1.08483	-0.955357	1.19605	-0.577055	0.586614	-0.140452		-2.04019	0.133499
	Maestranza	-1.34354	-0.737252	-0.442265	0.25272	0.151508	-0.092153		-2.08079	0.127304
	Hermanos Carrera	-0.39837	1.23544	1.13066	1.00714	0.302699	-0.207758		0.837069	0.572564
	Nogales	0.20443	1.74299	1.00608	-0.023724	0.838915	-0.0241768		1.94742	0.742001
	La Araucana	-0.498316	0.367242	1.13458	0.677688	0.345351	1.01216		-0.131075	0.424827
	Infante Cerda	0.784283	0.182704	0.20729	1.46057	0.556935	-0.604844		0.966987	0.592389
	Chuchunco	-0.429515	0.270401	-0.642303	0.385094	0.159009	0.105343		-0.159114	0.420548
	Las Parcelas	0.508346	-0.567543	-0.705818	-2.18564	-1.79383	-1.95744		-0.0591971	0.435795
	Las Rejas	1.3923	-0.322465	0.0689955	2.35182	0.0751637	-1.46118		1.06983	0.608083
	Pila del Ganso	0.485487	-0.618285	0.255179	0.359831	0.0814085	0.289934		-0.132798	0.424564
	Ecuador	0.101636	0.0408617	-0.498817	0.973286	0.666099	-0.468019		0.142497	0.466573
	Universidad T‚cnica	0.847191	-0.744609	-0.435261	0.151793	-0.0415605	-1.21898		0.102582	0.460482
	Bernal del Mercado	0.15037	0.0887149	-0.246095	-0.382021	2.02408	1.59754		0.239085	0.481312
	Cerrillos	-1.47554	-0.968732	-0.180838	0.261544	-0.00537179	-0.0261109		-2.44427	0.0718373
	Villa M‚xico	-0.080954	-0.538825	2.7606	-1.83557	-1.65196	0.930277		-0.619779	0.350251
	Divino Maestro	-0.068152	1.13551	-0.671885	-0.303609	0.409997	-0.868862		1.06736	0.607706
	Lo Err zuriz	-1.07306	-0.427941	-0.455736	0.057427	-0.166017	-0.190991		-1.501	0.215778
	Cinco de Abril	0.344927	-0.393866	-0.767072	-0.366337	-0.577343	-0.923006		-0.0489388	0.43736
	Los Libertadores	0.263177	1.0914	-2.01521	-1.15708	-0.443623	1.49399		1.35458	0.651535
	Ram¢n Freire	0.107316	-0.0432715	0.0770804	0.0281979	0.239659	-0.915965		0.0640442	0.454601
	Feria Internacional	-1.66614	-1.08346	-0.297156	0.265298	-0.0179956	-0.290498		-2.7496	0.0252445
	Las Industrias	-1.45196	-0.904126	-0.400705	-0.210074	-0.148997	-0.229933		-2.35609	0.085294
	San Mart¡n	-0.284813	-0.71541	-0.748737	-1.42748	-0.290928	-1.47412		-1.00022	0.292196
	Maip£ Poniente	-0.999068	0.0413362	-0.955803	-0.715237	-0.0744471	-0.223975		-0.957732	0.29868
	Portales	1.0288	0.232146	-0.776075	-2.21527	-0.0470406	-1.92341		1.26094	0.637246
	Templo Votivo	0.0623149	-0.671983	0.323772	-0.722842	-0.960278	-1.30354		-0.609668	0.351794
	O?Higgins	-0.0429519	-0.202485	0.535358	-1.03787	-0.339233	-0.291134		-0.245437	0.407375
	Las Heras	0.360975	0.623457	0.0651613	-0.681315	0.812866	-1.92477		0.984431	0.595051
	Blanco Encalada	0.167446	1.17686	0.129278	-0.673013	0.418866	0.924386		1.34431	0.649967
	Las Lomas	-1.40205	-0.605972	-0.749781	-0.0494114	-0.253284	0.884878		-2.00802	0.138408
	Esquina Blanca	-1.57863	-1.07648	-0.231286	0.321583	-0.0850491	-0.181481		-2.65511	0.0396642
	Municipalidad	-0.568101	-0.476085	0.857173	0.283701	-0.230431	0.590459		-1.04419	0.285487
	Carrascal	-0.352361	-0.191438	0.372765	0.483275	-0.235408	0.146218		-0.5438	0.361846
	Yungay	-1.19192	-0.908903	-0.061304	0.683969	0.268543	-0.00258553		-2.10082	0.124246
	Villa Sana	-0.442356	-0.402839	0.388074	0.923041	0.221597	0.0443768		-0.845195	0.315853
	Quidora	-0.22526	-0.438374	0.761471	0.111509	-0.208396	0.109796		-0.663634	0.343559
	Mercurio	0.214669	0.341971	0.317797	0.384926	0.921693	-0.254081		0.55664	0.529771
	C¢nsul Poinsett	-0.37144	-0.328428	1.18016	-0.229594	-0.651477	0.132361		-0.699868	0.33803
	Catamarca	-0.0970325	0.651851	-0.287004	0.508077	0.116578	0.0939417		0.554818	0.529493
	Frontera	0.378823	0.840414	1.11868	0.672554	-0.605767	-0.215058		1.21924	0.630882
	Lo Prado	0.36826	0.859242	0.879596	0.954511	0.506513	-0.942228		1.2275	0.632143
	Blanqueado	1.00973	2.32782	-0.972545	-2.42887	0.674828	-0.484114		3.33754	0.954131
	Territorio Ant rtico	0.326292	1.41317	0.206835	0.68194	0.709016	0.702168		1.73946	0.710267
	California	0.78559	1.00026	-0.302567	-0.575281	1.10156	0.400629		1.78585	0.717346
	Oscar Bonilla	-0.395191	0.560168	-1.14347	-0.592608	0.951999	-0.159487		0.164977	0.470004
	Costa Rica	1.14627	1.87913	0.236258	0.553887	-0.17923	-0.758699		3.0254	0.906499
	Municipalidad	-1.12676	-0.219969	-0.00403171	-0.130594	0.318159	0.106546		-1.34673	0.23932
	Embalse Lo Prado	-1.24881	-0.0997034	-0.0221805	-0.227619	0.0407834	-0.125743		-1.34851	0.239049
	Barrancas	-0.376809	1.04715	0.16269	0.512126	0.628583	-1.07419		0.670337	0.547121
	La Estrella	0.387776	2.49346	0.342521	-0.241229	0.200748	1.10349		2.88123	0.884499
	Estrella de Chile	-0.707077	0.369725	-0.128763	0.340982	-0.251521	0.164439		-0.337352	0.393349
	Santa Corina	-0.494024	0.74565	-1.59794	-1.15613	-0.370741	0.842798		0.251626	0.483226
	Pudahuel	-1.71516	-1.09479	-0.267892	0.14134	-0.0403828	-0.447019		-2.80995	0.0160349
	Cerro Navia	-0.103722	1.95669	0.138393	-0.434147	-0.746006	-0.22965		1.85297	0.727588
	Janequeo	0.364706	1.85268	0.326702	-0.0796721	-0.792144	0.366353		2.21739	0.783197
	Jos‚ Joaqu¡n P‚rez	0.408466	1.40727	0.596281	0.39548	0.121467	-1.68163		1.81573	0.721906
	Poblaci¢n Roosevelt	0.693485	1.62349	1.17793	1.56053	-0.0785848	0.641502		2.31697	0.798394
	Dalmacia	0.12134	1.89252	0.323264	-0.248846	-0.181258	0.354203		2.01386	0.75214
	El Montijo	-0.84823	0.816072	-0.446121	-0.939924	0.269121	0.435322		-0.0321576	0.439921
	Violeta Parra	-0.23685	2.6671	-0.146266	-0.240162	0.129153	0.618842		2.43025	0.815679
	Victoria	-0.0424355	2.23902	1.95321	-2.10693	-0.376851	-0.480096		2.19658	0.780023
	Renca	-0.434475	0.63587	-0.120737	-0.261416	-0.158639	1.29293		0.201396	0.475561
	Lo Ruiz	-1.04141	0.561111	-0.557903	-0.00505887	0.523249	-0.0654433		-0.480298	0.371536
	Jos‚ Miguel Carrera	0.0836937	0.217936	0.546826	-0.314724	-0.0976832	0.0117047		0.30163	0.490857
	Santa Mar¡a	-0.989745	-0.720785	0.0973821	0.424603	-0.131853	-0.592176		-1.71053	0.183805
	Planta El‚ctrica	-0.080266	0.168638	1.20465	0.201689	-0.167285	-0.779484		0.0883717	0.458314
	Jos‚ Miguel Infante	0.0401508	1.25646	-0.780684	0.165416	0.265569	0.29049		1.29661	0.64269
	El Perejil	-1.4998	-0.44682	-0.516154	-0.171728	-0.0897338	-0.187509		-1.94662	0.147777
	Cerro Colorado	-0.576738	0.912178	-0.124682	-0.265696	0.500317	-0.329808		0.335439	0.496016
	Quilicura	-1.34306	-0.75056	-0.46632	-0.278209	-0.117029	-0.389954		-2.09362	0.125346
	Lo Echevers	-1.15959	0.997158	-1.47004	-0.183097	-0.43092	2.73414		-0.162434	0.420041
	San Ignacio	-1.74769	-1.16734	-0.222951	0.145145	-0.0726149	-0.288266		-2.91503	0
	Chicureo	-1.73463	-1.12865	-0.262329	0.143421	-0.0965018	-0.172178		-2.86328	0.00789718
	Algarrobal	-1.71323	-1.03551	-0.312832	0.173327	-0.0954803	-0.188634		-2.74874	0.0253762
	La Vilana	-1.70647	-1.1098	0.0329115	-0.0151727	-0.249582	-0.27603		-2.81626	0.0150716
	Puente Alto	-1.20903	-0.662384	-0.26958	-0.0946231	0.363422	-0.882362		-1.87141	0.159254
	El Peral	-1.40987	-0.838517	-0.205837	-0.286334	-0.405363	0.305249		-2.24839	0.101729
	Las Vizcachas	-1.25589	0.0483932	-1.09621	0.160021	-0.387154	1.72385		-1.2075	0.260567
	Regimiento	-0.855209	0.109171	-0.535503	0.276496	0.0284448	0.502968		-0.746039	0.330984
	Bajos de Mena	-0.70412	2.13193	-2.06072	-0.70011	-0.314317	1.52092		1.42781	0.66271
	Tocornal	-1.18831	0.133446	-0.5825	-0.0947116	-0.357376	0.614515		-1.05486	0.283858
	Gabriela	-1.135	-0.191467	-0.725332	-0.594731	-0.0498541	-0.276934		-1.32647	0.242411
	O?Higgins	-0.540704	-0.979343	0.498681	0.368322	-0.611454	-0.170331		-1.52005	0.212872
	Escuela de Infanter¡a	0.199143	0.319337	0.188105	-0.891511	-0.268385	-0.467938		0.51848	0.523948
	Calder¢n de La Barca	-0.0299339	2.08825	0.50106	-1.14013	0.160743	1.27529		2.05831	0.758923
	Santa Marta	-0.0960452	2.56654	-0.719237	-0.434659	0.420669	0.74886		2.4705	0.821821
	Hospital	-0.390547	0.693881	-0.76336	-1.00997	0.346599	-0.272152		0.303334	0.491117
	Cerro Negro	-0.852482	2.42565	-1.88161	-0.794032	-0.634784	1.53735		1.57316	0.68489
	Maestranza	-1.11462	-0.0321258	-1.26951	-0.149037	0.982028	4.00328		-1.14674	0.269837
	Nos	-1.43321	-0.606026	-0.556372	-0.0170467	-0.286945	0.361761		-2.03924	0.133644
	Nogales	-0.207316	-0.332516	-0.0659765	0.467913	-0.388497	0.0409875		-0.539832	0.362451
	Tejas de Chena	0.272943	0.417938	-0.45416	0.710108	-0.440807	-0.261988		0.690881	0.550256
	Chena	-1.51422	-0.923552	-0.40426	-0.118371	-0.113029	-0.2869		-2.43777	0.0728285
	Villa Los Silos	-1.13091	0.233217	-1.0292	0.131441	-0.209688	0.51773		-0.897692	0.307842
	Casa de Ejercicios	-1.54867	-1.0307	-0.260253	0.0440681	0.0825813	-0.40061		-2.57937	0.0512218
	Padre Hurtado	-0.685048	0.528894	-0.464208	0.180698	0.190785	-0.622525		-0.156154	0.421
								STDV	1.41677
								Average	-6.61324e-17
								Min	-2.91503
								Max	3.63813
									6.55316
	Squared cosines of the observations after Varimax rotation:
		D1	D2	D3	D4	D5	D6
	Huel‚n	0.096135	0.100444	0.0127494	0.0139396	0.758365	0.0183673
	Moneda	0.0198353	0.17296	0.000127381	0.0337386	0.727859	0.0454793
	Amun tegui	0.0627863	0.0539149	0.0211287	0.00802924	0.750076	0.104065
	Brasil	0.213852	0.0288804	0.162121	0.528375	0.0200509	0.0467211
	Chacabuco	0.00908971	0.00308811	0.0011616	0.00289715	0.297262	0.686502
	Portales	0.170369	0.00344742	0.000955446	0.0147527	0.749129	0.061346
	Matucana	0.016767	0.000614902	0.0114303	0.0195263	0.52229	0.429372
	San Saturnino	0.0797897	0.000283389	0.0529324	0.015803	0.420834	0.430358
	Mapocho	0.05431	0.026241	0.0242326	0.073851	0.821283	8.20185e-05
	Vicu¤a Mackenna	0.337464	0.0396287	0.019847	0.234869	0.25636	0.111831
	San Isidro	0.256417	0.0549613	0.0126047	0.108004	0.264724	0.303289
	Universidad	0.0115225	0.0541104	0.0367108	0.00876536	0.817207	0.0716836
	Almagro	0.0513475	0.131021	0.0203167	0.0337987	0.573418	0.190098
	Porvenir	0.0120301	0.0711009	0.00582464	0.0301828	0.357592	0.52327
	San Diego	0.000498052	0.0633251	0.222607	0.0119044	0.279461	0.422204
	Santa Elena	0.075116	0.317243	0.0976506	0.451824	0.0567962	0.00137085
	Carmen	0.0260144	0.0798168	0.130537	0.130583	0.0830394	0.550009
	Victoria	0.031436	0.0952601	0.66483	0.0214602	0.000699849	0.186314
	Valpara¡so	0.345183	0.362725	0.00108561	0.256829	0.017036	0.017141
	Franklin	0.0705874	0.223422	0.60176	0.0917211	0.00948356	0.00302607
	Matadero	0.291982	0.487482	0.0260321	0.143635	0.0288484	0.0220206
	Parque O?Higgins	0.0259842	0.00927185	0.0118206	0.0607908	0.617289	0.274843
	Club H¡pico	0.3441	0.355326	0.138174	0.00757657	0.0611398	0.0936831
	San Eugenio	0.0247898	0.26477	0.379047	0.221317	0.103558	0.00651829
	Exposici¢n	0.044545	0.0461437	0.176502	0.363781	0.298643	0.0703842
	San Alfonso	0.296667	0.416066	0.154236	0.00326274	0.06733	0.0624388
	Avenida Espa¤a	0.284812	0.0572772	0.00298591	0.300381	0.335491	0.0190535
	Ej‚rcito	0.238466	0.12313	0.00627963	0.470515	0.153473	0.00813688
	Quinta Normal	0.60776	0.211453	0.089629	0.000501563	1.51833e-05	0.0906414
	Independencia	7.50719e-06	0.0405491	0.761763	0.000173444	0.00995756	0.18755
	Juan Antonio R¡os	0.177761	0.0149457	0.0420027	0.271865	0.445974	0.0474527
	Miraflores	0.0803184	0.0157278	0.0515299	0.701257	0.150574	0.000592255
	Hip¢dromo	0.00262099	0.280796	0.245608	0.377485	0.0732031	0.0202869
	Santa Laura	0.000330461	0.0672883	0.130776	0.0932982	0.0724858	0.635821
	El Molino	0.0157512	0.0806828	0.276423	0.0148553	0.0437847	0.568503
	Escuela de Medicina	0.399118	0.251482	0.0966012	0.0668899	0.0256782	0.16023
	Conchal¡	0.372918	0.153933	0.0629423	0.242845	0.0185502	0.148813
	Juanita Aguirre	0.0165397	0.0360285	0.00246139	0.879435	0.061106	0.00442919
	Pomaire	0.00182883	0.514796	0.000546723	0.253694	0.120236	0.108898
	Eneas Gonel	0.0382924	0.168601	0.00273352	0.766203	0.00058536	0.0235846
	La Palma	0.0213969	0.433969	0.0266238	0.439552	0.00229711	0.0761615
	Monterrey	0.636343	0.136137	0.00255823	0.000856685	0.0827715	0.141334
	El Cortijo	0.490779	0.014203	0.0691866	0.0608464	0.00297856	0.362007
	Luther King	0.0510463	0.244975	0.105831	0.0540728	0.499674	0.0444017
	Huechuraba	0.426988	0.0380018	0.172762	0.00142438	0.0115731	0.349251
	La Pincoya	0.259083	0.208261	0.00053129	0.0364364	0.0474779	0.448211
	Avenida Principal	0.0170731	0.699757	0.0005387	0.119213	0.119307	0.0441119
	Rep£blica de Francia	0.0067839	0.792613	0.0910955	0.000354069	0.033396	0.0757578
	La Pir mide	0.454177	0.106606	0.0620679	0.0137123	0.00519183	0.358245
	Recoleta	0.187012	0.231049	0.00457818	0.116018	0.311264	0.150079
	Cerro Blanco	0.00553396	0.02987	0.617716	0.213161	0.0914662	0.0422532
	Cementerio General	0.60057	0.328153	0.0601401	0.00228841	0.00122104	0.00762741
	Lo Ar nguiz	0.70003	0.0140217	0.138548	0.00975656	0.0557659	0.0818781
	Salzburgo	0.280344	0.0921583	0.278577	0.0267041	0.152343	0.169873
	Cementerio Israelita	0.0164305	0.737445	6.19017e-06	0.238528	0.00757981	1.05455e-05
	Quinta Bella	0.00762119	0.00345023	0.827155	0.12299	0.0386218	0.000161582
	Cementerio Cat¢lico	0.00583815	0.126758	0.00907726	0.731776	0.123727	0.00282301
	Regimiento Buin	0.646961	0.216031	0.0191335	0.00301663	0.110846	0.00401256
	Cerro San Crist¢bal	0.0029845	0.403565	0.124761	0.000353212	0.421309	0.0470267
	Condell	0.380785	0.553604	0.00289959	0.0520474	0.00615963	0.00450413
	Pedro de Valdivia	0.482604	0.0309046	0.106224	0.0274016	0.0787962	0.27407
	Los Leones	0.35164	0.102423	0.00852684	0.518538	0.014693	0.00417941
	Pocuro	0.589414	0.144854	0.002951	0.000233905	0.15166	0.110887
	Diego de Almagro	0.379194	0.159639	0.0103726	0.111644	0.339129	2.10558e-05
	Parque Bustamante	0.538649	0.235971	0.0173022	0.0320554	0.175604	0.000418485
	Pedro Valdivia Norte	0.0421932	0.623912	0.00671355	0.137968	0.00842115	0.180792
	Hospital Militar	0.262203	0.286167	0.00104691	0.199462	0.246481	0.00464006
	Naciones Unidas	0.00482159	0.248921	0.335029	0.27106	0.000124742	0.140044
	Estadio Manquehue	0.0400285	0.128498	0.482503	0.0107809	0.308739	0.0294504
	Lo Curro	0.16634	0.209109	0.0781067	0.116193	0.00093805	0.429314
	Club de Golf	0.161062	0.0103241	0.399561	0.240251	0.165792	0.0230092
	Vitacura	0.0647065	0.176595	0.374455	0.00245006	0.28253	0.0992638
	La Dehesa	0.251919	0.118805	0.323102	0.220321	0.0548694	0.030984
	Escuela Militar	0.243561	0.0387455	0.281134	0.20499	0.126364	0.105205
	Estadio Palestino	0.112665	0.16906	0.335615	0.145163	0.0731774	0.164319
	Hospital Fach	0.137335	0.152945	0.123376	0.00828548	0.382623	0.195435
	Las Condes	0.351786	0.321582	0.0202908	0.0970147	0.0514405	0.157886
	Estadio Italiano	0.254852	0.00490539	0.259634	0.0018512	0.284334	0.194423
	Los Dom¡nicos	0.223808	0.0395039	0.221026	0.0298621	0.425378	0.0604214
	Cerro Apoquindo	0.198797	0.177138	0.0889074	0.118083	0.0279703	0.389104
	Chapiqui¤a	0.380007	0.0074734	0.189315	0.131212	0.256106	0.0358859
	El Pill n	0.335755	0.0443248	0.124684	1.07894e-05	0.393514	0.101711
	Sebasti n El Cano	0.305101	0.00780842	0.181077	0.0375343	0.175255	0.293224
	Estadio Espa¤ol	0.51703	0.0227648	0.192533	0.00135291	0.0720766	0.194243
	Vaticano	0.498421	0.0140005	0.310338	0.0471549	0.0500683	0.0800172
	Cerro San Luis	0.254628	0.205727	0.074916	0.390597	0.0739287	0.000203203
	Sim¢n Bolivar	0.546969	0.150849	0.0525458	0.00639523	0.0359287	0.207312
	Pucar	0.401259	0.0649524	0.007497	0.0149911	0.468559	0.0427415
	Plaza Los Guindos	0.339182	0.188449	0.112858	0.0232691	0.328325	0.00791746
	Chacra Valpara¡so	0.320892	0.0620213	0.000392614	0.307912	0.27058	0.0382023
	Plaza ¥u¤oa	0.258628	0.183141	0.00150796	0.00547114	0.367149	0.184103
	Santa Julia	0.435151	0.00354692	0.00458771	0.343209	6.46362e-05	0.21344
	Plaza Za¤artu	0.703585	0.148713	0.0400947	0.0891083	0.00392475	0.0145743
	Estadio Nacional	0.0521712	0.0433076	0.0235452	0.76888	0.0094997	0.102596
	Piscina Mundt	0.474349	0.154299	0.054279	0.314511	0.000289578	0.00227195
	Crescente Err zuriz	0.299048	0.480048	0.00735604	0.0118347	0.169777	0.0319362
	Hospital de Carabineros	0.218564	0.380082	0.0371064	0.053696	0.0474791	0.263072
	Larra¡n	0.25078	0.0931957	0.0880201	0.00699693	0.522078	0.03893
	Lynch Norte	0.367294	0.0722837	0.191277	0.108643	0.212091	0.0484118
	Pr¡ncipe de Gales	0.120585	0.094499	0.385761	0.00624625	0.389692	0.00321761
	Parque La Quintrala	0.356179	0.0229378	0.0820843	0.0178557	0.494412	0.0265315
	Plaza Ossand¢n	0.0283459	0.0264003	0.0541315	0.409397	0.143683	0.338042
	La Reina	0.15788	0.165067	0.092863	0.13447	0.0259636	0.423756
	Aer¢dromo Tobalaba	0.0304104	0.00633131	0.0223922	0.45979	0.453379	0.0276968
	Lo Plaza	0.524065	0.0728124	0.000211577	0.182778	0.0121994	0.207934
	Macul	0.247362	0.00629548	0.0260069	0.232434	0.238417	0.249485
	Pedreros	0.0496619	0.0423809	0.213505	0.158486	0.0641221	0.471844
	Camino Agr¡cola	0.00364926	0.0317278	0.0258776	0.111724	0.461542	0.365479
	Villa Santa Carolina	0.358654	0.5109	0.0965165	0.0164793	0.00903501	0.00841497
	Jos‚ Arrieta	0.650919	0.0423056	0.0520452	0.00681683	0.0148292	0.233084
	Pe¤alol‚n	0.697274	0.0147046	0.272925	0.000117079	0.0146188	0.000360045
	Lo Hermida	0.229343	0.00140624	0.346579	0.0301208	0.159849	0.232702
	Torres de Macul	0.0762281	0.000263707	0.188693	0.316891	0.0900563	0.327867
	Vi¤a Macul	0.471565	0.107453	0.185725	0.174642	0.0568322	0.00378167
	Villa Los Lagos	0.00126428	0.298062	0.0085253	0.00418389	0.476023	0.211942
	La Florida Oriente	0.64883	0.318666	0.0199695	0.00286158	0.000855549	0.00881763
	La Alborada	0.487402	0.343	0.101594	0.0594618	0.00456496	0.00397765
	Santa Raquel	0.214472	0.303667	0.12881	0.152174	0.0387333	0.162144
	O? Higgins	0.36613	0.362342	0.0180345	0.0347188	0.0560631	0.162712
	San Rafael	0.769037	0.120923	0.047734	0.00395674	0.0266658	0.0316839
	Walker Mart¡nez	0.0601426	0.0284991	0.237192	0.380404	0.100134	0.193629
	San Joaqu¡n	0.16268	0.336753	0.00621379	0.411843	9.40328e-05	0.0824168
	El Pinar	0.00329036	0.0191149	0.0755435	0.654451	0.079055	0.168545
	Edwards Bello Norte	0.0186593	0.00739994	0.394571	0.226244	0.0100778	0.343048
	Edwards Bello Sur	0.00186129	0.00700321	0.29948	0.507527	0.157175	0.0269537
	La Castrina	0.021131	0.146429	0.140894	0.511634	0.0100026	0.169909
	Pedro Mira	0.00680494	2.46442e-06	0.0852159	0.683125	0.0216687	0.203183
	Las Industrias	0.0224988	0.124949	0.405045	0.00868793	0.040988	0.397831
	La Granja	0.636696	0.0647184	0.0857717	0.149507	0.0044399	0.0588678
	San Gregorio Poniente	0.00229805	0.341719	0.090955	0.300045	0.0672548	0.197728
	Malaqu¡as Concha	0.772243	0.00151187	0.0427763	0.0771697	0.0979195	0.00837916
	Avenida Central	0.0484239	0.0603901	0.0764068	0.614336	0.00121056	0.199233
	Parque Intercomunal	0.00125424	0.632485	0.00432015	0.319922	0.0297801	0.0122381
	San Gregorio Oriente	0.0396047	0.612921	0.0111955	0.193119	0.0008809	0.142279
	Mapuhu‚	0.675578	0.259076	0.0193736	0.00627584	0.00569721	0.0339987
	San Ricardo	0.358941	0.201485	0.0438096	0.193527	0.0293171	0.17292
	Pablo de Rokha	0.0262945	0.882212	0.0128173	0.0357993	0.000343938	0.0425325
	Antumapu	0.0246549	0.145037	0.142675	0.37031	0.00272572	0.314597
	La Platina	0.185557	0.0337075	0.0332821	0.616079	0.115479	0.0158944
	Poblaci¢n Modelo	0.0656759	0.282244	0.617405	0.0114817	0.00183458	0.0213584
	Las Am‚ricas	0.0158419	0.000565469	0.644269	0.0708504	0.245707	0.0227659
	Paraguay	0.00761419	0.203464	0.311671	0.232096	0.143365	0.101789
	General K”rner	0.347091	0.390164	0.036767	0.10254	0.101889	0.0215487
	La Bandera	0.029802	0.491924	0.0302896	0.0336666	0.000102693	0.414216
	San Ram¢n	0.0504741	0.536625	0.0700593	0.230889	0.10272	0.00923199
	Barros Luco	0.298201	0.295802	0.16472	0.0662027	0.0888087	0.086265
	Lo Vial	0.0222992	0.117596	0.0744372	0.00401908	0.167105	0.614544
	Lo Mena	0.452386	0.347007	0.0100271	0.0498291	0.0789544	0.0617969
	Atacama	0.0694583	0.147319	0.136827	0.0117699	0.590545	0.0440803
	Salesianos	0.135495	0.0565496	0.185048	0.00929845	0.554914	0.0586952
	El Llano	0.0660999	0.14772	0.00268052	0.0283735	0.631372	0.123754
	La Cisterna	0.0063108	0.11736	0.0639407	0.0876131	0.119174	0.605601
	Ochagav¡a	0.00278068	0.154243	0.111856	0.365393	0.365698	2.88455e-05
	Lo Ovalle	0.027885	0.0493602	0.0287596	9.60585e-05	0.26821	0.625689
	El Parr¢n	0.0018172	0.140979	0.324588	0.0280982	0.500905	0.00361248
	Vicu¤a Mackenna	0.178106	0.225221	0.0700273	0.00442913	0.522051	0.000164897
	La Cultura	0.0281358	0.0296158	0.134219	0.045995	0.0814141	0.68062
	El Bosque	0.0382252	0.0650111	0.0620892	0.188986	0.0010355	0.644653
	Lagos de Chile	0.0594283	0.0253101	0.0543862	0.108389	0.0185736	0.733913
	Capit n Avalos	5.89158e-05	0.0624929	0.0658766	0.0175164	0.741038	0.113017
	Sargento Aldea	0.0117191	0.00466219	0.391678	0.15935	0.271337	0.161253
	Aviadores	0.149159	0.50955	0.00817986	0.307313	0.00088233	0.0249166
	Santa Elena	0.00715245	0.828883	0.0284499	0.0205642	0.107263	0.00768693
	El Almendro	0.00035164	0.278801	0.075499	0.466002	0.000527512	0.178818
	Le¢n XIII	0.0712367	0.349953	0.307484	0.200602	0.047375	0.0233491
	Los C¢ndores	0.0633109	0.274108	0.00192415	0.519952	0.133245	0.00746119
	La Victoria	0.103292	0.0605132	0.0124195	0.441407	0.014404	0.367964
	Estadio Yarur	0.0408538	0.00576442	0.0999151	0.834639	0.0171982	0.00162951
	La Marina	0.0811912	0.0120621	0.0597134	0.589872	0.236661	0.0205004
	Miguel D vila	0.0844682	0.0868185	0.647449	0.0642537	0.115315	0.00169561
	La Feria	0.0393513	0.115443	0.069479	0.0969189	0.0443338	0.634474
	Lo Valledor Norte	0.194507	0.23732	0.276208	0.0355118	0.222954	0.0334986
	Lo Valledor Sur	0.0516179	0.182489	0.309848	0.194326	0.0128748	0.248844
	Navidad	0.0228378	0.0379676	0.468217	0.221833	0.0865711	0.162573
	Lo Espejo	0.0458885	0.604892	0.0448994	0.267308	0.0345367	0.00247467
	Las Torres	0.000493939	0.446946	0.0256692	0.123227	0.00615199	0.397512
	Poblaci¢n Caro Sur	0.0130997	0.500602	0.229655	0.00307637	0.0023332	0.251233
	Poblaci¢n Caro Norte	0.0617112	0.224363	0.0611729	0.30804	0.00401066	0.340702
	Quiriquina	0.044661	0.148344	0.215613	0.267235	0.102373	0.221774
	Carlos Dittborn	0.0490618	0.351406	0.086654	0.302534	0.20891	0.00143464
	Clara Estrella	0.176307	0.0431306	0.023607	0.610548	0.0799024	0.0665053
	Estaci¢n Central	0.279081	0.216439	0.339234	0.0789654	0.0816033	0.00467796
	Maestranza	0.683864	0.205922	0.0741032	0.0241965	0.00869648	0.00321729
	Hermanos Carrera	0.0385892	0.371138	0.310853	0.246644	0.0222801	0.0104956
	Nogales	0.00871222	0.633325	0.211008	0.000117331	0.146715	0.000121853
	La Araucana	0.0758583	0.0412	0.393247	0.140298	0.0364346	0.312961
	Infante Cerda	0.175707	0.00953542	0.0122744	0.609377	0.0886036	0.104503
	Chuchunco	0.215812	0.0855333	0.482614	0.173481	0.0295775	0.0129817
	Las Parcelas	0.0200242	0.0249594	0.0386031	0.370165	0.249345	0.296903
	Las Rejas	0.199454	0.010699	0.000489801	0.569098	0.000581292	0.219678
	Pila del Ganso	0.260941	0.42322	0.0720904	0.143346	0.00733716	0.0930654
	Ecuador	0.0055215	0.000892477	0.132999	0.506344	0.237161	0.117082
	Universidad T‚cnica	0.241473	0.186536	0.063739	0.00775191	0.000581122	0.499919
	Bernal del Mercado	0.00328362	0.00114294	0.00879504	0.0211937	0.594958	0.370627
	Cerrillos	0.676684	0.291671	0.010164	0.0212605	8.96856e-06	0.000211899
	Villa M‚xico	0.000440382	0.0195096	0.512107	0.226409	0.18338	0.0581538
	Divino Maestro	0.00168246	0.467058	0.163522	0.03339	0.0608904	0.273457
	Lo Err zuriz	0.715358	0.113774	0.129034	0.00204884	0.0171231	0.0226623
	Cinco de Abril	0.0545262	0.0710964	0.269664	0.0615052	0.152763	0.390445
	Los Libertadores	0.00762031	0.131054	0.446805	0.1473	0.0216523	0.245569
	Ram¢n Freire	0.0125652	0.0020429	0.00648232	0.00086751	0.0626655	0.915377
	Feria Internacional	0.662011	0.279944	0.0210578	0.0167846	7.72285e-05	0.0201247
	Las Industrias	0.6577	0.255021	0.0500919	0.0137677	0.00692586	0.0164938
	San Mart¡n	0.0148871	0.0939292	0.102884	0.373966	0.0155332	0.3988
	Maip£ Poniente	0.402365	0.000688798	0.36827	0.20622	0.00223422	0.0202222
	Portales	0.102523	0.00522016	0.0583405	0.475351	0.000214342	0.35835
	Templo Votivo	0.00104833	0.121908	0.0283005	0.141059	0.248948	0.458736
	O?Higgins	0.00114841	0.025522	0.17841	0.670523	0.0716351	0.0527614
	Las Heras	0.0243423	0.072614	0.00079321	0.086717	0.123437	0.692096
	Blanco Encalada	0.00962638	0.475515	0.00573802	0.155511	0.0602372	0.293373
	Las Lomas	0.524937	0.0980587	0.150124	0.000651981	0.0171316	0.209097
	Esquina Blanca	0.647636	0.301147	0.0139018	0.0268755	0.00187979	0.0085592
	Municipalidad	0.182713	0.128318	0.415964	0.0455661	0.0300608	0.197378
	Carrascal	0.203501	0.0600687	0.227752	0.382806	0.0908307	0.035042
	Yungay	0.509116	0.296045	0.00134679	0.167647	0.0258433	2.39563e-06
	Villa Sana	0.138618	0.114958	0.106685	0.603557	0.0347861	0.00139504
	Quidora	0.0569706	0.215761	0.651013	0.0139607	0.0487596	0.0135348
	Mercurio	0.0347463	0.0881754	0.0761499	0.111718	0.640535	0.0486757
	C¢nsul Poinsett	0.0646745	0.0505636	0.652884	0.0247104	0.198955	0.00821249
	Catamarca	0.0118097	0.532966	0.103319	0.323789	0.0170465	0.0110693
	Frontera	0.0483714	0.238069	0.421817	0.152465	0.123688	0.0155894
	Lo Prado	0.0366228	0.199376	0.208933	0.246039	0.0692824	0.239747
	Blanqueado	0.0729641	0.387792	0.0676896	0.422191	0.0325903	0.0167725
	Territorio Ant rtico	0.0295159	0.553647	0.0118602	0.128925	0.139366	0.136686
	California	0.180765	0.293055	0.0268143	0.0969356	0.355418	0.0470119
	Oscar Bonilla	0.0510313	0.102532	0.427236	0.114751	0.296139	0.00831136
	Costa Rica	0.225941	0.6072	0.00959821	0.0527546	0.00552383	0.0989824
	Municipalidad	0.877016	0.0334248	1.12285e-05	0.0117812	0.0699251	0.00784184
	Embalse Lo Prado	0.951369	0.00606428	0.000300125	0.0316065	0.00101467	0.00964555
	Barrancas	0.0461552	0.356445	0.00860404	0.0852574	0.128441	0.375097
	La Estrella	0.0192752	0.79697	0.0150388	0.00745929	0.00516585	0.156091
	Estrella de Chile	0.581477	0.158985	0.0192833	0.135227	0.0735781	0.0314491
	Santa Corina	0.0440713	0.100399	0.461083	0.241362	0.0248199	0.128264
	Pudahuel	0.663525	0.270342	0.0161871	0.00450589	0.000367825	0.0450714
	Cerro Navia	0.00231047	0.822249	0.00411327	0.0404794	0.119521	0.0113264
	Janequeo	0.0299558	0.773029	0.024038	0.00142958	0.14132	0.030227
	Jos‚ Joaqu¡n P‚rez	0.0303253	0.359953	0.0646241	0.0284278	0.00268168	0.513988
	Poblaci¢n Roosevelt	0.0653681	0.358253	0.188597	0.331007	0.000839401	0.0559357
	Dalmacia	0.00375489	0.913427	0.0266506	0.0157926	0.0083789	0.0319961
	El Montijo	0.263562	0.243957	0.0729059	0.323625	0.0265309	0.0694189
	Violeta Parra	0.00733477	0.930073	0.00279721	0.00754134	0.00218097	0.0500726
	Victoria	0.000132005	0.36749	0.279659	0.325412	0.0104105	0.0168962
	Renca	0.0795534	0.170399	0.00614348	0.0288002	0.0106059	0.704498
	Lo Ruiz	0.545339	0.158315	0.15651	1.28686e-05	0.13767	0.00215355
	Jos‚ Miguel Carrera	0.0151534	0.10275	0.646877	0.21428	0.0206425	0.000296375
	Santa Mar¡a	0.476235	0.252573	0.00461034	0.0876479	0.00845198	0.170482
	Planta El‚ctrica	0.0029795	0.013152	0.671121	0.0188124	0.0129419	0.280993
	Jos‚ Miguel Infante	0.000679617	0.665542	0.256936	0.0115354	0.0297323	0.0355743
	El Perejil	0.806768	0.0716053	0.0955517	0.010577	0.00288796	0.0126103
	Cerro Colorado	0.20661	0.516837	0.00965607	0.0438495	0.155483	0.067564
	Quilicura	0.637893	0.199217	0.0768997	0.0273715	0.00484334	0.0537754
	Lo Echevers	0.110265	0.0815372	0.177209	0.00274909	0.0152272	0.613012
	San Ignacio	0.667452	0.297772	0.010862	0.00460354	0.00115224	0.0181584
	Chicureo	0.682122	0.288782	0.0156007	0.0046631	0.00211116	0.00672056
	Algarrobal	0.702183	0.256524	0.0234122	0.00718705	0.00218096	0.0085126
	La Vilana	0.679828	0.287536	0.000252871	5.37437e-05	0.0145422	0.0177876
	Puente Alto	0.505312	0.151673	0.0251225	0.00309514	0.0456571	0.269141
	El Peral	0.646902	0.228825	0.0137888	0.0266824	0.0534772	0.0303242
	Las Vizcachas	0.26605	0.000395029	0.202698	0.00431931	0.0252829	0.501255
	Regimiento	0.537663	0.00876147	0.210809	0.0562007	0.000594801	0.185971
	Bajos de Mena	0.0406726	0.372869	0.348376	0.0402107	0.00810486	0.189767
	Tocornal	0.618381	0.00779844	0.14859	0.00392829	0.0559304	0.165372
	Gabriela	0.564054	0.0160514	0.230356	0.15487	0.00108825	0.0335799
	O?Higgins	0.143405	0.470452	0.121981	0.0665426	0.183389	0.014231
	Escuela de Infanter¡a	0.0314046	0.0807537	0.0280197	0.629386	0.0570399	0.173397
	Calder¢n de La Barca	0.000118448	0.576455	0.033188	0.171834	0.00341559	0.21499
	Santa Marta	0.0011473	0.81926	0.0643384	0.0234976	0.0220093	0.0697472
	Hospital	0.0627439	0.198059	0.239708	0.419604	0.0494171	0.0304683
	Cerro Negro	0.0536415	0.434296	0.26133	0.0465378	0.0297429	0.174452
	Maestranza	0.0625317	5.19465e-05	0.081119	0.00111799	0.0485395	0.80664
	Nos	0.697625	0.124734	0.105131	9.86923e-05	0.027964	0.0444472
	Nogales	0.0811784	0.208832	0.00822153	0.413527	0.285068	0.00317305
	Tejas de Chena	0.0609324	0.142865	0.168703	0.412432	0.158928	0.0561395
	Chena	0.670755	0.249521	0.0478086	0.00409898	0.00373734	0.0240794
	Villa Los Silos	0.469877	0.0199825	0.389163	0.00634733	0.0161538	0.0984771
	Casa de Ejercicios	0.648614	0.287297	0.0183173	0.000525192	0.00184431	0.0434023
	Padre Hurtado	0.330231	0.19684	0.151636	0.0229765	0.0256133	0.272703
	Values in bold correspond for each observation to the factor for which the squared cosine is the largest

## Sheet: sensitivity normal
DIST_2K2	NOMBRE_DIS	Normalization
1310101	Huel‚n	0.439128
1310102	Moneda	0.185053
1310103	Amun tegui	0.456691
1310104	Brasil	0.738157
1310105	Chacabuco	0.466726
1310106	Portales	0.649549
1310107	Matucana	0.477284
1310108	San Saturnino	0.587796
1310109	Mapocho	0.47417
1310110	Vicu¤a Mackenna	0.8783
1310111	San Isidro	0.608245
1310112	Universidad	0.380641
1310113	Almagro	0.39158
1310114	Porvenir	0.392481
1310115	San Diego	0.361834
1310116	Santa Elena	0.212232
1310117	Carmen	0.40725
1310118	Victoria	0.217895
1310119	Valpara¡so	0.443184
1310120	Franklin	0.292226
1310121	Matadero	0.283482
1310122	Parque O?Higgins	0.174416
1310123	Club H¡pico	0.138606
1310124	San Eugenio	0.317395
1310125	Exposici¢n	0.333314
1310126	San Alfonso	0.192919
1310127	Avenida Espa¤a	0.573329
1310128	Ej‚rcito	0.506361
1310129	Quinta Normal	0.0995208
1310801	Independencia	0.281214
1310802	Juan Antonio R¡os	0.534447
1310803	Miraflores	0.366066
1310804	Hip¢dromo	0.305593
1310805	Santa Laura	0.351352
1310806	El Molino	0.385651
1310807	Escuela de Medicina	0.129404
1310401	Conchal¡	0.224522
1310402	Juanita Aguirre	0.542441
1310403	Pomaire	0.649504
1310404	Eneas Gonel	0.747429
1310405	La Palma	0.603648
1310406	Monterrey	0.213747
1310407	El Cortijo	0.362481
1310408	Luther King	0.497948
1310701	Huechuraba	0.191056
1310702	La Pincoya	0.432257
1310703	Avenida Principal	0.747642
1310704	Rep£blica de Francia	1
1310705	La Pir mide	0.0656615
1312701	Recoleta	0.218089
1312702	Cerro Blanco	0.146197
1312703	Cementerio General	0.0773454
1312704	Lo Ar nguiz	0.339179
1312705	Salzburgo	0.395022
1312706	Cementerio Israelita	0.651182
1312707	Quinta Bella	0.607878
1312708	Cementerio Cat¢lico	0.363113
1312709	Regimiento Buin	0.186211
1312710	Cerro San Crist¢bal	0.294396
1312301	Condell	0.415503
1312302	Pedro de Valdivia	0.746597
1312303	Los Leones	0.646802
1312304	Pocuro	0.60596
1312305	Diego de Almagro	0.520995
1312306	Parque Bustamante	0.560566
1312307	Pedro Valdivia Norte	0.329384
1312308	Hospital Militar	0.434077
1313201	Naciones Unidas	0.333125
1313202	Estadio Manquehue	0.404346
1313203	Lo Curro	0.145599
1313204	Club de Golf	0.562314
1313205	Vitacura	0.400306
1311501	La Dehesa	0.220014
1311401	Escuela Militar	0.580357
1311402	Estadio Palestino	0.422335
1311403	Hospital Fach	0.437875
1311404	Las Condes	0.112289
1311405	Estadio Italiano	0.687427
1311406	Los Dom¡nicos	0.554006
1311407	Cerro Apoquindo	0.19999
1311408	Chapiqui¤a	0.731505
1311409	El Pill n	0.602319
1311410	Sebasti n El Cano	0.722419
1311411	Estadio Espa¤ol	0.76172
1311412	Vaticano	0.760921
1311413	Cerro San Luis	0.467189
1312001	Sim¢n Bolivar	0.559837
1312002	Pucar	0.602395
1312003	Plaza Los Guindos	0.496432
1312004	Chacra Valpara¡so	0.615316
1312005	Plaza ¥u¤oa	0.474761
1312006	Santa Julia	0.669776
1312007	Plaza Za¤artu	0.563944
1312008	Estadio Nacional	0.32131
1312009	Piscina Mundt	0.53355
1312010	Crescente Err zuriz	0.411189
1312011	Hospital de Carabineros	0.404951
1311301	Larra¡n	0.506948
1311302	Lynch Norte	0.554363
1311303	Pr¡ncipe de Gales	0.456813
1311304	Parque La Quintrala	0.674254
1311305	Plaza Ossand¢n	0.448245
1311306	La Reina	0.169947
1311307	Aer¢dromo Tobalaba	0.425705
1311801	Lo Plaza	0.278421
1311802	Macul	0.567088
1311803	Pedreros	0.448941
1311804	Camino Agr¡cola	0.40116
1311805	Villa Santa Carolina	0.190798
1312201	Jos‚ Arrieta	0.29211
1312202	Pe¤alol‚n	0.238358
1312203	Lo Hermida	0.278411
1312204	Torres de Macul	0.374807
1312205	Vi¤a Macul	0.216169
1312206	Villa Los Lagos	0.724775
1311001	La Florida Oriente	0.0424523
1311002	La Alborada	0.154439
1311003	Santa Raquel	0.210923
1311004	O? Higgins	0.129733
1311005	San Rafael	0.153949
1311006	Walker Mart¡nez	0.649691
1312901	San Joaqu¡n	0.250009
1312902	El Pinar	0.48231
1312903	Edwards Bello Norte	0.456923
1312904	Edwards Bello Sur	0.450672
1312905	La Castrina	0.584344
1312906	Pedro Mira	0.456636
1312907	Las Industrias	0.502581
1311101	La Granja	0.233357
1311102	San Gregorio Poniente	0.579764
1311103	Malaqu¡as Concha	0.307698
1311104	Avenida Central	0.695356
1311105	Parque Intercomunal	0.675396
1311106	San Gregorio Oriente	0.653346
1311201	Mapuhu‚	0.0667193
1311202	San Ricardo	0.411896
1311203	Pablo de Rokha	0.781669
1311204	Antumapu	0.543866
1311205	La Platina	0.352356
1313101	Poblaci¢n Modelo	0.524527
1313102	Las Am‚ricas	0.405804
1313103	Paraguay	0.698742
1313104	General K”rner	0.45361
1313105	La Bandera	0.664337
1313106	San Ram¢n	0.605429
1313001	Barros Luco	0.186981
1313002	Lo Vial	0.318059
1313003	Lo Mena	0.202221
1313004	Atacama	0.421593
1313005	Salesianos	0.488872
1313006	El Llano	0.410116
1310901	La Cisterna	0.360763
1310902	Ochagav¡a	0.410275
1310903	Lo Ovalle	0.43628
1310904	El Parr¢n	0.405841
1310905	Vicu¤a Mackenna	0.308534
1310906	La Cultura	0.444071
1310501	El Bosque	0.322622
1310502	Lagos de Chile	0.562541
1310503	Capit n Avalos	0.389412
1310504	Sargento Aldea	0.513488
1310505	Aviadores	0.774577
1310506	Santa Elena	0.747498
1310507	El Almendro	0.749195
1310508	Le¢n XIII	0.69536
1310509	Los C¢ndores	0.67967
1312101	La Victoria	0.793961
1312102	Estadio Yarur	0.495702
1312103	La Marina	0.52664
1312104	Miguel D vila	0.5732
1312105	La Feria	0.825017
1312106	Lo Valledor Norte	0.45164
1312107	Lo Valledor Sur	0.644533
1312108	Navidad	0.599856
1311601	Lo Espejo	0.617948
1311602	Las Torres	0.851075
1311603	Poblaci¢n Caro Sur	0.864525
1311604	Poblaci¢n Caro Norte	0.781182
1311605	Quiriquina	0.751607
1311606	Carlos Dittborn	0.941007
1311607	Clara Estrella	0.400536
1310601	Estaci¢n Central	0.133499
1310602	Maestranza	0.127304
1310603	Hermanos Carrera	0.572564
1310604	Nogales	0.742001
1310605	La Araucana	0.424827
1310606	Infante Cerda	0.592389
1310607	Chuchunco	0.420548
1310608	Las Parcelas	0.435795
1310609	Las Rejas	0.608083
1310610	Pila del Ganso	0.424564
1310611	Ecuador	0.466573
1310612	Universidad T‚cnica	0.460482
1310613	Bernal del Mercado	0.481312
1310201	Cerrillos	0.0718373
1310202	Villa M‚xico	0.350251
1310203	Divino Maestro	0.607706
1310204	Lo Err zuriz	0.215778
1311901	Cinco de Abril	0.43736
1311902	Los Libertadores	0.651535
1311903	Ram¢n Freire	0.454601
1311904	Feria Internacional	0.0252445
1311905	Las Industrias	0.085294
1311906	San Mart¡n	0.292196
1311907	Maip£ Poniente	0.29868
1311908	Portales	0.637246
1311909	Templo Votivo	0.351794
1311910	O?Higgins	0.407375
1311911	Las Heras	0.595051
1311912	Blanco Encalada	0.649967
1311914	Las Lomas	0.138408
1311915	Esquina Blanca	0.0396642
1312601	Municipalidad	0.285487
1312602	Carrascal	0.361846
1312603	Yungay	0.124246
1312604	Villa Sana	0.315853
1312605	Quidora	0.343559
1312606	Mercurio	0.529771
1312607	C¢nsul Poinsett	0.33803
1312608	Catamarca	0.529493
1312609	Frontera	0.630882
1311701	Lo Prado	0.632143
1311702	Blanqueado	0.954131
1311703	Territorio Ant rtico	0.710267
1311704	California	0.717346
1311705	Oscar Bonilla	0.470004
1311706	Costa Rica	0.906499
1312401	Municipalidad	0.23932
1312402	Embalse Lo Prado	0.239049
1312403	Barrancas	0.547121
1312404	La Estrella	0.884499
1312405	Estrella de Chile	0.393349
1312406	Santa Corina	0.483226
1312408	Pudahuel	0.0160349
1310301	Cerro Navia	0.727588
1310302	Janequeo	0.783197
1310303	Jos‚ Joaqu¡n P‚rez	0.721906
1310304	Poblaci¢n Roosevelt	0.798394
1310305	Dalmacia	0.75214
1310306	El Montijo	0.439921
1310307	Violeta Parra	0.815679
1310308	Victoria	0.780023
1312801	Renca	0.475561
1312802	Lo Ruiz	0.371536
1312803	Jos‚ Miguel Carrera	0.490857
1312804	Santa Mar¡a	0.183805
1312805	Planta El‚ctrica	0.458314
1312806	Jos‚ Miguel Infante	0.64269
1312807	El Perejil	0.147777
1312808	Cerro Colorado	0.496016
1312501	Quilicura	0.125346
1312502	Lo Echevers	0.420041
1312503	San Ignacio	0
1330102	Chicureo	0.00789718
1330103	Algarrobal	0.0253762
1330204	La Vilana	0.0150716
1320101	Puente Alto	0.159254
1320102	El Peral	0.101729
1320103	Las Vizcachas	0.260567
1320104	Regimiento	0.330984
1320105	Bajos de Mena	0.66271
1320106	Tocornal	0.283858
1320107	Gabriela	0.242411
1340101	O?Higgins	0.212872
1340102	Escuela de Infanter¡a	0.523948
1340103	Calder¢n de La Barca	0.758923
1340104	Santa Marta	0.821821
1340105	Hospital	0.491117
1340106	Cerro Negro	0.68489
1340107	Maestranza	0.269837
1340108	Nos	0.133644
1340109	Nogales	0.362451
1340110	Tejas de Chena	0.550256
1340111	Chena	0.0728285
1360404	Villa Los Silos	0.307842
1360401	Casa de Ejercicios	0.0512218
1360403	Padre Hurtado	0.421
	STDV	0.216197
	Average	0.444828
	Min
	Max

## Sheet: scaled_centralized nueva
POP_92	NAM_COMU	DIST_2K2	NOMBRE_DIS	1_old_ha	2_child_ha	3_disab_ha	4_alon_ha	5_educ_ha	6_job_ha
7860	Santiago	1310101	Huel‚n	1.5652	-0.917301	0.110525	1.83865	-0.961887	0.726972		la planilla original tenia al parecer un problema con el scaling and centering. Aca esta de nuevo el calculo esta vez bien hecho
7664	Santiago	1310102	Moneda	-0.337937	-1.31226	-0.876643	-0.322029	-1.15505	-1.018		descontando el promedio y dividiendo por la desviacion estándar. El PCA de acontinuacion usa estos nuevos valores
5376	Santiago	1310103	Amun tegui	0.334629	-0.500107	-0.555409	1.04646	-0.842856	0.422659		veremos si cambia mucho y si amerita recalcular
10219	Santiago	1310104	Brasil	1.3164	0.51523	1.85604	2.66176	-0.308537	3.09066
7689	Santiago	1310105	Chacabuco	0.220314	0.242169	0.115652	0.702366	-0.272387	0.127915
9248	Santiago	1310106	Portales	1.03397	0.393521	0.442857	1.82628	0.0939658	1.18057
6537	Santiago	1310107	Matucana	0.250574	0.142843	-0.0131142	0.49209	-0.0722374	0.0724117
9228	Santiago	1310108	San Saturnino	0.845687	0.628398	0.864835	1.38661	0.273836	0.763337
8141	Santiago	1310109	Mapocho	0.30605	-0.182105	0.231687	0.880595	-0.132635	0.365241
8376	Santiago	1310110	Vicu¤a Mackenna	1.46938	-0.207982	-0.0884825	3.13292	-0.724265	3.62847
12725	Santiago	1310111	San Isidro	1.1113	0.139893	0.439056	1.77455	-0.590685	1.61312
5733	Santiago	1310112	Universidad	-0.188894	-0.617947	-0.735834	0.403256	-0.770996	-0.142369
6418	Santiago	1310113	Almagro	-0.00649191	-0.592714	-0.597788	0.38414	-0.8962	0.152796
4983	Santiago	1310114	Porvenir	0.186691	-0.314644	-0.327378	0.244143	-0.591126	-0.0845296
9428	Santiago	1310115	San Diego	0.44222	-0.274243	0.401958	0.395385	-0.343805	-0.163673
6750	Santiago	1310116	Santa Elena	0.0959113	-1.08501	-0.392006	-0.536241	-0.810232	-0.851137
12580	Santiago	1310117	Carmen	0.712879	-0.144659	0.285053	0.210409	-0.420515	0.192989
7609	Santiago	1310118	Victoria	0.0891869	-0.670483	0.738578	-0.210706	-0.554976	-0.557862
10137	Santiago	1310119	Valpara¡so	0.42709	-0.229597	-0.0617111	0.228963	-0.311182	0.25232
11508	Santiago	1310120	Franklin	0.126171	-0.610736	0.151413	-0.242754	-0.393622	-0.488761
9277	Santiago	1310121	Matadero	-0.310128	-0.692907	-0.453656	-0.54861	-0.594212	-0.629532
5231	Santiago	1310122	Parque O?Higgins	-1.40898	-1.49015	-0.437706	-0.202273	-0.180688	-1.49214
3339	Santiago	1310123	Club H¡pico	-0.723061	-1.28179	-0.646736	-1.18787	-0.951748	-1.1526
11508	Santiago	1310124	San Eugenio	0.2304	-0.58039	0.0541888	-0.113439	-0.406848	-0.389106
6877	Santiago	1310125	Exposici¢n	0.312775	-0.374012	0.178392	-0.00267859	-0.162172	-0.561174
4710	Santiago	1310126	San Alfonso	-0.558157	-1.09477	-0.520422	-0.807239	-0.799211	-0.959504
13123	Santiago	1310127	Avenida Espa¤a	0.448945	-0.154135	-0.0142725	1.15272	-0.404644	1.24947
7533	Santiago	1310128	Ej‚rcito	0.264023	-0.379316	-0.0680806	0.920514	-0.770996	1.17292
1170	Santiago	1310129	Quinta Normal	-1.50406	-1.29293	-1.46431	-1.67103	-1.22039	-1.62222
14556	Independencia	1310801	Independencia	1.39709	-0.251726	2.24447	0.700117	-0.156	0.0609282
16576	Independencia	1310802	Juan Antonio R¡os	1.19536	0.145997	0.545706	1.03915	0.117331	0.552805
19688	Independencia	1310803	Miraflores	0.206865	-0.259244	0.0294811	-0.122435	-0.0488719	-0.493507
5029	Independencia	1310804	Hip¢dromo	0.440539	-0.676507	0.000779274	-0.2242	-0.591126	-0.292865
11299	Independencia	1310805	Santa Laura	0.410279	-0.246604	0.173207	-0.0791428	-0.496342	-0.14667
8094	Independencia	1310806	El Molino	0.696068	-0.172708	0.520573	0.280127	-0.465482	0.2083
2552	Independencia	1310807	Escuela de Medicina	-0.726755	-1.12217	-0.659207	-1.20755	-0.982167	-1.31984
23158	Conchal¡	1310401	Conchal¡	-0.669424	-0.947629	-0.892971	-1.00121	-0.666954	-1.0882
18642	Conchal¡	1310402	Juanita Aguirre	1.00035	0.463634	0.426371	0.392574	0.480157	0.225525
21551	Conchal¡	1310403	Pomaire	0.674214	1.23724	0.953246	0.809191	1.264	0.288685
16721	Conchal¡	1310404	Eneas Gonel	1.86444	1.50431	1.24247	1.29384	1.5078	0.711661
22539	Conchal¡	1310405	La Palma	0.583434	0.866049	0.558476	0.547751	0.822703	0.317393
24707	Conchal¡	1310406	Monterrey	-0.974601	-0.896337	-0.767619	-1.03551	-0.594212	-1.14617
8317	Conchal¡	1310407	El Cortijo	-0.33324	-0.0579377	-0.016503	-0.392309	0.0163749	-0.596376
17257	Conchal¡	1310408	Luther King	-0.143712	0.440419	0.0638485	0.123262	0.499114	-0.237077
14221	Huechuraba	1310701	Huechuraba	-1.38608	-0.774805	-1.28487	-1.44819	-0.886942	-1.36698
18137	Huechuraba	1310702	La Pincoya	-0.648499	0.222993	0.0930069	-0.365884	0.611973	-0.570172
9421	Huechuraba	1310703	Avenida Principal	-0.218995	1.92303	1.34403	0.803007	2.20567	0.288685
14208	Huechuraba	1310704	Rep£blica de Francia	0.448945	3.14071	1.54984	1.53335	2.87974	1.05999
425	Huechuraba	1310705	La Pir mide	-1.63163	-1.25834	-1.57607	-1.87652	-1.32796	-1.86423
4786	Recoleta	1312701	Recoleta	-0.53547	-0.941234	-0.797644	-0.71447	-0.860049	-1.01156
9345	Recoleta	1312702	Cerro Blanco	0.00345019	-0.615725	2.54228	-0.125246	-0.461514	0.00159675
4337	Recoleta	1312703	Cementerio General	-1.13671	-1.39161	-0.933478	-1.48334	-1.12261	-1.56521
38583	Recoleta	1312704	Lo Ar nguiz	-0.579844	-0.360132	-0.466261	-0.584594	-0.220806	-0.63867
26927	Recoleta	1312705	Salzburgo	-0.181311	0.269146	0.469617	-0.333274	0.393749	-0.53063
26888	Recoleta	1312706	Cementerio Israelita	0.0959113	1.13539	0.7746	0.619718	1.10221	0.529838
14094	Recoleta	1312707	Quinta Bella	1.94682	1.31193	4.5751	1.98539	1.83447	1.51359
8368	Recoleta	1312708	Cementerio Cat¢lico	0.225357	-0.467442	-0.305719	-0.139302	-0.358354	-0.342276
28058	Recoleta	1312709	Regimiento Buin	-0.898733	-0.95333	-0.702736	-1.02258	-0.714566	-1.2202
3381	Recoleta	1312710	Cerro San Crist¢bal	0.107679	-0.877327	-0.24735	0.00687944	-0.836243	-0.257579
17908	Providencia	1312301	Condell	0.721285	-0.677037	-0.266972	0.328479	-0.852114	0.571945
17323	Providencia	1312302	Pedro de Valdivia	1.33825	0.510704	-0.217876	1.43159	-0.725588	2.394
18487	Providencia	1312303	Los Leones	3.3102	-0.358846	0.171618	2.01519	-0.809351	1.94422
21290	Providencia	1312304	Pocuro	1.47779	-0.0467976	0.0739928	1.10886	-0.7732	1.78728
8725	Providencia	1312305	Diego de Almagro	1.20881	-0.297403	-0.12962	0.536506	-0.686792	1.13655
12268	Providencia	1312306	Parque Bustamante	1.93169	-0.498453	0.282213	1.65255	-0.811114	1.60737
9079	Providencia	1312307	Pedro Valdivia Norte	0.255617	-0.757837	-0.444196	-0.152234	-0.914275	-0.0462512
6066	Providencia	1312308	Hospital Militar	1.58033	-0.962877	-0.217322	1.04252	-1.05923	0.81884
11845	Vitacura	1313201	Naciones Unidas	-0.060061	-0.757315	-1.05967	-0.429416	-1.00597	-0.260568
23307	Vitacura	1313202	Estadio Manquehue	-0.190795	-0.480436	-0.998923	-0.433914	-0.841092	0.141313
8563	Vitacura	1313203	Lo Curro	-1.48819	-1.51979	-1.51314	-1.49551	-1.2232	-1.12922
22915	Vitacura	1313204	Club de Golf	-0.297243	0.0589202	-0.908814	0.0546696	-0.620664	0.993007
12745	Vitacura	1313205	Vitacura	-0.127719	-0.650429	-0.995106	-0.409738	-0.86534	0.225525
31900	Lo Barnechea	1311501	La Dehesa	-1.51269	-0.996759	-1.44771	-1.3914	-1.0073	-0.956658
18022	Las Condes	1311401	Escuela Militar	-0.0173035	-0.221083	-0.925205	0.246392	-0.732642	1.34325
9004	Las Condes	1311402	Estadio Palestino	-0.319326	-0.672896	-1.04501	-0.262994	-0.918683	0.43797
13556	Las Condes	1311403	Hospital Fach	0.30605	-0.635527	-0.736004	-0.162916	-0.829189	0.596826
31850	Las Condes	1311404	Las Condes	-1.44578	-1.48932	-1.36432	-1.60409	-1.2672	-1.279
9518	Las Condes	1311405	Estadio Italiano	0.721285	0.506177	-0.65538	0.620842	-0.600825	1.73561
8951	Las Condes	1311406	Los Dom¡nicos	0.284196	-0.158724	-0.686449	0.115953	-0.621105	1.13272
27211	Las Condes	1311407	Cerro Apoquindo	-1.27657	-1.19658	-1.24824	-1.30875	-0.974231	-0.951707
20942	Las Condes	1311408	Chapiqui¤a	0.655722	0.359312	-0.434258	0.845174	-0.386569	2.15093
10538	Las Condes	1311409	El Pill n	0.849049	0.118696	-0.385064	0.543816	-0.667395	1.46383
12919	Las Condes	1311410	Sebasti n El Cano	1.4055	0.612554	-0.379438	1.04308	-0.547041	1.92509
13299	Las Condes	1311411	Estadio Espa¤ol	1.52318	0.531074	-0.320053	1.4299	-0.609642	2.3117
15537	Las Condes	1311412	Vaticano	1.56016	0.492597	-0.468818	1.33769	-0.483998	2.12222
16674	Las Condes	1311413	Cerro San Luis	1.38701	-0.736223	-0.595924	0.742847	-0.99407	0.757595
17046	¥u¤oa	1312001	Sim¢n Bolivar	1.03397	-0.0932747	-0.198592	0.818749	-0.714126	1.27053
21082	¥u¤oa	1312002	Pucar	1.05583	-0.0242239	0.0420964	0.692246	-0.47474	1.62651
8327	¥u¤oa	1312003	Plaza Los Guindos	1.02893	-0.273287	0.343737	0.62534	-0.628599	1.18823
20664	¥u¤oa	1312004	Chacra Valpara¡so	2.21747	-0.0872519	0.321919	1.04646	-0.384805	1.64757
11378	¥u¤oa	1312005	Plaza ¥u¤oa	0.704474	-0.573984	-0.270166	0.242457	-0.783781	1.03129
19821	¥u¤oa	1312006	Santa Julia	1.93673	0.619344	0.786682	1.47769	0.192277	1.39302
17606	¥u¤oa	1312007	Plaza Za¤artu	1.39037	-0.0554635	0.42383	1.074	-0.229623	1.16717
14515	¥u¤oa	1312008	Estadio Nacional	0.33631	-0.553445	-0.106512	-0.31472	-0.197441	-0.638228
11477	¥u¤oa	1312009	Piscina Mundt	1.24243	-0.229347	-0.153022	0.766461	-0.527643	0.958556
17015	¥u¤oa	1312010	Crescente Err zuriz	0.588477	-0.585615	-0.25171	0.185108	-0.8552	0.550892
13644	¥u¤oa	1312011	Hospital de Carabineros	0.749864	-0.534954	-0.118314	0.30374	-0.86578	0.508785
13459	La Reina	1311301	Larra¡n	0.575028	-0.256647	-0.395709	0.153623	-0.588922	0.891569
7759	La Reina	1311302	Lynch Norte	0.329586	-0.157032	-0.515251	0.345346	-0.588922	1.15186
15208	La Reina	1311303	Pr¡ncipe de Gales	0.0639702	-0.397277	-0.907162	-0.230947	-0.780254	0.495388
12400	La Reina	1311304	Parque La Quintrala	1.0138	0.193835	-0.210692	0.714736	-0.456665	1.95188
13284	La Reina	1311305	Plaza Ossand¢n	-0.892318	-0.622586	-0.928493	-0.476644	-0.733082	0.711661
5762	La Reina	1311306	La Reina	-1.47634	-1.38687	-1.45963	-1.48628	-1.13049	-1.03786
24538	La Reina	1311307	Aer¢dromo Tobalaba	-0.605092	-0.0122639	-0.240644	-0.444034	-0.0779685	-0.0539069
40156	Macul	1311801	Lo Plaza	-0.513166	-0.619515	-0.468794	-0.795432	-0.347332	-0.862828
25510	Macul	1311802	Macul	0.48761	0.166053	0.395944	0.539318	0.0683961	1.04468
24189	Macul	1311803	Pedreros	-0.288915	-0.349363	-0.595961	-0.189341	-0.388773	0.286771
19108	Macul	1311804	Camino Agr¡cola	-0.00179253	-0.342961	-0.245095	-0.0380995	-0.127345	-0.24109
11745	Macul	1311805	Villa Santa Carolina	-0.868683	-1.13402	-1.13225	-1.13109	-1.08896	-0.996443
39255	Pe¤alol‚n	1312201	Jos‚ Arrieta	-0.642762	-0.519226	-0.315108	-0.695354	-0.239763	-0.80074
48454	Pe¤alol‚n	1312202	Pe¤alol‚n	-1.26023	-0.66549	-1.06646	-1.28908	-0.556299	-1.20745
4553	Pe¤alol‚n	1312203	Lo Hermida	-1.44229	-0.438967	-1.30233	-1.36385	-0.704427	-0.967619
32764	Pe¤alol‚n	1312204	Torres de Macul	-0.954763	-0.366014	-0.692746	-0.551984	-0.222129	-0.430118
31411	Pe¤alol‚n	1312205	Vi¤a Macul	-1.40001	-0.886658	-1.1872	-1.33743	-0.841974	-1.05715
23320	Pe¤alol‚n	1312206	Villa Los Lagos	0.0690135	1.46131	1.02071	1.04758	2.00861	0.196816
57225	La Florida	1311001	La Florida Oriente	-1.53112	-1.61896	-1.49596	-1.84235	-1.34758	-1.78974
51536	La Florida	1311002	La Alborada	-1.32471	-1.24034	-1.3085	-1.36835	-1.1288	-1.22857
76117	La Florida	1311003	Santa Raquel	-1.16221	-1.13684	-1.2209	-1.20024	-1.04396	-0.851883
48790	La Florida	1311004	O? Higgins	-1.25397	-1.4178	-1.26368	-1.48834	-1.19569	-1.21597
57341	La Florida	1311005	San Rafael	-1.37965	-1.07734	-1.12422	-1.43076	-0.804942	-1.48036
37824	La Florida	1311006	Walker Mart¡nez	-0.618178	0.50844	-0.517787	0.10246	0.218288	1.05234
15012	San Joaquin	1312901	San Joaqu¡n	-0.199451	-0.914707	-0.566065	-0.687483	-0.69076	-0.762191
15862	San Joaquin	1312902	El Pinar	0.625462	0.153181	0.448291	0.347033	0.392867	0.0245638
17195	San Joaquin	1312903	Edwards Bello Norte	0.205184	-0.052768	0.574182	0.327354	0.176406	0.284857
10230	San Joaquin	1312904	Edwards Bello Sur	0.0690135	-0.0206539	-0.237477	-0.0201079	0.0265147	-0.140508
17742	San Joaquin	1312905	La Castrina	0.596883	0.551444	0.211184	0.420123	0.677661	0.256148
16845	San Joaquin	1312906	Pedro Mira	0.480886	0.0114743	0.269429	0.152499	0.164503	0.0398751
21122	San Joaquin	1312907	Las Industrias	0.252255	0.470719	1.0598	0.37402	0.958487	-0.0232842
46905	La Granja	1311101	La Granja	-1.26579	-0.776372	-0.928984	-1.15414	-0.598621	-1.08049
19900	La Granja	1311102	San Gregorio Poniente	0.65404	0.827572	0.968177	0.426308	1.1194	0.179591
16609	La Granja	1311103	Malaqu¡as Concha	-0.725133	-0.317187	-0.47976	-0.871334	-0.184656	-0.895147
13111	La Granja	1311104	Avenida Central	2.25782	0.999586	1.71522	1.43833	1.52499	0.797787
21222	La Granja	1311105	Parque Intercomunal	0.781805	1.37078	1.12012	0.836179	1.47914	0.346102
15538	La Granja	1311106	San Gregorio Oriente	0.285877	1.56995	0.913612	0.432493	1.59156	-0.0596487
5261	La Pintana	1311201	Mapuhu‚	-1.46646	-1.4994	-1.38856	-1.78194	-1.19665	-1.72871
35656	La Pintana	1311202	San Ricardo	-0.944527	0.295822	-0.172701	-0.506443	0.30161	-0.634079
28007	La Pintana	1311203	Pablo de Rokha	0.223676	2.29422	1.36571	0.723169	2.35556	0.2083
43450	La Pintana	1311204	Antumapu	-1.26347	0.542391	-0.31765	-0.348454	0.729682	-0.0730461
57204	La Pintana	1311205	La Platina	-1.39844	0.0440864	-0.0211148	-0.888764	0.190073	-0.620945
16651	San Ram¢n	1313101	Poblaci¢n Modelo	0.420366	0.426484	0.63475	0.423497	0.497791	0.288685
5877	San Ram¢n	1313102	Las Am‚ricas	0.484248	0.0101749	0.786524	0.0175619	0.256642	-0.0883574
13798	San Ram¢n	1313103	Paraguay	1.69129	1.46357	2.20745	1.10943	1.90324	0.725058
32532	San Ram¢n	1313104	General K”rner	-0.909154	0.49486	0.0312865	-0.399618	0.724833	-0.657081
22694	San Ram¢n	1313105	La Bandera	-0.0594278	1.8076	1.30219	0.550562	1.64314	0.141313
9265	San Ram¢n	1313106	San Ram¢n	0.667489	0.877366	0.840258	0.595541	0.884423	0.457109
8765	San Miguel	1313001	Barros Luco	-0.470453	-0.962373	-0.458376	-0.951172	-0.835361	-0.984647
13393	San Miguel	1313002	Lo Vial	-0.101903	-0.742919	-0.160031	-0.237694	-0.326612	-0.429671
24743	San Miguel	1313003	Lo Mena	-0.678114	-1.00896	-0.725288	-1.05237	-0.794362	-0.990931
14127	San Miguel	1313004	Atacama	0.398511	-0.21735	0.117168	0.0259955	-0.353063	0.288685
13063	San Miguel	1313005	Salesianos	0.813746	0.0213977	0.557786	0.392012	-0.275032	0.855205
8759	San Miguel	1313006	El Llano	0.0841436	-0.356938	-0.363092	-0.205084	-0.737932	0.390122
17538	La Cisterna	1310901	La Cisterna	-0.134004	-0.581342	-0.520722	-0.455279	-0.426246	-0.234622
15940	La Cisterna	1310902	Ochagav¡a	0.0589269	-0.236498	-0.272248	-0.188779	-0.285612	-0.051993
17687	La Cisterna	1310903	Lo Ovalle	0.158112	-0.0219594	0.02686	0.0164375	-0.238441	0.15471
16778	La Cisterna	1310904	El Parr¢n	0.0740569	-0.188665	0.0885371	-0.0937609	-0.204935	0.0398751
10140	La Cisterna	1310905	Vicu¤a Mackenna	-0.317085	-0.543399	-0.313508	-0.619452	-0.493256	-0.454158
16566	La Cisterna	1310906	La Cultura	0.0673324	-0.244971	-0.304458	-0.107255	-0.167022	0.108776
19156	El Bosque	1310501	El Bosque	-0.837704	-0.746161	-0.781394	-0.710535	-0.528525	-0.411442
13950	El Bosque	1310502	Lagos de Chile	0.852412	0.320687	0.714275	0.57755	0.649887	0.527924
6737	El Bosque	1310503	Capit n Avalos	-0.126781	-0.398619	-0.491762	-0.501945	-0.450493	-0.0232842
10043	El Bosque	1310504	Sargento Aldea	0.41196	0.567287	1.14407	0.423497	0.359362	0.614051
21717	El Bosque	1310505	Aviadores	0.511146	1.61748	1.2367	1.19826	1.39582	1.20737
27503	El Bosque	1310506	Santa Elena	0.24553	2.00225	1.54127	0.687748	2.04388	0.518355
33803	El Bosque	1310507	El Almendro	-0.938273	1.50884	0.424429	0.40157	1.55982	0.719316
21165	El Bosque	1310508	Le¢n XIII	-0.0952976	1.16255	0.179186	0.499399	0.804628	0.824582
18758	El Bosque	1310509	Los C¢ndores	1.20545	1.18292	1.02721	0.846861	1.14232	0.702091
18302	Pedro Aguirre Cerda	1312101	La Victoria	2.48981	1.15123	1.66935	1.82853	1.70177	1.26861
19232	Pedro Aguirre Cerda	1312102	Estadio Yarur	0.791892	0.213229	0.489839	0.449922	0.299846	0.175763
16462	Pedro Aguirre Cerda	1312103	La Marina	0.640592	0.287858	0.110968	0.253139	0.155686	0.353758
18441	Pedro Aguirre Cerda	1312104	Miguel D vila	0.692706	0.651031	1.16414	0.90196	0.740263	0.5796
16119	Pedro Aguirre Cerda	1312105	La Feria	2.0729	1.46357	2.29291	1.92523	2.40979	1.18248
16542	Pedro Aguirre Cerda	1312106	Lo Valledor Norte	-0.00928272	0.351537	0.462188	-0.0976966	0.463404	-0.221321
17326	Pedro Aguirre Cerda	1312107	Lo Valledor Sur	1.28446	0.954319	1.51185	1.01778	1.28781	0.684866
7919	Pedro Aguirre Cerda	1312108	Navidad	1.75181	0.732512	1.9605	1.36412	1.33674	0.526011
22046	Lo Espejo	1311601	Lo Espejo	-0.62757	1.22592	0.482002	0.190731	1.24019	0.0379612
14143	Lo Espejo	1311602	Las Torres	-0.37473	2.69483	1.20506	0.959871	2.12147	0.700177
21377	Lo Espejo	1311603	Poblaci¢n Caro Sur	1.40718	2.27838	2.71473	1.66604	2.83389	1.11167
21129	Lo Espejo	1311604	Poblaci¢n Caro Norte	1.84595	1.47489	1.85645	1.54347	1.96452	1.0064
7602	Lo Espejo	1311605	Quiriquina	2.0813	1.45678	2.2432	1.41528	1.92837	1.08105
13550	Lo Espejo	1311606	Carlos Dittborn	2.45955	2.6722	2.77544	1.85326	2.72192	1.5289
20214	Lo Espejo	1311607	Clara Estrella	-0.0659873	-0.00618748	-0.108719	-0.428854	0.203739	-0.540652
3097	Estaci¢n central	1310601	Estaci¢n Central	-0.868328	-1.19233	-0.322639	-0.935429	-0.815082	-1.20879
3697	Estaci¢n central	1310602	Maestranza	-1.29561	-1.23474	-1.28088	-1.51145	-1.00685	-1.54074
8727	Estaci¢n central	1310603	Hermanos Carrera	0.716242	1.05843	1.44247	0.603975	1.46768	-0.0787879
12990	Estaci¢n central	1310604	Nogales	0.850731	1.74196	1.86224	1.33038	1.96408	0.663813
7516	Estaci¢n central	1310605	La Araucana	0.339673	0.36427	0.823149	0.178924	0.50264	-0.385086
14591	Estaci¢n central	1310606	Infante Cerda	1.34162	0.400351	0.693973	0.981798	0.545845	0.640846
29677	Estaci¢n central	1310607	Chuchunco	-0.375744	0.0301465	-0.379235	-0.35239	0.0547295	-0.425397
11027	Estaci¢n central	1310608	Las Parcelas	-0.829125	-0.570393	-0.820345	-0.562104	-0.688556	0.619793
7194	Estaci¢n central	1310609	Las Rejas	2.05104	0.0710648	0.587917	1.18477	0.257083	1.04085
13594	Estaci¢n central	1310610	Pila del Ganso	0.51787	-0.326268	-0.00589829	0.263822	-0.43374	0.275287
9842	Estaci¢n central	1310611	Ecuador	0.307731	-0.0425746	-0.163941	0.155872	0.0833852	-0.0634765
7700	Estaci¢n central	1310612	Universidad T‚cnica	0.460713	-0.539329	-0.404343	0.247517	-0.540869	0.568117
11244	Estaci¢n central	1310613	Bernal del Mercado	-0.0899218	0.239856	-0.0301096	0.518515	-0.00963563	0.00925242
8300	Cerrillos	1310201	Cerrillos	-1.35125	-1.4584	-1.31764	-1.67996	-1.20105	-1.69844
15589	Cerrillos	1310202	Villa M‚xico	0.0723758	-0.104959	1.21776	0.00181931	-0.17143	0.258062
33618	Cerrillos	1310203	Divino Maestro	-0.201522	0.836625	0.253069	0.277878	0.978766	0.187247
15142	Cerrillos	1310204	Lo Err zuriz	-1.10094	-0.855298	-1.00229	-1.23566	-0.69076	-1.15773
17793	Maip£	1311901	Cinco de Abril	-0.215535	-0.393949	-0.646271	-0.243878	-0.466364	0.250406
22071	Maip£	1311902	Los Libertadores	-0.769015	1.07428	-0.581745	0.0389269	0.371706	0.539408
18605	Maip£	1311903	Ram¢n Freire	0.121128	-0.100147	0.0703422	0.110893	0.0899981	0.0743257
734	Maip£	1311904	Feria Internacional	-1.569	-1.67533	-1.54384	-1.92963	-1.34826	-1.9175
20610	Maip£	1311905	Las Industrias	-1.58845	-1.43156	-1.44793	-1.75774	-1.21047	-1.62167
27289	Maip£	1311906	San Mart¡n	-1.20904	-0.991418	-1.17675	-0.941052	-0.89135	-0.368541
38659	Maip£	1311907	Maip£ Poniente	-1.44056	-0.454903	-1.05099	-1.14289	-0.398472	-0.937939
16777	Maip£	1311908	Portales	-0.278196	0.306876	-0.110154	0.533695	0.227986	1.18057
9563	Maip£	1311909	Templo Votivo	-0.254222	-0.679411	-0.275924	-0.427167	-0.535578	0.043703
9972	Maip£	1311910	O?Higgins	-0.300011	-0.172551	0.106971	-0.130869	-0.139248	0.0571004
12215	Maip£	1311911	Las Heras	0.16988	0.47449	0.546929	0.631524	0.829316	0.506871
15721	Maip£	1311912	Blanco Encalada	0.136258	1.24176	0.863315	0.735538	1.0665	0.504957
42792	Maip£	1311914	Las Lomas	-1.55371	-1.04771	-1.44729	-1.65348	-1.09217	-1.52383
1904	Maip£	1311915	Esquina Blanca	-1.45032	-1.61569	-1.45812	-1.84155	-1.31947	-1.82708
10725	Quinta Normal	1312601	Municipalidad	-0.136533	-0.491322	0.0323234	-0.461464	-0.393181	-0.615382
17734	Quinta Normal	1312602	Carrascal	0.000874892	-0.24771	0.00711561	-0.28717	-0.146742	-0.382205
4321	Quinta Normal	1312603	Yungay	-0.893507	-1.28974	-1.04873	-1.30145	-1.02393	-1.46291
7618	Quinta Normal	1312604	Villa Sana	0.0723758	-0.495772	-0.11245	-0.331587	-0.295752	-0.599013
12436	Quinta Normal	1312605	Quidora	0.0488402	-0.391992	0.120437	-0.205646	-0.288257	-0.272378
18263	Quinta Normal	1312606	Mercurio	0.514508	0.372079	0.557892	0.605662	0.532619	0.2083
9709	Quinta Normal	1312607	C¢nsul Poinsett	-0.0402587	-0.291652	0.365194	-0.282672	-0.16085	-0.287331
17791	Quinta Normal	1312608	Catamarca	0.144664	0.537864	0.237911	0.180611	0.565683	0.0111663
17657	Quinta Normal	1312609	Frontera	1.13484	1.0109	1.45352	0.88678	1.1604	0.658071
16476	Lo Prado	1311701	Lo Prado	1.1651	0.890946	1.34949	1.03633	1.26003	0.520269
14200	Lo Prado	1311702	Blanqueado	-0.053097	2.33496	1.10171	1.52379	2.0571	1.66862
21196	Lo Prado	1311703	Territorio Ant rtico	0.884353	1.493	1.24174	1.1336	1.4668	0.587256
19844	Lo Prado	1311704	California	0.499378	1.19423	0.743351	1.19095	0.995519	0.950901
28817	Lo Prado	1311705	Oscar Bonilla	-0.859536	0.207777	-0.563865	-0.254561	0.211234	-0.33347
10400	Lo Prado	1311706	Costa Rica	1.59883	2.08826	1.86435	1.79817	2.13293	1.58249
36017	Pudahuel	1312401	Municipalidad	-1.01689	-0.620457	-0.606137	-0.984906	-0.412138	-1.1475
19906	Pudahuel	1312402	Embalse Lo Prado	-1.14135	-0.577248	-0.603253	-1.10972	-0.325289	-1.20059
11788	Pudahuel	1312403	Barrancas	0.156431	0.694035	0.674543	0.291371	1.12293	-0.159841
18598	Pudahuel	1312404	La Estrella	0.812065	2.57261	1.9663	1.52604	2.40494	1.06574
29142	Pudahuel	1312405	Estrella de Chile	-0.421249	0.0841825	-0.109662	-0.491262	0.190514	-0.589422
18091	Pudahuel	1312406	Santa Corina	-1.30389	0.440865	-0.843632	-0.641942	0.0679552	-0.250992
2211	Pudahuel	1312408	Pudahuel	-1.65058	-1.71818	-1.56276	-1.98616	-1.35721	-1.9527
25112	Cerro Navia	1310301	Cerro Navia	0.153069	1.75328	1.25571	0.592168	1.81551	0.537494
19810	Cerro Navia	1310302	Janequeo	0.726328	1.92077	1.52825	1.02621	1.81595	0.941331
13705	Cerro Navia	1310303	Jos‚ Joaqu¡n P‚rez	0.973452	1.30514	1.48368	1.08975	1.72382	0.767164
14478	Cerro Navia	1310304	Poblaci¢n Roosevelt	1.91992	1.93208	2.20412	1.69022	1.98657	1.05234
12480	Cerro Navia	1310305	Dalmacia	0.469118	1.84834	1.45057	0.944128	1.82962	0.682952
32269	Cerro Navia	1310306	El Montijo	-1.07762	0.42362	-0.175153	-0.483953	0.42505	-0.56204
21547	Cerro Navia	1310307	Violeta Parra	0.158112	2.39607	1.50844	0.917703	2.38157	0.49156
16334	Cerro Navia	1310308	Victoria	0.237125	2.17426	2.5003	1.18083	2.44109	0.904967
12114	Renca	1312801	Renca	-0.3871	0.553707	0.133225	-0.135366	0.356717	-0.216699
18691	Renca	1312802	Lo Ruiz	-0.946638	0.0453718	-0.411381	-0.68411	0.246062	-0.921255
10318	Renca	1312803	Jos‚ Miguel Carrera	0.178286	0.287752	0.498202	0.263822	0.321007	0.210214
9203	Renca	1312804	Santa Mar¡a	-0.741763	-1.08237	-0.77276	-1.12603	-0.760416	-1.15277
10515	Renca	1312805	Planta El‚ctrica	0.477524	0.159477	0.860198	0.27338	0.501318	0.0494447
17200	Renca	1312806	Jos‚ Miguel Infante	0.0572458	1.11049	0.341451	0.434179	1.01227	0.286771
38000	Renca	1312807	El Perejil	-1.56741	-1.04036	-1.24333	-1.61922	-0.811555	-1.56014
12924	Renca	1312808	Cerro Colorado	-0.449261	0.553707	0.259502	-0.0639624	0.765832	-0.330962
30603	Quilicura	1312501	Quilicura	-1.52082	-1.27574	-1.35215	-1.62217	-1.05055	-1.47795
9673	Quilicura	1312502	Lo Echevers	-1.3682	0.646504	-0.791263	-0.943863	0.119095	-0.886702
845	Quilicura	1312503	San Ignacio	-1.67361	-1.77359	-1.59379	-2.03332	-1.43622	-1.99794
629	Colina	1330102	Chicureo	-1.67068	-1.72367	-1.58926	-2.01724	-1.41796	-1.97577
5068	Colina	1330103	Algarrobal	-1.6417	-1.63747	-1.55075	-1.97128	-1.3343	-1.93633
2975	Lampa	1330204	La Vilana	-1.60293	-1.67461	-1.39183	-1.95314	-1.33587	-1.89742
33904	Puente Alto	1320101	Puente Alto	-1.24678	-1.19288	-1.09226	-1.33068	-0.816845	-1.36855
65546	Puente Alto	1320102	El Peral	-1.50463	-1.27034	-1.27348	-1.68188	-1.16011	-1.52336
10802	Puente Alto	1320103	Las Vizcachas	-1.3526	-0.33251	-1.17406	-1.32843	-0.593331	-1.23951
15008	Puente Alto	1320104	Regimiento	-0.761547	-0.218541	-0.597649	-0.770694	-0.197441	-0.846934
56085	Puente Alto	1320105	Bajos de Mena	-1.19875	1.65596	-0.296666	-0.288295	1.20933	-0.152872
26021	Puente Alto	1320106	Tocornal	-1.1984	-0.303903	-0.783852	-1.1502	-0.300601	-1.09696
47307	Puente Alto	1320107	Gabriela	-1.46466	-0.702186	-1.09809	-1.28402	-0.574374	-1.12636
7656	San Bernardo	1340101	O?Higgins	-0.304634	-1.05079	-0.511566	-0.837038	-0.895759	-0.723247
12093	San Bernardo	1340102	Escuela de Infanter¡a	-0.0685024	0.338803	0.330528	0.221092	0.345254	0.386294
17200	San Bernardo	1340103	Calder¢n de La Barca	0.0891869	2.08147	1.56623	0.979549	1.90368	0.648501
19419	San Bernardo	1340104	Santa Marta	-0.0266737	2.3078	1.12362	0.89184	2.16688	0.550892
34527	San Bernardo	1340105	Hospital	-0.865852	0.371634	-0.276546	-0.246127	0.376996	-0.180898
13905	San Bernardo	1340106	Cerro Negro	-1.24089	1.89587	-0.066573	-0.310784	1.47826	-0.167789
593	San Bernardo	1340107	Maestranza	-1.43125	-0.150287	-1.27504	-0.970288	-0.83492	-1.23129
26240	San Bernardo	1340108	Nos	-1.4968	-1.09805	-1.33484	-1.65063	-1.00641	-1.53948
19105	San Bernardo	1340109	Nogales	-0.0707622	-0.373002	-0.310301	-0.373193	-0.357031	-0.297786
22385	San Bernardo	1340110	Tejas de Chena	0.422047	0.421451	0.135827	0.243581	0.388018	0.319307
12471	San Bernardo	1340111	Chena	-1.60733	-1.48026	-1.48017	-1.80761	-1.22749	-1.69703
12625	Padre Hurtado	1360404	Villa Los Silos	-1.20069	-0.249766	-0.962534	-1.13446	-0.26886	-1.07722
0	Padre Hurtado	1360401	Casa de Ejercicios	-1.53761	-1.59443	-1.45437	-1.79858	-1.26979	-1.77881
0	Padre Hurtado	1360403	Padre Hurtado	-0.554104	0.105296	-0.21951	-0.443472	0.345695	-0.571299

## Sheet: PCA1_HID
	1.01893	-2.41823	0.625279	0.0506745	0.934222	-0.122377	4.0539	-4.67251	4.54816	6.37527	-2.61083	-0.160063
	-2.03143	-0.674771	0.476476	0.116833	0.51303	-0.106718	4.24279	4.18199	-4.24831	2.376	-2.09392	-6.54753
	-0.00287852	-1.41374	-0.259115	-0.00446834	0.750216	-0.188813	4.38668	2.12231	6.03182	-6.36838	-1.94377	-1.40496
	3.79764	-2.26684	-0.401341	-1.56367	0.236126	-0.182846	4.5724	-2.74154	-0.784003	-0.848513	8.65143	-1.35412
	0.493595	-0.376057	-0.0509641	-0.0484047	0.385454	-0.410386	3.9399	5.83228	-0.23209	2.55822	1.09261	7.00771
	2.06786	-1.17738	-0.22215	-0.0726184	0.668328	-0.12917	4.0411	-4.59143	-5.53652	-3.51117	-3.9266	3.25993
	0.371167	-0.262582	-0.0307076	0.113009	0.28803	-0.183862
	1.98014	-0.504673	0.09869	-0.172773	0.397468	-0.285012
	0.627702	-0.637448	0.0855804	-0.225857	0.502149	-0.0110114
	2.99279	-3.63132	-1.49	-0.758799	0.858057	0.365272
	1.87703	-1.88307	-0.298772	-0.394201	0.419992	-0.290763
	-0.814173	-0.797401	-0.196275	0.0193153	0.623675	-0.126527
	-0.613735	-1.03888	-0.199682	-0.0774745	0.40436	-0.153488
	-0.346514	-0.642029	0.060681	0.107289	0.253052	-0.219299
	0.212104	-0.456167	0.60951	-0.100258	0.225868	-0.225101
	-1.4583	-0.501543	0.77702	0.184562	0.0583618	-0.00843636
	0.35072	-0.703655	0.431178	0.0440699	-0.146558	-0.210722
	-0.451301	-0.170021	1.07704	-0.486513	-0.0488749	-0.202396
	0.128864	-0.649416	0.101122	0.0673905	0.0131814	-0.0142294
	-0.58762	-0.21444	0.68647	-0.0675705	0.0042757	-0.024967
	-1.31874	-0.143963	0.276769	0.0409124	0.0212463	-0.0242347
	-2.09948	0.560723	0.557763	-0.464855	1.12265	0.460343
	-2.43202	-0.0346307	0.562175	-0.0889911	-0.0934174	0.0581126
	-0.484041	-0.355791	0.599915	0.0161603	0.0592668	-0.0270737
	-0.238418	-0.0979629	0.702467	0.148285	0.157593	-0.0790488
	-1.93312	-0.108511	0.495612	-0.0811758	0.0652329	0.0342894
	0.954441	-1.36233	-0.496875	-0.370311	0.36926	0.0615677
	0.492655	-1.49249	-0.450076	-0.549241	0.267334	-0.0280445
	-3.59389	0.332567	0.0382933	0.0637208	0.00582792	-0.0790562
	1.67739	-0.575453	1.95294	-0.698367	-0.178272	-0.346802
	1.48634	-0.82726	0.40837	0.191275	0.238908	-0.0676567
	-0.279529	0.0318857	0.491313	0.216226	0.074829	-0.0157904
	-0.545583	-0.61896	0.661935	0.0876375	-0.113679	-0.042311
	-0.148896	-0.445234	0.480441	0.0232124	-0.149789	-0.246989
	0.452627	-0.709735	0.560746	-0.140588	-0.133087	-0.259678
	-2.45903	0.0918679	0.579489	0.00434597	-0.0785732	-0.112663
	-2.16102	0.108868	0.248537	0.206988	0.0339891	0.0680559
	1.21292	-0.110861	0.338314	0.472622	-0.133607	-0.0219849
	2.13732	0.764695	0.100405	0.262249	0.10141	-0.0820466
	3.31352	0.213194	0.4155	0.758254	-0.0374959	-0.0737446
	1.50686	0.380669	-0.00336934	0.266662	-0.00298929	-0.0476081
	-2.21677	0.370167	0.198157	-0.00695716	0.0782791	0.0587444
	-0.56402	0.503872	0.217181	0.0302662	-0.0010665	-0.0817891
	0.304722	0.612763	-0.100933	0.167824	0.181733	-0.0381115
	-2.93087	0.542143	-0.179935	0.122785	-0.038039	-0.156392
	-0.275855	1.10215	-0.00332407	-0.0309605	0.0764669	0.139668
	2.59223	2.06393	-0.368849	-0.139702	0.20937	0.0840994
	4.32933	2.14121	-0.941097	0.271759	0.144578	-0.121735
	-3.90482	0.483146	0.0504072	0.134564	-0.0395347	-0.206605
	-1.98153	-0.149529	0.302213	0.134716	0.171914	-0.0959364
	0.599053	0.0435784	1.76365	-1.81692	-0.510322	-0.252492
	-3.1207	0.215204	0.505016	-0.0705062	-0.0211206	-0.0345414
	-1.16989	0.336077	0.0122256	0.057352	0.0372141	0.0260346
	0.0339971	0.836637	0.38573	-0.0343647	-0.133278	-0.0885837
	1.74022	0.800198	-0.329195	-0.115583	0.0341612	0.00722387
	5.43297	0.427867	1.99207	-1.54526	-0.338434	-0.0221547
	-0.567354	-0.368337	0.315991	0.259873	0.071074	0.00151848
	-2.2521	0.287372	0.334703	-0.0189867	0.0847062	-0.0220822
	-0.842374	-0.816688	0.421402	-0.103276	0.213041	-0.0616173
	-0.0644426	-1.48224	0.128188	0.0216654	-0.0273418	0.0136804
	1.94184	-2.30409	-1.12695	-0.0334017	-0.189118	-0.239937
	2.57634	-3.47391	0.530057	0.830329	0.0671199	-0.0469861
	1.49183	-2.20419	-0.312567	-0.0345183	-0.211063	-0.109491
	0.71955	-1.73445	-0.0557661	0.15755	-0.27703	0.00986766
	1.72942	-2.63663	0.252358	0.0206318	0.247712	-0.0120339
	-0.836332	-0.971907	0.222409	0.0592783	-0.0341302	-0.0783123
	0.511783	-2.39532	0.472151	0.262356	0.287362	0.0186161
	-1.4648	-0.837895	-0.139324	0.317707	0.00109316	-0.0835656
	-1.15753	-0.738225	-0.495136	0.167402	-0.173043	-0.0258523
	-3.43159	-0.0449355	-0.168056	-0.131847	0.0163262	0.202664
	-0.303374	-0.837287	-1.21192	-0.105662	-0.16363	-0.024051
	-1.16661	-0.892803	-0.441484	0.128141	-0.169562	0.0877052
	-3.00135	0.209681	-0.461881	-0.0805801	-0.0515867	0.0494323
	-0.135794	-1.352	-1.18275	-0.149857	-0.158936	0.161321
	-1.14444	-0.989268	-0.67025	-0.0625753	-0.0703828	0.123431
	-0.610232	-1.24094	-0.323523	0.101932	-0.261851	0.145821
	-3.46277	0.0496246	0.0150565	-0.141501	-0.0674874	0.0992509
	0.940157	-1.53613	-1.24094	0.176431	-0.366029	-0.184693
	0.0124269	-1.22251	-0.814872	0.0137668	-0.31059	0.110821
	-2.85446	0.0570271	-0.168032	-0.104147	-0.0374176	0.158793
	1.29258	-1.644	-1.32499	-0.141644	-0.308448	0.127303
	0.779643	-1.59177	-0.712865	0.0814355	-0.338803	-0.098403
	1.65327	-1.91293	-0.956247	0.367872	-0.325026	-0.259549
	1.99082	-2.29797	-1.07177	0.205963	-0.178592	-0.188755
	1.85894	-2.18085	-1.02064	0.415388	-0.143952	-0.106928
	0.235632	-2.1496	0.125789	0.490852	0.140265	-0.00647398
	0.872876	-1.73679	-0.350485	0.0633407	-0.0780664	-0.12109
	1.18756	-1.65853	-0.415495	-0.107523	-0.359686	0.094051
	0.942292	-1.55922	0.0962382	-0.251445	-0.264577	-0.0229714
	1.93801	-2.20627	0.247125	0.410006	-0.395109	0.0991808
	0.138233	-1.57662	-0.16556	-0.0955389	-0.283588	0.152072
	2.62893	-1.37066	0.194879	0.306438	-0.034768	-0.1537
	1.55201	-1.50235	0.181089	0.0423564	0.0116583	0.0278274
	-0.606712	-0.142771	0.685987	0.34086	0.00538101	0.0661756
	0.843996	-1.61862	-0.00809891	0.289812	-0.0170405	-0.00901575
	-0.145654	-1.33591	0.0630621	-0.0306719	-0.127885	-0.0343751
	0.0276707	-1.37987	0.205414	0.000386793	-0.089686	-0.12342
	0.144821	-1.2186	-0.349686	0.0785376	-0.292279	0.0695025
	0.225588	-1.25851	-0.723729	-0.0810427	-0.165928	0.0834781
	-0.731566	-0.978577	-0.570359	0.165227	-0.229899	0.0315915
	1.29775	-1.74382	-0.849115	-0.0352031	-0.448902	0.102889
	-1.21609	-0.644883	-1.01088	-0.507342	-0.221486	0.325481
	-3.27396	0.0240028	-0.23822	-0.135813	-0.0410458	0.201457
	-0.593885	0.318054	-0.338582	-0.19301	-0.159427	0.0382987
	-1.48156	0.284381	0.286606	0.10272	-0.0315505	0.0609244
	1.10458	-0.642814	-0.225481	-0.288304	-0.170111	0.139152
	-0.631796	-0.43123	-0.463535	-0.0696717	-0.052885	0.159041
	-0.406644	-0.143457	0.132518	0.125032	0.162856	0.0935543
	-2.60128	-0.171059	0.0673487	0.0631837	-0.0212997	-0.0187425
	-1.31584	0.422176	0.234592	-0.0521017	0.0237193	0.0579023
	-2.48353	0.648217	-0.146862	0.105489	-0.02547	-0.00307318
	-2.5581	0.603289	-0.578769	0.0784964	-0.150835	-0.127132
	-1.32056	0.354709	-0.398157	-0.110166	0.123945	0.127329
	-2.75288	0.381017	-0.258755	-0.0756351	-0.0505113	0.0157266
	2.37481	1.54338	-0.205336	0.0942184	0.510843	0.221954
	-3.9428	0.254185	0.248278	0.0309535	-0.00859013	0.0159144
	-3.11135	0.100446	-0.0496682	-0.0458623	0.0341581	0.0105978
	-2.71251	-0.07785	-0.18651	-0.0967671	-0.0380188	0.0851893
	-3.21145	-0.00603228	0.0849001	-0.0817596	-0.0688565	0.0904577
	-2.98993	0.541828	0.0995791	0.015214	0.058095	0.0315535
	0.287517	0.00740973	-1.36451	-0.258197	-0.140936	0.225173
	-1.56509	-0.265978	0.435375	0.160456	-0.0168249	0.0409672
	0.8143	-0.0100346	0.42713	0.205946	0.0495257	0.061209
	0.628224	-0.110437	0.266651	-0.320495	0.0354451	0.119194
	-0.136418	-0.00562609	-0.0236207	0.240962	0.071021	0.0206656
	1.09842	0.154378	-0.0251486	0.412533	0.0238649	0.0982825
	0.455086	-0.123214	0.3287	0.148437	-0.0447405	0.0529838
	1.26829	0.748747	0.500405	-0.175387	0.0650823	0.147891
	-2.37929	0.517544	-0.100627	-0.0734685	0.0329919	0.0424034
	1.69883	0.67924	0.360297	0.178831	-0.108398	0.0941054
	-1.42926	0.627811	0.0813383	0.105717	-0.0713961	-0.0160551
	3.56633	-0.139955	1.01665	0.555989	-0.0334579	0.196509
	2.42259	0.893553	0.152802	0.288114	0.0390894	-0.0303631
	1.92602	1.50893	-0.0230022	0.354286	-0.00919849	-0.119977
	-3.71383	0.337718	0.249602	0.0438566	-0.0260696	0.0383265
	-0.681787	1.10142	-0.267683	-0.0768328	0.0602166	-0.0787276
	2.919	2.16027	-0.267853	0.277788	-0.00294017	-0.074688
	-0.313426	1.26663	-0.918451	-0.225715	0.0825259	0.237353
	-1.10688	1.26914	-0.250958	-0.510338	-0.140158	0.0462289
	1.10332	0.153741	0.182836	-0.0435565	-0.0145791	0.0101474
	0.601157	0.126574	0.710727	-0.0918224	-0.197619	0.023061
	3.71428	0.741158	0.918959	0.153786	-0.285527	0.120783
	-0.298649	1.42974	-0.219995	-0.0309834	0.115692	0.0330117
	2.20454	1.75037	-0.164138	-0.110374	-0.0152832	-0.23553
	1.7643	0.365138	0.113985	0.110815	-0.0863618	-0.01461
	-1.90522	-0.052697	0.541357	-0.0232519	-0.110798	-0.0733507
	-0.813453	-0.218562	0.424192	-0.0505824	0.136589	0.168746
	-2.15157	0.0205594	0.32269	0.0231665	-0.0765724	0.0351297
	0.106985	-0.580511	0.185066	-0.0641726	-0.204645	-0.036275
	0.971161	-0.88698	0.193843	-0.228435	-0.341869	-0.0703309
	-0.488884	-0.795209	-0.205753	-0.105154	-0.279553	-0.0765187
	-0.971349	-0.29818	0.0460473	0.116549	-0.0877781	0.13828
	-0.403695	-0.267197	0.012888	0.112603	-0.0845355	0.000600948
	0.0414202	-0.283511	0.0155679	-0.0371291	-0.111168	-0.107601
	-0.115249	-0.200849	0.152712	-0.109212	-0.11284	-0.007781
	-1.1242	-0.0533669	0.202941	-0.0444444	-0.149512	-0.00477374
	-0.272943	-0.307309	-0.0940812	0.103698	-0.0590938	0.131122
	-1.64915	-0.010686	-0.232625	-0.140004	0.0154701	0.197563
	1.48415	-0.130397	0.320094	0.0938407	-0.0632753	0.21882
	-0.827955	-0.31682	-0.118699	0.0710356	-0.254584	0.0745791
	1.44969	0.0962361	0.247552	-0.476556	-0.275956	-0.139931
	2.9342	0.612996	-0.488939	-0.238792	0.00249059	-0.0305879
	2.86879	1.76264	-0.191903	-0.0648261	-0.163295	-0.0226338
	1.49038	1.58167	-1.24067	-0.386054	0.0795523	0.23369
	1.37091	0.507368	-0.916181	-0.0239876	-0.0555349	-0.0192144
	2.48796	0.253595	0.178368	0.358565	-0.175074	-0.0227438
	4.12622	-0.406758	0.74287	0.614202	0.0525841	0.320778
	0.991679	-0.200084	0.413173	0.214002	0.00619691	-0.0141884
	0.728803	-0.287824	0.0161932	0.291563	-0.147585	-0.0234751
	1.9479	0.110703	0.32226	-0.2289	0.0875531	-0.0149007
	4.63642	0.45138	0.818109	0.239835	0.166274	0.485411
	0.385115	0.629342	0.237571	-0.0118306	-0.104882	-0.0282926
	2.75611	0.269363	0.584399	0.0829657	-0.0745098	0.12632
	3.14997	0.0660441	1.20302	0.0814459	0.12414	0.136344
	1.03739	1.51657	-0.563452	-0.124307	0.0961993	-0.00457275
	2.98861	2.14646	-1.06868	-0.146244	0.0841031	-0.33289
	4.90911	1.512	0.483278	-0.0942926	-0.0559868	0.220424
	3.95688	0.396964	0.59133	0.352733	0.00307633	0.232756
	4.16535	0.342902	0.899712	0.231224	-0.265895	0.203731
	5.7155	0.907673	0.585104	0.425019	-0.428001	-0.0233422
	-0.399454	0.475621	0.228452	0.295233	-0.094007	0.0436773
	-2.17198	0.169643	0.658856	-0.326393	0.11205	0.00129849
	-3.2252	0.341542	0.153025	0.104875	0.0321802	0.00579932
	2.1312	1.10765	0.687865	0.137273	0.0240936	0.0134953
	3.4484	1.16738	0.245427	-0.0710747	0.151557	-0.00309757
	0.75505	0.572168	0.663952	0.0267067	0.0349206	-0.15257
	1.88489	-0.541077	0.402254	0.32997	0.0858448	0.0751296
	-0.599482	0.419038	-0.146209	0.196532	0.0326767	-0.0126711
	-1.18061	-0.541146	-0.886263	-0.473634	-0.300573	0.289017
	2.11993	-1.41444	0.565295	0.533925	-0.019685	0.191369
	0.126148	-0.807288	0.201545	0.0256231	0.00681228	-0.0425035
	0.109965	-0.156669	0.0778288	0.311576	0.125579	0.0608038
	-0.0871707	-1.13688	-0.122953	0.0623691	0.00311415	0.170147
	0.280759	-0.0156216	-0.200528	-0.0299789	0.410758	-0.2188
	-3.5659	0.273581	0.301166	0.0609729	-0.00333685	-0.0060303
	0.540457	-0.0371263	0.653508	-0.863188	-0.341913	-0.135732
	0.94446	0.880184	-0.429786	0.0681754	0.0991052	0.12545
	-2.4799	0.399554	0.0116096	0.0658663	-0.0277266	0.0235918
	-0.710878	-0.506209	-0.41675	-0.00580333	-0.0931095	0.135973
	0.263225	0.624933	-1.42487	0.0367542	-0.0471958	-0.173127
	0.149219	-0.0928199	0.0855798	-0.00374051	0.0507461	0.122381
	-4.09048	0.318428	0.3021	0.0746903	-0.00317455	0.0294505
	-3.71173	0.346398	0.0738916	-0.0212163	-0.0196864	0.0264794
	-2.2891	-0.186517	-0.52435	-0.267751	-0.0144054	0.2102
	-2.23012	0.749046	-0.463894	-0.0318527	0.0112966	0.0372206
	0.757442	-0.311172	-0.994441	-0.423151	0.0513258	0.282918
	-0.874931	-0.426502	0.0274826	-0.256252	-0.17767	0.179112
	-0.232595	0.0186151	-0.016259	-0.334963	-0.0555333	0.0403038
	1.2919	0.303885	-0.139641	-0.142415	0.182482	0.262808
	1.86572	0.80341	-0.297935	-0.130854	0.0885558	-0.120545
	-3.4097	0.482253	-0.131943	0.0758979	-0.0438273	-0.120426
	-3.89707	0.25901	0.324149	0.0779774	-0.0189918	0.0146183
	-0.839189	0.0436302	0.536149	-0.067705	-0.0663348	-0.0915825
	-0.432302	0.0642255	0.33739	0.0565103	-0.0622855	-0.0265749
	-2.87344	0.0843307	0.43183	0.149475	0.0425378	-0.0117527
	-0.71909	-0.0694935	0.524569	0.158043	0.0221356	-0.0178471
	-0.399439	-0.143588	0.422406	-0.0964785	-0.0549009	-0.023299
	1.14789	0.0801634	0.230403	0.0707486	0.174502	0.0280606
	-0.280241	0.0873525	0.496053	-0.236748	-0.144401	-0.0270077
	0.680874	0.46912	-0.0511478	0.188363	0.0165451	-0.0119548
	2.57826	0.322869	0.488061	0.02775	-0.150426	0.0226742
	2.54688	0.317039	0.550432	0.14255	0.0746809	0.117176
	3.52871	1.21474	-1.40085	-0.358892	0.192902	0.0936265
	2.78708	0.728035	0.0668927	0.194795	0.121888	-0.0974262
	2.28802	0.234375	-0.461039	-0.0500389	0.233827	-0.04662
	-0.656006	0.694232	-0.601687	0.0516654	0.217799	0.0298347
	4.51924	0.530522	-0.0991135	0.160811	-0.0483022	0.109016
	-1.95937	0.6249	0.153012	-0.0278318	0.0647593	-0.0212074
	-2.03236	0.805598	0.117999	-0.0467348	0.0115852	0.011565
	1.1311	0.979527	0.216312	0.149274	0.116768	0.139496
	4.23297	1.56208	-0.294273	-0.0113595	0.0307188	-0.143317
	-0.554379	0.704181	0.06499	0.115222	-0.0573733	-0.0243608
	-1.04851	0.918053	-1.06957	-0.0284298	-0.0362183	-0.093738
	-4.19064	0.359818	0.296098	0.0404367	-0.0052248	0.0507423
	2.48589	1.53223	-0.295149	-0.0583027	-0.147157	0.0392819
	3.248	1.10096	-0.2016	-0.00665361	-0.167281	-0.0422344
	2.99728	0.738206	0.226274	0.0631143	0.0136601	0.225231
	4.41406	0.573652	0.602663	0.266737	-0.0661564	-0.0962609
	2.95122	1.31703	-0.185964	-0.0363053	-0.0416777	-0.0432878
	-0.597093	1.24501	-0.423843	-0.123977	0.0729593	-0.053732
	3.20343	2.09745	-0.422908	0.0662921	0.024214	-0.0761101
	3.86746	1.95527	0.0408022	-0.69717	-0.0681904	0.0651344
	0.123826	0.762616	-0.202581	-0.0206248	-0.0328402	-0.17226
	-1.10029	1.09536	-0.135927	0.110426	0.111073	0.00775768
	0.723385	0.156474	0.111503	-0.144992	-0.0222027	-0.00339775
	-2.31031	0.120833	0.388906	0.065864	-0.0331169	0.0708197
	0.952669	0.214466	0.590243	-0.114379	-0.051851	0.094669
	1.31807	0.825196	-0.442873	0.198413	0.0580506	-0.0309983
	-3.21686	0.699482	-0.0109713	0.0222536	-0.00794269	0.0222397
	0.29653	1.08047	-0.109298	-0.00249101	0.106043	0.0443121
	-3.40234	0.389119	0.00438987	-0.0230693	-0.0105255	0.0497865
	-1.33074	1.4343	-0.788534	0.201142	-0.0774369	-0.357363
	-4.30467	0.329352	0.320298	0.0322688	-0.0130137	0.0286813
	-4.2582	0.345405	0.290096	0.038452	-0.017772	0.0136081
	-4.12698	0.392756	0.263308	0.0560095	-0.0174599	0.0164592
	-4.03661	0.369764	0.366567	-0.0419765	-0.0495024	0.0266567
	-2.88787	0.357981	0.157181	0.00171928	0.0820524	0.112721
	-3.44649	0.374274	0.0868143	-0.0672662	-0.0750488	-0.0457052
	-2.47275	0.806969	-0.366976	0.19664	-0.0742174	-0.228835
	-1.39446	0.604569	-0.0777807	0.15093	0.00483647	-0.0687951
	0.35866	1.98501	-1.30943	0.199706	-0.0323964	-0.181297
	-1.98699	0.883822	-0.178926	0.0668299	-0.0663425	-0.0817729
	-2.56544	0.671817	-0.284106	-0.0425323	0.0112036	0.0404528
	-1.76889	-0.355932	0.47205	-0.021637	-0.135014	0.0141831
	0.635246	0.201226	-0.208716	-0.232792	-0.0388303	0.0687119
	2.97751	1.65579	-0.368031	-0.262016	0.0361625	-0.166544
	2.86006	1.92498	-0.718592	0.0980754	0.0945163	-0.0885299
	-0.341565	0.846459	-0.590188	-0.103653	0.0983505	0.0465413
	0.62597	2.31392	-1.28857	0.160426	-0.098597	-0.183338
	-2.40184	0.660016	-0.562266	0.160115	0.199841	-0.53858
	-3.3322	0.513952	-0.0139193	0.0563815	-0.0517833	-0.0516192
	-0.732847	-0.153397	0.137426	0.105611	-0.0855021	-0.00756025
	0.779524	0.0201888	-0.106863	0.241967	-0.0942788	0.0400408
	-3.81118	0.365776	0.111451	0.00136947	-0.0138746	0.0332599
	-2.01482	0.875005	-0.31945	0.188259	-0.0339777	-0.0660021
	-3.86405	0.303197	0.248687	0.0188686	0.0210779	0.0453896
	-0.557071	0.817479	-0.0836132	0.13421	0.042451	0.0843171

## Sheet: PCA1_HID1
	1.68556	-1.72292	0.613831	0.641843	4.73415	0.736759	1.37874	0.675485	2.38635	5.15135	0.113878	-0.0243877
	-0.430655	-1.2717	0.0345115	0.561661	2.60876	0.652105	0.631479	3.28296	0.656127	0.00578552	-0.454449	2.9662
	1.05998	-0.982244	-0.614895	-0.379055	3.66368	1.36464	0.683431	2.31237	4.27823	1.01648	0.326436	0.0447657
	3.03904	-1.11682	2.64606	-4.77696	0.930567	1.42049	1.41369	1.51971	1.73392	0.903167	3.45453	0.859602
	0.344017	-0.200517	0.122979	-0.194218	1.96732	2.98968	0.299816	3.4026	1.56497	0.911745	0.905165	-2.30188
	1.56405	-0.222486	-0.117127	-0.460247	3.2797	0.938531	1.6	0.969194	0.454618	-1.07605	-1.49858	-0.0353943
	0.263065	-0.0503778	-0.217202	0.283887	1.46822	1.33123
	0.884196	0.0526947	0.720172	-0.3935	2.03063	2.05348
	0.630647	-0.438366	0.421256	-0.735402	2.45241	0.0245077
	4.32151	-1.4809	-1.04802	-3.60524	3.76657	-2.48773
	1.99412	-0.923223	0.442125	-1.29419	2.02617	2.16873
	0.360425	-0.781055	-0.643336	-0.314359	3.03534	0.898982
	0.584123	-0.933071	-0.367427	-0.473909	1.952	1.12392
	0.239706	-0.58275	-0.166794	0.379686	1.30689	1.58091
	0.0529273	-0.596802	1.11895	0.258759	1.25373	1.541
	-0.49892	-1.02532	0.568856	1.22363	0.433835	-0.0673999
	0.32763	-0.573884	0.733911	0.734042	-0.585355	1.50648
	-0.542595	-0.944535	2.49527	-0.448311	-0.0809589	1.32095
	0.429354	-0.440129	0.0240784	0.37035	0.0953838	0.0956773
	-0.359839	-0.640189	1.05065	0.410185	0.131896	0.0745048
	-0.461291	-0.596041	0.137737	0.323539	0.144997	0.126681
	-1.10937	-0.662683	0.748244	-1.69684	5.40714	-3.60799
	-0.995309	-1.01141	0.63071	0.14769	-0.419544	-0.519334
	-0.195657	-0.639432	0.76508	0.584612	0.3999	0.100329
	-0.362164	-0.368606	0.72091	1.03497	0.937739	0.455243
	-0.755774	-0.895031	0.544942	0.079259	0.360049	-0.346725
	1.52675	-0.684669	-0.156325	-1.56793	1.65703	-0.394891
	1.43279	-1.02956	0.232508	-2.0126	1.14944	0.264667
	-1.42332	-0.83954	-0.546587	0.0408882	0.00711406	0.549665
	-0.014393	-1.0578	4.58481	-0.0691817	-0.524189	2.27494
	0.82712	-0.239833	0.402059	1.02289	1.3101	0.427348
	-0.357807	-0.158334	0.286596	1.05725	0.48991	0.0307252
	-0.0803866	-0.832044	0.778167	0.96472	-0.424831	0.223645
	-0.040117	-0.572451	0.798053	0.67407	-0.594148	1.75969
	0.306982	-0.694779	1.28601	0.298124	-0.51182	1.84426
	-1.15233	-0.914701	0.566913	0.471743	-0.292286	0.730125
	-0.878979	-0.564725	-0.361113	0.70931	0.19604	-0.555255
	0.258357	0.381311	-0.0996658	1.8839	-0.49659	0.133696
	0.075447	1.26582	0.0412514	0.888609	0.611749	0.58219
	0.64002	1.34297	-0.171001	2.86292	0.0791313	0.502287
	0.18911	0.851663	-0.210947	0.857124	0.0619626	0.356785
	-1.0354	-0.478909	-0.0656498	-0.0379905	0.373426	-0.487963
	-0.650255	0.110619	0.244147	0.228959	0.0506575	0.558469
	-0.292357	0.64046	-0.420957	0.300899	0.914691	0.272666
	-1.28089	-0.382125	-0.814757	0.0739803	-0.210877	1.15844
	-0.796506	0.714124	-0.0360691	-0.298701	0.340969	-1.04764
	-0.367341	2.35173	0.0652509	-0.970676	0.971061	-0.590461
	0.308077	3.33005	-1.12893	-0.0703825	0.683545	1.02952
	-1.67381	-0.810931	-0.618767	0.290836	-0.178959	1.48656
	-0.703693	-0.782168	-0.110102	0.554255	0.907847	0.630389
	-0.588871	-1.36811	6.22152	-3.65474	-2.39405	1.62717
	-1.38465	-1.02352	0.438168	0.0854724	-0.0624343	0.156044
	-0.6065	-0.0858367	-0.269819	0.0716013	0.171182	-0.207423
	-0.76501	0.43862	0.762596	0.236108	-0.563939	0.595503
	0.175632	1.17664	-0.00340902	-0.669188	0.119291	-0.00444951
	0.638729	0.429763	6.65425	-2.5659	-1.43788	-0.093004
	-0.0946167	-0.440878	-0.11798	1.0593	0.435575	-0.065794
	-1.07409	-0.62067	0.184714	0.0733439	0.444592	0.0845889
	0.0927521	-1.07856	0.599692	0.0319084	1.10202	0.36818
	0.933988	-1.12616	0.0815022	0.345303	-0.11879	-0.10158
	2.64751	-0.669967	-1.24209	-0.630854	-1.06978	1.99513
	2.87542	-1.55185	-0.44776	3.49174	0.587769	0.31348
	2.094	-1.03808	-0.148167	0.0417145	-1.06219	0.908252
	1.42138	-0.922254	-0.235084	0.771256	-1.3442	-0.0105917
	2.24309	-1.48465	0.402017	0.547198	1.28074	0.0625222
	0.265877	-1.0224	0.106056	0.480783	-0.118781	0.550364
	1.57628	-1.64674	0.0996025	1.37482	1.52829	-0.20969
	0.11835	-0.85036	-0.986538	0.88737	0.0190362	0.63783
	0.335086	-0.600373	-1.16338	0.1739	-0.93061	0.28742
	-0.924423	-1.03647	-0.633456	-0.772613	-0.0694201	-1.48512
	1.0309	-0.261005	-1.62373	-1.25908	-1.04593	0.389648
	0.447475	-0.739236	-1.07645	0.0870729	-0.935032	-0.55423
	-0.873431	-0.599812	-0.989164	-0.81682	-0.407627	-0.306314
	1.47739	-0.589255	-1.58726	-1.35537	-1.06416	-0.970983
	0.655198	-0.802598	-1.13083	-0.743714	-0.528039	-0.791264
	0.824	-0.869568	-0.781	0.202393	-1.37538	-0.982963
	-1.11404	-1.06514	-0.267554	-0.585033	-0.426004	-0.746335
	1.84588	-0.256091	-1.86311	-0.15732	-1.94972	1.61225
	1.23382	-0.518363	-1.22613	-0.450686	-1.70099	-0.641076
	-0.82536	-0.779104	-0.55196	-0.63611	-0.30959	-1.15471
	2.18507	-0.306427	-1.54227	-1.28397	-1.79382	-0.671476
	1.62105	-0.588992	-0.98785	-0.00918934	-1.75496	0.892216
	2.16553	-0.346437	-1.6683	0.75955	-1.64126	2.12296
	2.6281	-0.551462	-1.60375	0.134437	-0.981253	1.61085
	2.48847	-0.417068	-1.9636	0.765417	-0.788708	0.997072
	1.44884	-1.3023	-0.785875	1.79445	0.78068	0.040929
	1.5872	-0.833533	-0.49195	0.171625	-0.406792	0.977156
	1.72765	-0.695089	-0.236149	-0.333933	-1.86692	-0.563855
	1.32815	-0.989985	0.766122	-0.347874	-1.30672	0.20292
	1.99375	-0.876521	-0.0697388	1.95301	-1.83079	-0.687919
	1.23758	-1.04142	-0.0944996	-0.180001	-1.47454	-1.04416
	1.62042	-0.146296	0.166381	1.43908	-0.019749	1.13487
	1.44484	-0.664258	0.344909	0.514187	0.107912	-0.207949
	-0.423544	-0.385891	0.284534	1.62597	0.180733	-0.593948
	1.35317	-0.771767	-0.457742	1.10185	-0.0334339	0.0936491
	0.825673	-1.04612	0.129497	0.164254	-0.622123	0.269823
	0.819939	-1.08126	0.337844	0.406409	-0.382158	0.899559
	1.04276	-0.635673	-0.61777	0.174177	-1.50454	-0.410845
	1.29013	-0.572328	-0.931013	-0.701659	-0.980361	-0.468382
	0.684451	-0.605913	-1.22421	0.155778	-1.23043	-0.111805
	2.01474	-0.511283	-0.967198	-0.451101	-2.37372	-0.549878
	0.640963	-0.618574	-0.885752	-2.4359	-1.44308	-2.21347
	-0.890646	-0.910693	-0.683067	-0.821969	-0.361181	-1.45915
	-0.230482	0.105165	-0.197776	-0.896202	-0.889932	-0.219959
	-0.794388	-0.296103	0.0159615	0.46914	-0.121202	-0.500383
	0.953264	-0.152076	0.309094	-0.924051	-0.93587	-0.957346
	0.353659	-0.326706	-0.733291	-0.631784	-0.401861	-1.09011
	-0.0724728	-0.213694	-0.19299	0.401001	0.815038	-0.725276
	-0.758918	-0.905785	-0.393693	0.162677	-0.120454	0.116247
	-0.797479	-0.203308	0.2255	-0.0816107	0.120369	-0.477213
	-1.18146	-0.171571	-0.739161	0.0153094	-0.17107	0.026847
	-1.01136	-0.0791944	-1.24327	-0.36652	-0.844345	1.01874
	-0.433372	-0.0254896	-0.681838	-0.883605	0.471043	-0.898778
	-1.01427	-0.484166	-0.636531	-0.617247	-0.352112	-0.0908292
	-0.127803	1.96233	-0.331875	-0.232493	2.4799	-1.65473
	-1.55034	-1.0865	-0.271985	0.102959	-0.0562968	-0.180733
	-1.03485	-0.868122	-0.472463	-0.361454	0.10015	-0.0934861
	-0.699946	-0.832872	-0.542443	-0.589589	-0.297455	-0.608596
	-1.03512	-1.02975	-0.229734	-0.318754	-0.405053	-0.690053
	-1.36494	-0.541244	-0.340058	-0.0979057	0.254165	-0.27705
	0.795143	0.547356	-1.57908	-1.99975	-1.02599	-1.42672
	-0.523497	-0.753188	0.102312	0.83294	-0.012586	-0.372611
	0.0720241	0.173597	0.345107	1.01577	0.353037	-0.515483
	0.214056	-0.134801	0.984332	-0.745362	0.157312	-0.917817
	-0.0407498	0.0790438	-0.516896	0.672897	0.374464	-0.15507
	0.251698	0.662572	-0.649928	1.23851	0.173172	-0.71372
	0.0788788	-0.00150109	0.279131	0.790311	-0.140755	-0.431015
	-0.278978	0.657442	1.1837	-0.17336	0.376547	-1.17311
	-1.05079	-0.335015	-0.385676	-0.50919	0.0877479	-0.319513
	-0.0789921	0.963249	0.496955	0.902605	-0.427332	-0.73272
	-0.940238	0.0416024	-0.22129	0.297224	-0.334808	0.0979402
	0.775602	0.866147	0.97426	2.76256	0.122631	-1.57322
	0.0644158	1.44653	0.119551	1.02879	0.313881	0.201214
	-0.465737	1.83219	-0.247622	1.02844	0.0694593	0.882749
	-1.53021	-0.947602	-0.25913	0.147485	-0.140522	-0.343276
	-0.860557	0.644747	-0.300644	-0.631886	0.24594	0.597296
	-0.460603	2.66797	-0.321583	0.537442	0.0526786	0.585807
	-0.45531	1.10432	-1.09529	-1.76456	0.151389	-1.62642
	-1.05611	0.450125	0.447276	-1.92437	-0.833147	-0.309095
	0.169954	0.352323	0.521091	0.0710612	-0.0284051	-0.0969199
	-0.215097	-0.0406382	1.37171	0.454885	-0.847109	-0.257853
	0.269712	1.39422	1.72559	1.48909	-1.17033	-0.986139
	-0.955407	1.01296	-0.310954	-0.519294	0.517645	-0.238055
	-0.469659	1.90813	0.473485	-0.499182	-0.0275696	1.75095
	0.247016	0.805427	0.291021	0.528314	-0.352386	0.105642
	-0.846564	-0.843153	0.629186	0.398881	-0.461991	0.455326
	-0.252012	-0.578726	0.460439	0.106989	0.689876	-1.32298
	-0.847547	-0.742298	0.126182	0.281288	-0.354077	-0.313251
	0.33366	-0.485927	0.468304	0.13735	-0.972899	0.265805
	0.815385	-0.526764	0.952892	-0.213603	-1.65011	0.536664
	0.459612	-0.687086	-0.0925552	-0.301126	-1.42048	0.628885
	-0.1037	-0.447195	-0.330084	0.386386	-0.450638	-1.01585
	0.0351182	-0.261553	-0.222734	0.402566	-0.402734	0.00357681
	0.169517	-0.225537	0.172155	0.00994939	-0.525734	0.802986
	0.0327221	-0.288216	0.437326	-0.128671	-0.543272	0.0461363
	-0.420407	-0.472755	0.263612	0.0662964	-0.71976	0.012792
	0.191169	-0.196133	-0.417538	0.244424	-0.325191	-0.940245
	-0.347568	-0.453272	-0.442969	-0.772823	-0.0572058	-1.42734
	0.466772	0.304617	0.446532	0.630377	-0.260949	-1.64033
	0.0115036	-0.374657	-0.384666	0.198354	-1.29014	-0.503838
	0.275909	0.174026	1.59509	-1.01741	-1.32762	1.02347
	0.758665	1.40223	0.177664	-1.08897	-0.05835	0.310077
	-0.203114	2.18655	0.405092	-0.344405	-0.786573	0.210567
	0.0684058	1.92615	-1.00234	-2.49022	0.0837838	-1.54259
	0.510434	1.13134	-1.06047	-0.856556	-0.416258	0.292229
	0.499538	1.03942	0.0870862	1.43157	-0.724694	0.171488
	1.29598	0.991948	0.449383	2.67907	0.483955	-2.44606
	0.242347	0.091033	0.378998	1.09539	0.15724	0.0484005
	0.386971	0.149154	-0.331864	1.04304	-0.660674	0.194448
	0.417733	0.423505	1.15653	-0.364336	0.488085	0.0591855
	0.918403	1.57303	1.22034	1.44131	0.974813	-3.68774
	-0.426797	0.471433	0.508594	0.182364	-0.456941	0.177119
	0.454366	0.854327	1.11322	0.8816	-0.226922	-0.997631
	0.443753	0.572165	2.00927	1.38302	0.863974	-1.18397
	-0.43125	1.56573	-0.426577	-1.04084	0.374126	0.100146
	-0.0915445	2.75374	-0.659936	-1.44593	0.323075	2.59699
	0.382959	2.36738	1.60347	0.185584	-0.161621	-1.6771
	0.758296	1.44588	0.754981	1.69418	0.193315	-1.78174
	0.712261	1.2981	1.56499	1.74229	-1.07837	-1.58719
	0.884462	2.36707	1.17544	2.19631	-1.8251	0.151244
	-0.57431	0.284057	-0.210152	1.06874	-0.386627	-0.352728
	-1.08483	-0.955357	1.19605	-0.577055	0.586614	-0.140452
	-1.34354	-0.737252	-0.442265	0.25272	0.151508	-0.092153
	-0.39837	1.23544	1.13066	1.00714	0.302699	-0.207758
	0.20443	1.74299	1.00608	-0.023724	0.838915	-0.0241768
	-0.498316	0.367242	1.13458	0.677688	0.345351	1.01216
	0.784283	0.182704	0.20729	1.46057	0.556935	-0.604844
	-0.429515	0.270401	-0.642303	0.385094	0.159009	0.105343
	0.508346	-0.567543	-0.705818	-2.18564	-1.79383	-1.95744
	1.3923	-0.322465	0.0689955	2.35182	0.0751637	-1.46118
	0.485487	-0.618285	0.255179	0.359831	0.0814085	0.289934
	0.101636	0.0408617	-0.498817	0.973286	0.666099	-0.468019
	0.847191	-0.744609	-0.435261	0.151793	-0.0415605	-1.21898
	0.15037	0.0887149	-0.246095	-0.382021	2.02408	1.59754
	-1.47554	-0.968732	-0.180838	0.261544	-0.00537179	-0.0261109
	-0.080954	-0.538825	2.7606	-1.83557	-1.65196	0.930277
	-0.068152	1.13551	-0.671885	-0.303609	0.409997	-0.868862
	-1.07306	-0.427941	-0.455736	0.057427	-0.166017	-0.190991
	0.344927	-0.393866	-0.767072	-0.366337	-0.577343	-0.923006
	0.263177	1.0914	-2.01521	-1.15708	-0.443623	1.49399
	0.107316	-0.0432715	0.0770804	0.0281979	0.239659	-0.915965
	-1.66614	-1.08346	-0.297156	0.265298	-0.0179956	-0.290498
	-1.45196	-0.904126	-0.400705	-0.210074	-0.148997	-0.229933
	-0.284813	-0.71541	-0.748737	-1.42748	-0.290928	-1.47412
	-0.999068	0.0413362	-0.955803	-0.715237	-0.0744471	-0.223975
	1.0288	0.232146	-0.776075	-2.21527	-0.0470406	-1.92341
	0.0623149	-0.671983	0.323772	-0.722842	-0.960278	-1.30354
	-0.0429519	-0.202485	0.535358	-1.03787	-0.339233	-0.291134
	0.360975	0.623457	0.0651613	-0.681315	0.812866	-1.92477
	0.167446	1.17686	0.129278	-0.673013	0.418866	0.924386
	-1.40205	-0.605972	-0.749781	-0.0494114	-0.253284	0.884878
	-1.57863	-1.07648	-0.231286	0.321583	-0.0850491	-0.181481
	-0.568101	-0.476085	0.857173	0.283701	-0.230431	0.590459
	-0.352361	-0.191438	0.372765	0.483275	-0.235408	0.146218
	-1.19192	-0.908903	-0.061304	0.683969	0.268543	-0.00258553
	-0.442356	-0.402839	0.388074	0.923041	0.221597	0.0443768
	-0.22526	-0.438374	0.761471	0.111509	-0.208396	0.109796
	0.214669	0.341971	0.317797	0.384926	0.921693	-0.254081
	-0.37144	-0.328428	1.18016	-0.229594	-0.651477	0.132361
	-0.0970325	0.651851	-0.287004	0.508077	0.116578	0.0939417
	0.378823	0.840414	1.11868	0.672554	-0.605767	-0.215058
	0.36826	0.859242	0.879596	0.954511	0.506513	-0.942228
	1.00973	2.32782	-0.972545	-2.42887	0.674828	-0.484114
	0.326292	1.41317	0.206835	0.68194	0.709016	0.702168
	0.78559	1.00026	-0.302567	-0.575281	1.10156	0.400629
	-0.395191	0.560168	-1.14347	-0.592608	0.951999	-0.159487
	1.14627	1.87913	0.236258	0.553887	-0.17923	-0.758699
	-1.12676	-0.219969	-0.00403171	-0.130594	0.318159	0.106546
	-1.24881	-0.0997034	-0.0221805	-0.227619	0.0407834	-0.125743
	-0.376809	1.04715	0.16269	0.512126	0.628583	-1.07419
	0.387776	2.49346	0.342521	-0.241229	0.200748	1.10349
	-0.707077	0.369725	-0.128763	0.340982	-0.251521	0.164439
	-0.494024	0.74565	-1.59794	-1.15613	-0.370741	0.842798
	-1.71516	-1.09479	-0.267892	0.14134	-0.0403828	-0.447019
	-0.103722	1.95669	0.138393	-0.434147	-0.746006	-0.22965
	0.364706	1.85268	0.326702	-0.0796721	-0.792144	0.366353
	0.408466	1.40727	0.596281	0.39548	0.121467	-1.68163
	0.693485	1.62349	1.17793	1.56053	-0.0785848	0.641502
	0.12134	1.89252	0.323264	-0.248846	-0.181258	0.354203
	-0.84823	0.816072	-0.446121	-0.939924	0.269121	0.435322
	-0.23685	2.6671	-0.146266	-0.240162	0.129153	0.618842
	-0.0424355	2.23902	1.95321	-2.10693	-0.376851	-0.480096
	-0.434475	0.63587	-0.120737	-0.261416	-0.158639	1.29293
	-1.04141	0.561111	-0.557903	-0.00505887	0.523249	-0.0654433
	0.0836937	0.217936	0.546826	-0.314724	-0.0976832	0.0117047
	-0.989745	-0.720785	0.0973821	0.424603	-0.131853	-0.592176
	-0.080266	0.168638	1.20465	0.201689	-0.167285	-0.779484
	0.0401508	1.25646	-0.780684	0.165416	0.265569	0.29049
	-1.4998	-0.44682	-0.516154	-0.171728	-0.0897338	-0.187509
	-0.576738	0.912178	-0.124682	-0.265696	0.500317	-0.329808
	-1.34306	-0.75056	-0.46632	-0.278209	-0.117029	-0.389954
	-1.15959	0.997158	-1.47004	-0.183097	-0.43092	2.73414
	-1.74769	-1.16734	-0.222951	0.145145	-0.0726149	-0.288266
	-1.73463	-1.12865	-0.262329	0.143421	-0.0965018	-0.172178
	-1.71323	-1.03551	-0.312832	0.173327	-0.0954803	-0.188634
	-1.70647	-1.1098	0.0329115	-0.0151727	-0.249582	-0.27603
	-1.20903	-0.662384	-0.26958	-0.0946231	0.363422	-0.882362
	-1.40987	-0.838517	-0.205837	-0.286334	-0.405363	0.305249
	-1.25589	0.0483932	-1.09621	0.160021	-0.387154	1.72385
	-0.855209	0.109171	-0.535503	0.276496	0.0284448	0.502968
	-0.70412	2.13193	-2.06072	-0.70011	-0.314317	1.52092
	-1.18831	0.133446	-0.5825	-0.0947116	-0.357376	0.614515
	-1.135	-0.191467	-0.725332	-0.594731	-0.0498541	-0.276934
	-0.540704	-0.979343	0.498681	0.368322	-0.611454	-0.170331
	0.199143	0.319337	0.188105	-0.891511	-0.268385	-0.467938
	-0.0299339	2.08825	0.50106	-1.14013	0.160743	1.27529
	-0.0960452	2.56654	-0.719237	-0.434659	0.420669	0.74886
	-0.390547	0.693881	-0.76336	-1.00997	0.346599	-0.272152
	-0.852482	2.42565	-1.88161	-0.794032	-0.634784	1.53735
	-1.11462	-0.0321258	-1.26951	-0.149037	0.982028	4.00328
	-1.43321	-0.606026	-0.556372	-0.0170467	-0.286945	0.361761
	-0.207316	-0.332516	-0.0659765	0.467913	-0.388497	0.0409875
	0.272943	0.417938	-0.45416	0.710108	-0.440807	-0.261988
	-1.51422	-0.923552	-0.40426	-0.118371	-0.113029	-0.2869
	-1.13091	0.233217	-1.0292	0.131441	-0.209688	0.51773
	-1.54867	-1.0307	-0.260253	0.0440681	0.0825813	-0.40061
	-0.685048	0.528894	-0.464208	0.180698	0.190785	-0.622525

[truncated: 1 more sheets: PCA1]
