# Supplementary material for: A Heat Vulnerability Index: Spatial Patterns of Exposure, Sensitivity and Adaptive Capacity for Santiago de Chile
Source: PLoS One. 2016 Sep 8;11(9):e0162464. doi: 10.1371/journal.pone.0162464 (PMC5015864; doi:10.1371/journal.pone.0162464)
Supplement: S2 Fig — (XLS) [file pone.0162464.s002.xls]

## Sheet: original
DIST_2K2	Factor scores after Varimax rotation	PC1	PC2	PC3	PC4	PC5	PC6		PC1+PC2+PC3		Adaptive		DIST_2K2	NOMBRE_DIS	new PC2	new PC3	PC1+PC2+PC3	New adaptive
1310101	Huel‚n	0.15061	-1.21309	0.559593	-0.0335355	2.54635	1.1067		-0.502884		0.819695				-1.21309	0.559593	-0.502884	0.819695
1310102	Moneda	-0.740812	-0.884445	1.26699	-1.806	-0.848113	0.871273		-0.358265		0.807541				-0.884445	1.26699	-0.358265	0.807541
1310103	Amun tegui	-0.263119	-1.08491	0.952341	-1.11392	0.75385	2.06509		-0.395685		0.810686				-1.08491	0.952341	-0.395685	0.810686
1310104	Brasil	-0.0384988	-0.82063	5.93254	-0.543347	3.10614	-0.0888878		5.07342		0.351049				-0.82063	5.93254	5.07342	0.351049
1310105	Chacabuco	-0.710232	-0.463815	-0.663051	-1.33365	0.851305	-0.955441		-1.8371		0.931826				-0.463815	-0.663051	-1.8371	0.931826
1310106	Portales	-0.678387	-0.131101	-0.642653	-0.831377	1.46008	-0.328219		-1.45214		0.899473				-0.131101	-0.642653	-1.45214	0.899473
1310107	Matucana	-0.40348	-0.30268	0.0952909	-1.2154	0.450686	-0.436432		-0.610869		0.828771				-0.30268	0.0952909	-0.610869	0.828771
1310108	San Saturnino	-0.112605	-0.539404	-0.639366	-1.01963	1.44168	-0.464987		-1.29137		0.885962				-0.539404	-0.639366	-1.29137	0.885962
1310109	Mapocho	-0.363481	-0.784254	2.75096	-0.289744	0.564407	0.806471		1.60323		0.642692				-0.784254	2.75096	1.60323	0.642692
1310110	Vicu¤a Mackenna	-0.657885	-0.80774	1.50942	-0.0139086	3.98732	-1.29305		0.0437995		0.773751				-0.80774	1.50942	0.0437995	0.773751
1310111	San Isidro	-0.755945	-0.658667	0.787877	-1.02317	2.10395	-0.95673		-0.626734		0.830104				-0.658667	0.787877	-0.626734	0.830104
1310112	Universidad	-0.786162	-0.597078	1.51866	-1.95174	0.426056	-0.825219		0.135416		0.766051				-0.597078	1.51866	0.135416	0.766051
1310113	Almagro	-0.12482	-1.1269	3.51143	-0.450907	0.376976	1.31776		2.25972		0.587519				-1.1269	3.51143	2.25972	0.587519
1310114	Porvenir	-0.367708	-0.71034	0.115049	-1.46294	0.346459	-0.127831		-0.962999		0.858365				-0.71034	0.115049	-0.962999	0.858365
1310115	San Diego	-0.314596	-0.538051	0.845431	-1.78	-0.10887	0.131283		-0.00721512		0.778038				-0.538051	0.845431	-0.00721512	0.778038
1310116	Santa Elena	-0.503451	-0.565434	-0.226373	-1.49739	-0.862275	-0.0311679		-1.29526		0.886288				-0.565434	-0.226373	-1.29526	0.886288
1310117	Carmen	-0.913572	-0.564681	-0.581271	-1.23026	-0.570747	0.115079		-2.05952		0.950519				-0.564681	-0.581271	-2.05952	0.950519
1310118	Victoria	-1.02149	-0.482464	0.0950767	-1.47955	-0.615269	-0.884786		-1.40888		0.895838				-0.482464	0.0950767	-1.40888	0.895838
1310119	Valpara¡so	-0.276872	-0.646732	1.23115	-1.4604	-0.145313	0.210157		0.307544		0.751585				-0.646732	1.23115	0.307544	0.751585
1310120	Franklin	-0.253828	-0.476587	1.25338	-1.36728	-0.861301	0.435382		0.522967		0.73348				-0.476587	1.25338	0.522967	0.73348
1310121	Matadero	-0.193991	-0.613495	-0.221194	-1.72329	-0.816828	0.291649		-1.02868		0.863885				-0.613495	-0.221194	-1.02868	0.863885
1310122	Parque O?Higgins	-0.28726	-0.689744	-0.500862	0.557555	-1.39787	-0.288183		-1.47787		0.901635				-0.689744	-0.500862	-1.47787	0.901635
1310123	Club H¡pico	0.312841	-0.93769	-0.357067	2.32529	-1.0116	1.43794		-0.981916		0.859954				-0.93769	-0.357067	-0.981916	0.859954
1310124	San Eugenio	0.735146	-0.715863	-0.191999	-0.706531	-0.167213	0.201489		-0.172716		0.791947				-0.715863	-0.191999	-0.172716	0.791947
1310125	Exposici¢n	0.509875	-0.569241	-0.576943	-1.41568	-0.473154	0.393914		-0.636309		0.830909				-0.569241	-0.576943	-0.636309	0.830909
1310126	San Alfonso	-0.149846	-0.737126	0.890719	-1.88512	-1.28365	0.536564		0.00374789		0.777117				-0.737126	0.890719	0.00374789	0.777117
1310127	Avenida Espa¤a	0.0978474	-0.600446	-0.612152	-1.16717	0.888205	-0.00578581		-1.11475		0.871118				-0.600446	-0.612152	-1.11475	0.871118
1310128	Ej‚rcito	0.105139	-0.823545	0.843512	-1.09569	1.27409	-0.142899		0.125106		0.766917				-0.823545	0.843512	0.125106	0.766917
1310129	Quinta Normal	-1.32449	-0.490561	-0.45062	2.06211	-1.47177	-0.375927		-2.26567		0.967845				-0.490561	-0.45062	-2.26567	0.967845
1310201	Cerrillos	-0.655516	-0.496702	-0.189809	-0.509528	-1.64498	-0.475488		-1.34203		0.890219				-0.496702	-0.189809	-1.34203	0.890219
1310202	Villa M‚xico	-0.283672	-0.313428	-0.198605	0.0758575	0.0998307	-0.195048		-0.795705		0.844305				-0.313428	-0.198605	-0.795705	0.844305
1310203	Divino Maestro	0.559206	1.77586	0.0976798	-0.88405	-0.303288	0.737944		2.43275		0.572977		1310203	Divino Maestro	1.77586	0.0976798	2.43275	0.572977
1310204	Lo Err zuriz	0.912504	-0.547094	-0.54024	0.103161	-0.80581	-0.408385		-0.17483		0.792125				-0.547094	-0.54024	-0.17483	0.792125
1310301	Cerro Navia	0.230173	2.86871	0.742838	-0.637664	-0.0266799	-0.428135		3.84172		0.454564		1310301	Cerro Navia	2.86871	0.742838	3.84172	0.454564
1310302	Janequeo	-0.334274	2.37212	-0.34254	-0.502787	0.549588	-0.473848		1.69531		0.634954		1310302	Janequeo	2.37212	-0.34254	1.69531	0.634954
1310303	Jos‚ Joaqu¡n P‚rez	-0.23628	1.37964	-0.278927	-0.582822	0.268393	0.118211		0.86443		0.704783		1310303	Jos‚ Joaqu¡n P‚rez	1.37964	-0.278927	0.86443	0.704783
1310304	Poblaci¢n Roosevelt	-0.589671	1.27876	0.508741	-0.0104414	0.507199	1.03813		1.19783		0.676763		1310304	Poblaci¢n Roosevelt	1.27876	0.508741	1.19783	0.676763
1310305	Dalmacia	-0.63626	2.97168	0.780422	0.393579	0.491715	-0.128122		3.11584		0.515568		1310305	Dalmacia	2.97168	0.780422	3.11584	0.515568
1310306	El Montijo	-0.176883	1.46093	-0.282428	0.216953	-0.442418	-1.08643		1.00162		0.693253		1310306	El Montijo	1.46093	-0.282428	1.00162	0.693253
1310307	Violeta Parra	0.126972	2.80331	-0.301305	-0.0911094	0.350601	0.396522		2.62898		0.556485		1310307	Violeta Parra	2.80331	-0.301305	2.62898	0.556485
1310308	Victoria	-0.00894898	3.74688	-0.743463	-0.33552	0.452124	-0.352299		2.99446		0.525769		1310308	Victoria	3.74688	-0.743463	2.99446	0.525769
1310401	Conchal¡	0.248156	-0.0917824	-0.537676	-0.546543	-1.2233	0.532008		-0.381303		0.809477				-0.0917824	-0.537676	-0.381303	0.809477
1310402	Juanita Aguirre	-0.399029	-0.688552	-0.477054	-0.173003	-0.0843512	1.7506		-1.56463		0.908928				-0.688552	-0.477054	-1.56463	0.908928
1310403	Pomaire	-0.229681	1.79985	1.95322	-0.270899	-0.243211	1.0124		3.52339		0.481317				1.79985	1.95322	3.52339	0.481317
1310404	Eneas Gonel	0.420793	0.480936	-0.115581	1.72716	0.872183	1.30052		0.786148		0.711362				0.480936	-0.115581	0.786148	0.711362
1310405	La Palma	0.637633	0.403686	-0.0589849	2.61667	0.375249	1.45476		0.982335		0.694874				0.403686	-0.0589849	0.982335	0.694874
1310406	Monterrey	-0.130357	-0.142989	-0.14105	-0.63875	-1.49777	1.23956		-0.414397		0.812259				-0.142989	-0.14105	-0.414397	0.812259
1310407	El Cortijo	-0.338334	0.978268	-0.238255	-0.492794	-0.724253	0.137429		0.401679		0.743674				0.978268	-0.238255	0.401679	0.743674
1310408	Luther King	-0.358505	0.991813	0.228803	1.76715	-0.0581764	0.761137		0.862111		0.704978				0.991813	0.228803	0.862111	0.704978
1310501	El Bosque	0.544995	0.225158	-0.727414	-2.74078	-0.920735	-1.50651		0.0427388		0.77384				0.225158	-0.727414	0.0427388	0.77384
1310502	Lagos de Chile	1.66064	1.46656	0.120868	-0.300533	0.288444	0.708766		3.24807		0.504456		1310502	Lagos de Chile	1.46656	0.120868	3.24807	0.504456
1310503	Capit n Avalos	1.06948	-0.253829	-0.54859	0.02333	-0.161414	0.0730216		0.267063		0.754987				-0.253829	-0.54859	0.267063	0.754987
1310504	Sargento Aldea	0.382976	0.760945	-0.617671	-0.355938	0.294059	-0.0501572		0.52625		0.733204				0.760945	-0.617671	0.52625	0.733204
1310505	Aviadores	0.598618	2.15345	-0.286323	-0.233718	0.79183	0.533657		2.46574		0.570204		1310505	Aviadores	2.15345	-0.286323	2.46574	0.570204
1310506	Santa Elena	0.215273	2.83018	-0.663321	-0.447794	0.0307583	0.669308		2.38213		0.577231		1310506	Santa Elena	2.83018	-0.663321	2.38213	0.577231
1310507	El Almendro	-0.351987	0.610535	1.6288	-0.547441	-0.457387	1.08954		1.88735		0.618814		1310507	El Almendro	0.610535	1.6288	1.88735	0.618814
1310508	Le¢n XIII	-0.228057	0.620059	-0.224911	-0.780659	0.29605	0.97464		0.167091		0.763389		1310508	Le¢n XIII	0.620059	-0.224911	0.167091	0.763389
1310509	Los C¢ndores	0.125894	1.93543	0.0744045	-0.0223191	0.631028	-0.0401382		2.13573		0.59794		1310509	Los C¢ndores	1.93543	0.0744045	2.13573	0.59794
1310601	Estaci¢n Central	-0.317072	-0.464196	-0.203467	-0.922668	-1.63725	-0.377485		-0.984734		0.860191				-0.464196	-0.203467	-0.984734	0.860191
1310602	Maestranza	0.0328586	-0.466161	0.175605	0.00242926	-1.29748	-0.78844		-0.257697		0.799089				-0.466161	0.175605	-0.257697	0.799089
1310603	Hermanos Carrera	0.298889	2.18437	-0.529507	0.741537	-0.437116	1.93294		1.95376		0.613233		1310603	Hermanos Carrera	2.18437	-0.529507	1.95376	0.613233
1310604	Nogales	-0.0347328	0.343515	-0.521183	0.684302	0.272412	0.911809		-0.212401		0.795282		1310604	Nogales	0.343515	-0.521183	-0.212401	0.795282
1310605	La Araucana	-0.797132	-0.0973882	-0.503572	1.33355	-0.148101	0.097241		-1.39809		0.894931				-0.0973882	-0.503572	-1.39809	0.894931
1310606	Infante Cerda	-0.0966733	-0.611182	-0.452529	1.48505	0.984341	1.31504		-1.16038		0.874953				-0.611182	-0.452529	-1.16038	0.874953
1310607	Chuchunco	0.114724	-0.190471	-0.530326	-0.312282	-0.59482	0.731091		-0.606073		0.828368				-0.190471	-0.530326	-0.606073	0.828368
1310608	Las Parcelas	-0.390229	-0.611436	-0.517617	0.809755	-0.202332	-0.238165		-1.51928		0.905116				-0.611436	-0.517617	-1.51928	0.905116
1310609	Las Rejas	-0.378112	-0.802324	-0.44229	1.13858	0.789193	1.65114		-1.62273		0.91381				-0.802324	-0.44229	-1.62273	0.91381
1310610	Pila del Ganso	-1.21959	-0.537799	-0.50841	1.19204	0.345823	0.00271715		-2.2658		0.967855				-0.537799	-0.50841	-2.2658	0.967855
1310611	Ecuador	-0.918862	-0.125254	0.609117	1.80163	-0.0199924	0.140199		-0.434998		0.81399				-0.125254	0.609117	-0.434998	0.81399
1310612	Universidad T‚cnica	-0.864823	-0.745527	-0.0787807	2.8302	0.550981	-0.13824		-1.68913		0.919391				-0.745527	-0.0787807	-1.68913	0.919391
1310613	Bernal del Mercado	-0.335114	-0.594855	0.688316	1.95757	-0.41335	1.27499		-0.241653		0.797741				-0.594855	0.688316	-0.241653	0.797741
1310701	Huechuraba	-1.01102	-0.25876	0.534676	1.20553	-0.818197	-1.6461		-0.735105		0.839212				-0.25876	0.534676	-0.735105	0.839212
1310702	La Pincoya	0.982753	1.48348	-0.250982	2.01045	0.111848	-1.85262		2.21525		0.591256				1.48348	-0.250982	2.21525	0.591256
1310703	Avenida Principal	0.956292	3.50074	-0.841511	0.703005	1.23438	-3.67302		3.61552		0.473574				3.50074	-0.841511	3.61552	0.473574
1310704	Rep£blica de Francia	1.6442	2.7769	4.82935	1.0371	0.86812	0.0907143		9.25045		0				2.7769	4.82935	9.25045	0
1310705	La Pir mide	0.541178	-0.713448	0.201338	0.726915	-1.06927	-1.00929		0.0290691		0.774989				-0.713448	0.201338	0.0290691	0.774989
1310801	Independencia	-0.55531	-0.91341	1.06371	2.4473	0.170754	1.08025		-0.405014		0.81147				-0.91341	1.06371	-0.405014	0.81147
1310802	Juan Antonio R¡os	0.0382894	-0.999798	-0.478856	0.98286	0.964225	0.799145		-1.44036		0.898484				-0.999798	-0.478856	-1.44036	0.898484
1310803	Miraflores	-0.19462	0.134344	0.227108	1.45327	-0.288776	0.121652		0.166832		0.763411				0.134344	0.227108	0.166832	0.763411
1310804	Hip¢dromo	-0.511623	-0.669905	0.237443	1.76821	-0.0313378	-0.52259		-0.944085		0.856775				-0.669905	0.237443	-0.944085	0.856775
1310805	Santa Laura	-0.770518	-0.644782	0.610146	1.61114	-0.0811528	-0.156049		-0.805154		0.845099				-0.644782	0.610146	-0.805154	0.845099
1310806	El Molino	-1.09899	-0.636194	-0.516122	1.46382	0.432174	-0.511223		-2.25131		0.966637				-0.636194	-0.516122	-2.25131	0.966637
1310807	Escuela de Medicina	-1.63874	-0.489107	-0.520438	1.35838	-1.14914	-1.20336		-2.64828		1				-0.489107	-0.520438	-2.64828	1
1310901	La Cisterna	1.66668	0.11217	-0.146945	0.659358	-0.224642	0.620469		1.63191		0.640282				0.11217	-0.146945	1.63191	0.640282
1310902	Ochagav¡a	1.50522	0.108521	0.190486	0.955876	0.227369	-0.104045		1.80423		0.6258				0.108521	0.190486	1.80423	0.6258
1310903	Lo Ovalle	0.773269	0.278584	-0.180709	1.40071	0.530429	-0.365008		0.871144		0.704219				0.278584	-0.180709	0.871144	0.704219
1310904	El Parr¢n	0.748435	0.166259	-0.532576	0.475908	-0.128866	0.427716		0.382118		0.745318				0.166259	-0.532576	0.382118	0.745318
1310905	Vicu¤a Mackenna	0.0625868	0.295175	-0.182804	1.23291	-0.306492	-0.650509		0.174958		0.762728				0.295175	-0.182804	0.174958	0.762728
1310906	La Cultura	1.48175	0.0433889	-0.126378	1.31896	0.12622	0.597381		1.39876		0.659876				0.0433889	-0.126378	1.39876	0.659876
1311001	La Florida Oriente	-0.096878	-0.539438	-0.549522	0.985175	-1.17337	-1.67387		-1.18584		0.877093				-0.539438	-0.549522	-1.18584	0.877093
1311002	La Alborada	-0.671726	-0.95965	-0.392007	1.38562	-1.40834	1.33313		-2.02338		0.947482				-0.95965	-0.392007	-2.02338	0.947482
1311003	Santa Raquel	0.442596	-0.974857	-0.395998	0.878374	-1.17187	1.80992		-0.928259		0.855445				-0.974857	-0.395998	-0.928259	0.855445
1311004	O? Higgins	-0.720288	-0.715589	-0.0546369	0.473555	-1.79227	1.5989		-1.49051		0.902698				-0.715589	-0.0546369	-1.49051	0.902698
1311005	San Rafael	-0.928852	-0.502322	0.234375	0.141952	-1.64597	0.346816		-1.1968		0.878014				-0.502322	0.234375	-1.1968	0.878014
1311006	Walker Mart¡nez	0.284672	-0.407679	-0.20763	-0.571346	0.359258	0.263135		-0.330637		0.805219				-0.407679	-0.20763	-0.330637	0.805219
1311101	La Granja	-0.140341	-0.473586	-0.42684	-0.0887577	-1.72599	2.20942		-1.04077		0.8649				-0.473586	-0.42684	-1.04077	0.8649
1311102	San Gregorio Poniente	-0.0351005	1.94461	-0.227895	-0.155555	-0.502025	1.04168		1.68161		0.636105				1.94461	-0.227895	1.68161	0.636105
1311103	Malaqu¡as Concha	-0.289067	1.4553	-0.604547	1.12078	-0.684896	-1.07859		0.561682		0.730226				1.4553	-0.604547	0.561682	0.730226
1311104	Avenida Central	-0.11528	0.644293	0.52508	1.67697	1.31652	-0.426824		1.05409		0.688843				0.644293	0.52508	1.05409	0.688843
1311105	Parque Intercomunal	-0.394355	-0.0329974	-0.0861968	2.74161	0.514515	0.377866		-0.51355		0.820592				-0.0329974	-0.0861968	-0.51355	0.820592
1311106	San Gregorio Oriente	0.040241	1.43676	0.994918	2.08304	-0.537896	1.48543		2.47192		0.569685				1.43676	0.994918	2.47192	0.569685
1311201	Mapuhu‚	0.892312	-0.343804	-0.509008	2.43838	-0.821139	-1.81517		0.0394998		0.774112				-0.343804	-0.509008	0.0394998	0.774112
1311202	San Ricardo	0.90013	-0.00386466	-0.399766	2.95064	-0.275882	0.972781		0.496499		0.735705				-0.00386466	-0.399766	0.496499	0.735705
1311203	Pablo de Rokha	0.132644	2.30699	-0.26653	0.338045	0.29577	0.3403		2.17311		0.594798		1311203	Pablo de Rokha	2.30699	-0.26653	2.17311	0.594798
1311204	Antumapu	-0.572143	-0.392158	-0.226954	-0.169799	-0.406249	-0.979284		-1.19125		0.877548		1311204	Antumapu	-0.392158	-0.226954	-1.19125	0.877548
1311205	La Platina	0.951911	-0.707497	-0.137675	0.614714	-0.675204	-0.0640853		0.106738		0.768461				-0.707497	-0.137675	0.106738	0.768461
1311301	Larra¡n	0.487814	-0.248147	-0.553402	0.675288	0.884661	-0.110434		-0.313735		0.803799				-0.248147	-0.553402	-0.313735	0.803799
1311302	Lynch Norte	0.619631	-0.5716	-0.591352	-0.497858	1.00863	-0.099312		-0.543321		0.823094				-0.5716	-0.591352	-0.543321	0.823094
1311303	Pr¡ncipe de Gales	0.0237688	-0.694354	-0.597165	-0.336356	0.506519	-0.761567		-1.26775		0.883977				-0.694354	-0.597165	-1.26775	0.883977
1311304	Parque La Quintrala	-0.109492	-0.439077	-0.602112	0.0850517	1.5973	-0.483709		-1.15068		0.874138				-0.439077	-0.602112	-1.15068	0.874138
1311305	Plaza Ossand¢n	-1.31331	-0.566685	-0.530796	1.04342	-0.0882923	-0.656519		-2.41079		0.980041				-0.566685	-0.530796	-2.41079	0.980041
1311306	La Reina	-0.638581	-0.31114	-0.193425	1.3797	-0.856018	-1.87926		-1.14315		0.873505				-0.31114	-0.193425	-1.14315	0.873505
1311307	Aer¢dromo Tobalaba	-0.272443	-0.299252	-0.176729	0.0989329	-0.323103	0.107714		-0.748425		0.840331				-0.299252	-0.176729	-0.748425	0.840331
1311401	Escuela Militar	-0.212064	-1.07298	-0.119117	0.789451	1.0103	0.843131		-1.40416		0.895441				-1.07298	-0.119117	-1.40416	0.895441
1311402	Estadio Palestino	-0.530391	-0.952447	-0.524863	-0.763044	-0.0480757	0.948238		-2.0077		0.946164				-0.952447	-0.524863	-2.0077	0.946164
1311403	Hospital Fach	-0.417401	-0.952132	-0.43844	1.50691	0.295518	0.973976		-1.80797		0.929378				-0.952132	-0.43844	-1.80797	0.929378
1311404	Las Condes	-0.950988	-0.495131	-0.584202	-0.0619526	-1.31988	-1.47454		-2.03032		0.948065				-0.495131	-0.584202	-2.03032	0.948065
1311405	Estadio Italiano	-0.496201	-0.892981	-0.212275	0.069986	1.74521	-0.162208		-1.60146		0.912022				-0.892981	-0.212275	-1.60146	0.912022
1311406	Los Dom¡nicos	0.308271	-0.914025	-0.531951	-0.315935	0.487754	0.607254		-1.1377		0.873047				-0.914025	-0.531951	-1.1377	0.873047
1311407	Cerro Apoquindo	-1.69083	-0.076031	-0.682119	-0.195741	-0.767774	-3.0484		-2.44898		0.98325				-0.076031	-0.682119	-2.44898	0.98325
1311408	Chapiqui¤a	0.537999	-1.03002	-0.565486	-0.33491	1.87167	0.424957		-1.0575		0.866307				-1.03002	-0.565486	-1.0575	0.866307
1311409	El Pill n	0.0412726	-0.831111	-0.59994	-0.36164	1.59443	-0.345356		-1.38978		0.894232				-0.831111	-0.59994	-1.38978	0.894232
1311410	Sebasti n El Cano	0.137724	-0.837844	-0.652364	-0.7371	2.59012	-0.737903		-1.35248		0.891098				-0.837844	-0.652364	-1.35248	0.891098
1311411	Estadio Espa¤ol	-0.296035	-0.922585	-0.623709	-0.166122	2.85461	-0.521417		-1.84233		0.932266				-0.922585	-0.623709	-1.84233	0.932266
1311412	Vaticano	-0.353028	-0.984041	-0.587413	-0.030308	2.53245	0.0123359		-1.92448		0.93917				-0.984041	-0.587413	-1.92448	0.93917
1311413	Cerro San Luis	-0.412591	-0.912628	-0.227603	-0.33349	1.84033	-0.104523		-1.55282		0.907935				-0.912628	-0.227603	-1.55282	0.907935
1311501	La Dehesa	-0.999382	-0.213673	-0.712228	-1.33139	-0.950705	-2.90157		-1.92528		0.939237				-0.213673	-0.712228	-1.92528	0.939237
1311601	Lo Espejo	0.347265	1.15249	0.078524	-1.40572	-0.396257	0.181008		1.57827		0.644789		1311601	Lo Espejo	1.15249	0.078524	1.57827	0.644789
1311602	Las Torres	0.394194	2.89482	-0.688035	-0.964921	0.519068	0.893761		2.60098		0.558839		1311602	Las Torres	2.89482	-0.688035	2.60098	0.558839
1311603	Poblaci¢n Caro Sur	0.38025	1.30633	0.449711	-0.731781	0.409048	0.235412		2.13629		0.597892		1311603	Poblaci¢n Caro Sur	1.30633	0.449711	2.13629	0.597892
1311604	Poblaci¢n Caro Norte	0.693675	0.573736	-0.611743	-0.683033	0.607786	0.410504		0.655669		0.722328		1311604	Poblaci¢n Caro Norte	0.573736	-0.611743	0.655669	0.722328
1311605	Quiriquina	1.08208	0.0610851	-0.589311	-0.773897	0.764444	0.655675		0.553858		0.730884		1311605	Quiriquina	0.0610851	-0.589311	0.553858	0.730884
1311606	Carlos Dittborn	2.00242	-0.682259	-0.497043	-0.160235	1.18437	1.82385		0.823116		0.708255		1311606	Carlos Dittborn	-0.682259	-0.497043	0.823116	0.708255
1311607	Clara Estrella	1.2901	-0.502399	0.188001	-0.944809	-0.518004	0.804228		0.975698		0.695432		1311607	Clara Estrella	-0.502399	0.188001	0.975698	0.695432
1311701	Lo Prado	-0.741189	1.73045	-0.536507	2.45037	0.723308	0.290634		0.45275		0.739381		1311701	Lo Prado	1.73045	-0.536507	0.45275	0.739381
1311702	Blanqueado	-0.175557	-0.288436	-0.652762	-0.585381	1.57619	-0.930358		-1.11676		0.871287		1311702	Blanqueado	-0.288436	-0.652762	-1.11676	0.871287
1311703	Territorio Ant rtico	-0.624971	1.10218	-0.254147	-0.670487	0.470305	0.692145		0.223064		0.758685		1311703	Territorio Ant rtico	1.10218	-0.254147	0.223064	0.758685
1311704	California	-0.734204	0.108449	-0.531374	0.527522	1.05373	1.0548		-1.15713		0.87468				0.108449	-0.531374	-1.15713	0.87468
1311705	Oscar Bonilla	-0.46153	0.310839	-0.478742	0.814261	-0.614398	1.34265		-0.629433		0.830331				0.310839	-0.478742	-0.629433	0.830331
1311706	Costa Rica	-0.835287	2.22283	-0.668293	-0.399916	1.09468	0.562427		0.719249		0.716984		1311706	Costa Rica	2.22283	-0.668293	0.719249	0.716984
1311801	Lo Plaza	-0.252593	-0.480058	-0.529099	-0.638854	-1.14667	0.546356		-1.26175		0.883472				-0.480058	-0.529099	-1.26175	0.883472
1311802	Macul	0.0138133	-0.33867	0.123694	-0.878237	0.539895	-0.0779206		-0.201163		0.794338				-0.33867	0.123694	-0.201163	0.794338
1311803	Pedreros	-0.269622	-0.380764	-0.554584	-0.720947	-0.22997	0.583298		-1.20497		0.878701				-0.380764	-0.554584	-1.20497	0.878701
1311804	Camino Agr¡cola	-0.565558	-0.165019	0.139371	-0.816321	-0.350735	-0.0471022		-0.591206		0.827118				-0.165019	0.139371	-0.591206	0.827118
1311805	Villa Santa Carolina	-0.0205976	-0.587526	-0.589159	-0.746817	-0.809789	-0.757461		-1.19728		0.878054				-0.587526	-0.589159	-1.19728	0.878054
1311901	Cinco de Abril	-0.646984	-0.0757432	-0.198142	-0.465937	-0.24433	0.411648		-0.92087		0.854824				-0.0757432	-0.198142	-0.92087	0.854824
1311902	Los Libertadores	0.700829	-0.703795	-0.533348	-0.943619	0.679388	1.48387		-0.536314		0.822505		1311902	Los Libertadores	-0.703795	-0.533348	-0.536314	0.822505
1311903	Ram¢n Freire	-0.706578	0.0626901	0.51247	-0.268056	-0.0203976	0.0013066		-0.131418		0.788476				0.0626901	0.51247	-0.131418	0.788476
1311904	Feria Internacional	-0.731467	-0.4168	-0.586548	-0.170109	-1.58913	-1.50643		-1.73481		0.92323				-0.4168	-0.586548	-1.73481	0.92323
1311905	Las Industrias	1.13577	-0.695464	-0.185708	-0.0848576	-1.19793	-0.824083		0.254601		0.756034				-0.695464	-0.185708	0.254601	0.756034
1311906	San Mart¡n	0.452162	-0.953833	-0.44002	0.131747	-0.959744	1.60775		-0.941691		0.856574				-0.953833	-0.44002	-0.941691	0.856574
1311907	Maip£ Poniente	0.163292	-0.746075	0.5465	-0.358178	-0.872941	-0.302084		-0.036284		0.780481				-0.746075	0.5465	-0.036284	0.780481
1311908	Portales	-0.550082	0.613595	-0.566666	-0.00815473	0.283332	0.76159		-0.503153		0.819718				0.613595	-0.566666	-0.503153	0.819718
1311909	Templo Votivo	-0.940995	0.0933863	-0.590395	-0.0932403	-0.327596	-0.525496		-1.438		0.898285				0.0933863	-0.590395	-1.438	0.898285
1311910	O?Higgins	-1.12718	1.19445	-0.298254	-0.182395	-0.0753017	-1.07812		-0.23099		0.796845				1.19445	-0.298254	-0.23099	0.796845
1311911	Las Heras	-1.05529	0.960287	-0.245988	-0.149975	0.0973362	0.0575538		-0.340987		0.806089				0.960287	-0.245988	-0.340987	0.806089
1311912	Blanco Encalada	-0.422497	0.623456	-0.616788	-0.461607	0.365712	0.0273774		-0.415828		0.812379				0.623456	-0.616788	-0.415828	0.812379
1311914	Las Lomas	0.713029	-0.770313	-0.143638	0.609049	-0.961271	-0.406347		-0.200922		0.794318				-0.770313	-0.143638	-0.200922	0.794318
1311915	Esquina Blanca	-1.02868	-0.374669	-0.586298	-0.425596	-1.68027	-1.23954		-1.98965		0.944647				-0.374669	-0.586298	-1.98965	0.944647
1312001	Sim¢n Bolivar	-0.226769	-0.85495	-0.215792	0.28932	1.94626	-0.339837		-1.29751		0.886478				-0.85495	-0.215792	-1.29751	0.886478
1312002	Pucar	-0.0585113	-0.733417	-0.199238	0.0806612	1.26051	0.0149414		-0.991166		0.860732				-0.733417	-0.199238	-0.991166	0.860732
1312003	Plaza Los Guindos	0.330016	-0.825463	-0.578824	-0.288899	1.22625	-0.102291		-1.07427		0.867716				-0.825463	-0.578824	-1.07427	0.867716
1312004	Chacra Valpara¡so	-0.0882259	-0.86603	-0.224078	-0.585683	1.58961	0.130494		-1.17833		0.876462				-0.86603	-0.224078	-1.17833	0.876462
1312005	Plaza ¥u¤oa	-0.313964	-0.860336	-0.555825	-0.74897	0.534013	0.555715		-1.73013		0.922836				-0.860336	-0.555825	-1.73013	0.922836
1312006	Santa Julia	-0.711571	-0.718268	-0.267932	-0.271106	2.19388	-0.783909		-1.69777		0.920117				-0.718268	-0.267932	-1.69777	0.920117
1312007	Plaza Za¤artu	-0.198932	-0.572763	-0.298706	-0.518456	1.68909	-1.45678		-1.0704		0.867391				-0.572763	-0.298706	-1.0704	0.867391
1312008	Estadio Nacional	0.301997	-0.775766	-0.554039	-0.807874	-0.618002	0.089553		-1.02781		0.863811				-0.775766	-0.554039	-1.02781	0.863811
1312009	Piscina Mundt	0.10219	-0.796518	-0.64093	-0.602275	1.57105	-1.09989		-1.33526		0.88965				-0.796518	-0.64093	-1.33526	0.88965
1312010	Crescente Err zuriz	-0.185569	-0.964925	-0.156251	-0.06323	0.644561	0.686398		-1.30675		0.887254				-0.964925	-0.156251	-1.30675	0.887254
1312011	Hospital de Carabineros	-0.525589	-0.749951	-0.202394	-0.380608	0.608805	0.0579341		-1.47793		0.901641				-0.749951	-0.202394	-1.47793	0.901641
1312101	La Victoria	1.00073	0.0151011	-0.604334	-1.0633	1.20288	0.773695		0.411497		0.742848				0.0151011	-0.604334	0.411497	0.742848
1312102	Estadio Yarur	-0.0859589	0.0950135	-0.617905	-1.1634	0.176376	0.10875		-0.60885		0.828601				0.0950135	-0.617905	-0.60885	0.828601
1312103	La Marina	0.212082	1.10555	0.0807938	-0.827681	0.186728	-0.0697556		1.39842		0.659905				1.10555	0.0807938	1.39842	0.659905
1312104	Miguel D vila	1.03994	0.362007	-0.254033	-0.870186	0.480339	0.151448		1.14792		0.680958		1312104	Miguel D vila	0.362007	-0.254033	1.14792	0.680958
1312105	La Feria	1.29141	0.449474	-0.588557	-0.862727	0.923238	1.19474		1.15232		0.680587		1312105	La Feria	0.449474	-0.588557	1.15232	0.680587
1312106	Lo Valledor Norte	1.60771	-0.770184	0.240365	-1.24341	-0.796325	1.99229		1.07789		0.686843		1312106	Lo Valledor Norte	-0.770184	0.240365	1.07789	0.686843
1312107	Lo Valledor Sur	1.35461	0.153032	0.12564	-1.20444	0.34423	0.583389		1.63328		0.640166		1312107	Lo Valledor Sur	0.153032	0.12564	1.63328	0.640166
1312108	Navidad	1.77166	-0.572513	-0.560416	-1.10964	0.583546	1.00245		0.638735		0.723751		1312108	Navidad	-0.572513	-0.560416	0.638735	0.723751
1312201	Jos‚ Arrieta	0.564125	0.0858932	-0.149911	-0.936978	-1.19779	1.66078		0.500107		0.735401				0.0858932	-0.149911	0.500107	0.735401
1312202	Pe¤alol‚n	0.498514	0.748059	0.0217641	-1.50106	-0.996217	-1.82528		1.26834		0.670837				0.748059	0.0217641	1.26834	0.670837
1312203	Lo Hermida	0.757848	-0.508346	0.442046	-0.997678	-0.427478	-1.80978		0.691548		0.719312				-0.508346	0.442046	0.691548	0.719312
1312204	Torres de Macul	-0.561071	0.0276721	-0.540354	-1.32124	-1.14545	1.43506		-1.07375		0.867673				0.0276721	-0.540354	-1.07375	0.867673
1312205	Vi¤a Macul	-1.0625	-0.601196	-0.561739	-0.644084	-1.25829	-0.390052		-2.22544		0.964463				-0.601196	-0.561739	-2.22544	0.964463
1312206	Villa Los Lagos	0.0903265	2.18419	-0.272757	-0.811301	0.104596	1.13356		2.00176		0.609199				2.18419	-0.272757	2.00176	0.609199
1312301	Condell	-1.07021	-0.711197	-0.201339	-0.50256	0.218539	0.0570352		-1.98274		0.944067				-0.711197	-0.201339	-1.98274	0.944067
1312302	Pedro de Valdivia	-0.610242	-0.799766	-0.629624	0.0714382	2.44641	-1.00079		-2.03963		0.948848				-0.799766	-0.629624	-2.03963	0.948848
1312303	Los Leones	-0.421597	-0.88349	-0.287412	0.294626	3.75298	-1.16232		-1.5925		0.911269				-0.88349	-0.287412	-1.5925	0.911269
1312304	Pocuro	-0.244921	-0.944864	-0.58479	0.17365	2.37244	-0.183799		-1.77458		0.926572				-0.944864	-0.58479	-1.77458	0.926572
1312305	Diego de Almagro	-0.212575	-0.826602	-0.546535	0.622483	1.30263	-0.1595		-1.58571		0.910699				-0.826602	-0.546535	-1.58571	0.910699
1312306	Parque Bustamante	-0.282617	-1.28801	0.295573	0.678835	1.68437	2.36269		-1.27505		0.88459				-1.28801	0.295573	-1.27505	0.88459
1312307	Pedro Valdivia Norte	-1.23295	-0.602202	3.76453	0.151466	0.321202	-1.54955		1.92937		0.615282				-0.602202	3.76453	1.92937	0.615282
1312308	Hospital Militar	-0.562323	-0.967061	0.164169	-0.340776	1.49543	0.346193		-1.36522		0.892168				-0.967061	0.164169	-1.36522	0.892168
1312401	Municipalidad	-0.543993	-0.577372	-0.443557	0.983411	-1.0985	0.974258		-1.56492		0.908952				-0.577372	-0.443557	-1.56492	0.908952
1312402	Embalse Lo Prado	0.112112	0.323562	0.126662	-1.19784	-1.37056	-0.108752		0.562336		0.730172		1312402	Embalse Lo Prado	0.323562	0.126662	0.562336	0.730172
1312403	Barrancas	-1.22646	2.37954	-0.296321	0.347214	-0.279441	-0.587993		0.856763		0.705427		1312403	Barrancas	2.37954	-0.296321	0.856763	0.705427
1312404	La Estrella	-0.591702	1.91457	0.121003	0.287368	0.654314	0.825282		1.44387		0.656085		1312404	La Estrella	1.91457	0.121003	1.44387	0.656085
1312405	Estrella de Chile	-0.963571	-0.0248655	-0.13597	-0.186268	-1.02519	1.30769		-1.12441		0.87193				-0.0248655	-0.13597	-1.12441	0.87193
1312406	Santa Corina	0.018355	-0.571283	0.0892562	-0.461438	0.352975	-1.66358		-0.463672		0.8164		1312406	Santa Corina	-0.571283	0.0892562	-0.463672	0.8164
1312408	Pudahuel	2.62414	-0.793121	3.83672	0.746289	-1.09767	-1.47461		5.66773		0.301101		1312408	Pudahuel	-0.793121	3.83672	5.66773	0.301101
1312501	Quilicura	1.20451	-0.751678	-0.176173	-0.394474	-1.23676	-0.350996		0.276659		0.754181				-0.751678	-0.176173	0.276659	0.754181
1312502	Lo Echevers	2.45645	-0.649445	1.59483	-0.0304537	0.12313	-1.23676		3.40183		0.491533		1312502	Lo Echevers	-0.649445	1.59483	3.40183	0.491533
1312503	San Ignacio	1.34312	-0.62514	-0.251795	-1.13211	-1.47988	-1.49797		0.466186		0.738252				-0.62514	-0.251795	0.466186	0.738252
1312601	Municipalidad	-0.596262	-0.222458	0.985683	1.51726	-0.512261	0.355125		0.166964		0.7634				-0.222458	0.985683	0.166964	0.7634
1312602	Carrascal	-1.2908	0.198019	0.148357	0.217664	-0.463281	-0.565222		-0.944422		0.856803				0.198019	0.148357	-0.944422	0.856803
1312603	Yungay	-0.740735	-0.464116	-0.17988	0.198963	-1.30041	-0.726323		-1.38473		0.893808				-0.464116	-0.17988	-1.38473	0.893808
1312604	Villa Sana	-0.122778	-0.0453551	-0.174338	0.265032	-0.463993	0.148609		-0.342471		0.806214				-0.0453551	-0.174338	-0.342471	0.806214
1312605	Quidora	-0.379078	0.155765	-0.212609	0.192233	-0.299895	-0.441028		-0.435922		0.814068				0.155765	-0.212609	-0.435922	0.814068
1312606	Mercurio	-0.0340103	0.492691	0.137179	0.49763	0.38833	-0.453504		0.59586		0.727354				0.492691	0.137179	0.59586	0.727354
1312607	C¢nsul Poinsett	-0.139886	0.207781	-0.574687	0.588378	-0.268195	-0.724573		-0.506792		0.820024				0.207781	-0.574687	-0.506792	0.820024
1312608	Catamarca	-0.336017	0.972354	0.874426	0.694253	0.0469273	-0.185347		1.51076		0.650463		1312608	Catamarca	0.972354	0.874426	1.51076	0.650463
1312609	Frontera	-0.218426	1.00534	-0.625261	-0.126994	0.572786	-0.0690034		0.16165		0.763846		1312609	Frontera	1.00534	-0.625261	0.16165	0.763846
1312701	Recoleta	-0.770005	-0.874879	6.41683	-0.432007	-1.32772	0.357514		4.77194		0.376385				-0.874879	6.41683	4.77194	0.376385
1312702	Cerro Blanco	-1.06054	-0.259505	0.861359	-0.528656	-0.484478	-0.652299		-0.458688		0.815981				-0.259505	0.861359	-0.458688	0.815981
1312703	Cementerio General	-0.770659	-0.691524	-0.497369	-0.206977	-1.71983	0.416936		-1.95955		0.942117				-0.691524	-0.497369	-1.95955	0.942117
1312704	Lo Ar nguiz	0.566283	-0.101475	-0.547632	-1.15236	-0.876856	1.06059		-0.0828244		0.784392				-0.101475	-0.547632	-0.0828244	0.784392
1312705	Salzburgo	1.29422	-0.332791	0.244697	-0.689457	-0.871442	1.9133		1.20613		0.676066				-0.332791	0.244697	1.20613	0.676066
1312706	Cementerio Israelita	0.934463	1.83863	-0.623734	-0.331568	0.148589	0.656622		2.14936		0.596794				1.83863	-0.623734	2.14936	0.596794
1312707	Quinta Bella	0.450311	0.170093	-0.61383	-0.213412	1.0973	-0.209766		0.00657331		0.776879				0.170093	-0.61383	0.00657331	0.776879
1312708	Cementerio Cat¢lico	-0.312066	-0.347075	-0.218571	-0.291516	-0.423137	-0.628627		-0.877712		0.851197				-0.347075	-0.218571	-0.877712	0.851197
1312709	Regimiento Buin	-0.369428	0.0787981	-0.619375	-0.450748	-1.06599	-1.31725		-0.910005		0.853911				0.0787981	-0.619375	-0.910005	0.853911
1312710	Cerro San Crist¢bal	-0.880132	-0.320081	-0.673005	-0.362419	0.439111	-2.26492		-1.87322		0.934862				-0.320081	-0.673005	-1.87322	0.934862
1312801	Renca	-0.317612	1.42992	0.111743	-0.511221	-0.538562	0.306134		1.22405		0.67456		1312801	Renca	1.42992	0.111743	1.22405	0.67456
1312802	Lo Ruiz	-1.48135	0.965011	7.01674	-0.302152	-1.13327	-1.15465		6.50041		0.231121		1312802	Lo Ruiz	0.965011	7.01674	6.50041	0.231121
1312803	Jos‚ Miguel Carrera	-0.272305	0.308955	-0.189686	-0.364818	-0.217352	0.867799		-0.153035		0.790293				0.308955	-0.189686	-0.153035	0.790293
1312804	Santa Mar¡a	-0.661936	-0.362463	0.159941	-0.351899	-1.14531	-0.6105		-0.864457		0.850083				-0.362463	0.159941	-0.864457	0.850083
1312805	Planta El‚ctrica	-0.626167	0.0562471	0.213423	-0.785724	-0.74161	1.74808		-0.356497		0.807393				0.0562471	0.213423	-0.356497	0.807393
1312806	Jos‚ Miguel Infante	0.51656	1.8996	0.827703	-0.340772	-0.0199291	0.476758		3.24386		0.504809		1312806	Jos‚ Miguel Infante	1.8996	0.827703	3.24386	0.504809
1312807	El Perejil	1.39227	-0.475732	0.157567	-0.631092	-1.21846	-0.622068		1.0741		0.687161				-0.475732	0.157567	1.0741	0.687161
1312808	Cerro Colorado	-0.15998	2.11439	-0.800328	-1.13055	0.0354093	-2.66431		1.15408		0.68044		1312808	Cerro Colorado	2.11439	-0.800328	1.15408	0.68044
1312901	San Joaqu¡n	-0.466719	-0.513278	0.163827	-0.475129	-0.679116	-0.285777		-0.81617		0.846025				-0.513278	0.163827	-0.81617	0.846025
1312902	El Pinar	-0.0959052	-0.905396	-0.138698	-0.552433	-0.184261	1.21908		-1.14		0.87324				-0.905396	-0.138698	-1.14	0.87324
1312903	Edwards Bello Norte	-0.65752	-0.249743	-0.174553	-0.451536	-0.210913	0.840048		-1.08182		0.86835				-0.249743	-0.174553	-1.08182	0.86835
1312904	Edwards Bello Sur	-0.565275	-0.277772	0.592032	-0.0231405	-0.37141	1.21578		-0.251015		0.798528				-0.277772	0.592032	-0.251015	0.798528
1312905	La Castrina	-0.620669	0.253373	0.956951	1.27257	0.0178656	0.612271		0.589655		0.727876				0.253373	0.956951	0.589655	0.727876
1312906	Pedro Mira	-0.436895	-0.0746188	-0.550293	-0.26315	-0.235819	0.511205		-1.06181		0.866669				-0.0746188	-0.550293	-1.06181	0.866669
1312907	Las Industrias	-0.933277	0.752451	-0.265021	-0.557678	-0.409706	-0.469519		-0.445847		0.814902				0.752451	-0.265021	-0.445847	0.814902
1313001	Barros Luco	-1.46721	-0.20225	-0.233228	-0.706007	-1.19807	-0.805421		-1.90269		0.937338				-0.20225	-0.233228	-1.90269	0.937338
1313002	Lo Vial	-0.218742	-0.296656	-0.595961	-0.882082	-0.602252	-0.403005		-1.11136		0.870833				-0.296656	-0.595961	-1.11136	0.870833
1313003	Lo Mena	0.154388	-0.322466	-0.559904	-0.518695	-0.988878	-0.12627		-0.727982		0.838613				-0.322466	-0.559904	-0.727982	0.838613
1313004	Atacama	0.626346	-0.0316776	-0.501772	1.81012	0.540787	0.0273756		0.0928967		0.769624				-0.0316776	-0.501772	0.0928967	0.769624
1313005	Salesianos	0.102314	-0.668604	-0.575671	-0.273552	0.898019	-0.0628575		-1.14196		0.873405				-0.668604	-0.575671	-1.14196	0.873405
1313006	El Llano	-0.628295	-0.829735	-0.164332	-0.41983	0.0651853	0.67827		-1.62236		0.913779				-0.829735	-0.164332	-1.62236	0.913779
1313101	Poblaci¢n Modelo	0.522118	0.626351	-0.216823	0.135972	0.317611	0.233045		0.931646		0.699134				0.626351	-0.216823	0.931646	0.699134
1313102	Las Am‚ricas	0.27473	0.591386	-0.612338	-0.780228	-0.265081	0.0594104		0.253778		0.756104				0.591386	-0.612338	0.253778	0.756104
1313103	Paraguay	0.0289141	1.73845	-0.579919	0.0333381	0.325252	1.41591		1.18745		0.677636		1313103	Paraguay	1.73845	-0.579919	1.18745	0.677636
1313104	General K”rner	-0.938997	0.793431	-0.17352	-0.738049	-1.38701	1.48774		-0.319086		0.804249				0.793431	-0.17352	-0.319086	0.804249
1313105	La Bandera	-0.440333	1.9523	1.19009	-0.306419	-0.151214	0.407527		2.70206		0.550344		1313105	La Bandera	1.9523	1.19009	2.70206	0.550344
1313106	San Ram¢n	0.301505	0.622489	0.129401	-0.153382	0.19978	0.0134968		1.05339		0.688902				0.622489	0.129401	1.05339	0.688902
1313201	Naciones Unidas	0.293079	-1.0793	-0.45002	0.670707	-0.0903763	1.17634		-1.23624		0.881329				-1.0793	-0.45002	-1.23624	0.881329
1313202	Estadio Manquehue	-0.640963	-0.758637	-0.564706	-0.439711	-0.100839	-0.21		-1.96431		0.942517				-0.758637	-0.564706	-1.96431	0.942517
1313203	Lo Curro	-0.815018	-0.438084	-0.594492	0.22811	-1.13653	-1.87725		-1.84759		0.932708				-0.438084	-0.594492	-1.84759	0.932708
1313204	Club de Golf	-0.0686661	-0.811486	-0.572595	0.0859048	0.764674	-0.544228		-1.45275		0.899524				-0.811486	-0.572595	-1.45275	0.899524
1313205	Vitacura	-0.306907	-0.889725	-0.492298	0.139773	-0.260145	0.775419		-1.68893		0.919374				-0.889725	-0.492298	-1.68893	0.919374
1320101	Puente Alto	-0.59226	-0.799269	-0.392333	1.1037	-1.69502	1.59843		-1.78386		0.927352				-0.799269	-0.392333	-1.78386	0.927352
1320102	El Peral	-1.68739	-0.481721	-0.11208	2.58928	-1.04692	-1.30008		-2.28119		0.969149				-0.481721	-0.11208	-2.28119	0.969149
1320103	Las Vizcachas	-0.155964	-0.108925	1.67055	2.24644	-0.414069	-1.34111		1.40566		0.659297				-0.108925	1.67055	1.40566	0.659297
1320104	Regimiento	0.0843913	-0.1035	0.493549	-0.0967281	-0.378692	-1.01945		0.47444		0.737559				-0.1035	0.493549	0.47444	0.737559
1320105	Bajos de Mena	0.621597	-0.553494	0.187343	0.299279	0.129046	-0.136845		0.255446		0.755963				-0.553494	0.187343	0.255446	0.755963
1320106	Tocornal	1.00548	-0.50023	-0.107053	1.28152	-0.637747	0.227138		0.398193		0.743967				-0.50023	-0.107053	0.398193	0.743967
1320107	Gabriela	-0.215369	-0.931803	-0.419192	0.727777	-1.43128	1.31758		-1.56636		0.909073				-0.931803	-0.419192	-1.56636	0.909073
1330102	Chicureo	5.48105	-1.03654	-0.230497	-1.09662	-0.804467	-1.20476		4.21401		0.423275				-1.03654	-0.230497	4.21401	0.423275
1330103	Algarrobal	5.46195	-0.992994	-0.156381	0.0965914	-0.782881	-0.524104		4.31258		0.414992				-0.992994	-0.156381	4.31258	0.414992
1330204	La Vilana	5.35267	-0.862102	0.170282	0.0506214	-0.668953	-1.23044		4.66085		0.385722				-0.862102	0.170282	4.66085	0.385722
1340101	O?Higgins	-1.51863	-0.354191	-0.210146	0.0642211	-0.732266	-0.89813		-2.08297		0.95249				-0.354191	-0.210146	-2.08297	0.95249
1340102	Escuela de Infanter¡a	-0.586875	1.00606	0.074862	-0.529782	-0.0933044	-0.722897		0.494045		0.735911				1.00606	0.074862	0.494045	0.735911
1340103	Calder¢n de La Barca	-0.45168	-0.00823605	-0.566223	-0.595113	0.362119	0.835171		-1.02614		0.863671		1340103	Calder¢n de La Barca	-0.00823605	-0.566223	-1.02614	0.863671		0
1340104	Santa Marta	-0.690373	3.17028	-0.338514	-0.876356	-0.254103	0.315567		2.14139		0.597464		1340104	Santa Marta	3.17028	-0.338514	2.14139	0.597464		0
1340105	Hospital	-0.643342	-0.496732	-0.16098	0.00214232	-0.547647	0.310451		-1.30105		0.886776				-0.496732	-0.16098	-1.30105	0.886776
1340106	Cerro Negro	-0.0678267	0.255169	0.0486745	-0.150434	0.0626052	-2.37871		0.236017		0.757596				0.255169	0.0486745	0.236017	0.757596
1340107	Maestranza	-0.445224	-0.63055	-0.532699	1.56415	0.161803	-1.19199		-1.60847		0.912612				-0.63055	-0.532699	-1.60847	0.912612
1340108	Nos	0.910822	-0.426829	-0.156338	2.13198	-0.564854	-1.73992		0.327654		0.749895				-0.426829	-0.156338	0.327654	0.749895
1340109	Nogales	-0.581671	0.319487	-0.559526	0.331715	-0.456606	-0.070007		-0.82171		0.84649				0.319487	-0.559526	-0.82171	0.84649
1340110	Tejas de Chena	-0.425941	-0.00474475	-0.182647	-0.0850409	-0.0410288	0.574618		-0.613333		0.828978				-0.00474475	-0.182647	-0.613333	0.828978
1340111	Chena	1.08938	-0.493861	-0.249595	-0.250001	-1.03677	-1.96458		0.345919		0.74836				-0.493861	-0.249595	0.345919	0.74836
1360401	Casa de Ejercicios	3.79668	-0.895105	0.219658	1.49352	-0.575027	-1.37596		3.12123		0.515115				-0.895105	0.219658	3.12123	0.515115
1360403	Padre Hurtado	2.87502	1.57272	-0.545742	2.66485	0.258371	-0.710188		3.902		0.449498				1.57272	-0.545742	3.902	0.449498
1360404	Villa Los Silos	4.28657	0.298237	0.879755	0.327462	-0.182447	-0.62913		5.46456		0.318176				0.298237	0.879755	5.46456	0.318176
	STDV		1.00181	1.00181				STDV	1.73519								1.73519
	Average		-4.20843e-18	5.21043e-17				Average	-4.16835e-17								-4.16835e-17
	Min		-1.28801	-0.841511				Min	-2.64828								-2.64828
	Max		3.74688	7.01674				Max	9.25045								9.25045
			5.03488	7.85825					11.8987								11.8987

## Sheet: SENSIBILITY AVERAGE
DIST_2K2	Factor scores after Varimax rotation	PC1	PC2	PC3	PC4	PC5	PC6		PC1+PC2+PC3		Adaptive		DIST_2K2	NOMBRE_DIS	new PC2	new PC3	PC1+PC2+PC3	Adapt_1
1310101	Huel‚n	0.15061	-1.21309	0.559593	-0.0335355	2.54635	1.1067		-0.502884		0.819695				-1.21309	0.559593	-0.502884	0.819695		0
1310102	Moneda	-0.740812	-0.884445	1.26699	-1.806	-0.848113	0.871273		-0.358265		0.807541				-0.884445	1.26699	-0.358265	0.807541		0
1310103	Amun tegui	-0.263119	-1.08491	0.952341	-1.11392	0.75385	2.06509		-0.395685		0.810686				-1.08491	0.952341	-0.395685	0.810686		0
1310104	Brasil	-0.0384988	-0.82063	5.93254	-0.543347	3.10614	-0.0888878		5.07342		0.351049				-0.82063	5.93254	5.07342	0.351049		0
1310105	Chacabuco	-0.710232	-0.463815	-0.663051	-1.33365	0.851305	-0.955441		-1.8371		0.931826				-0.463815	-0.663051	-1.8371	0.931826		0
1310106	Portales	-0.678387	-0.131101	-0.642653	-0.831377	1.46008	-0.328219		-1.45214		0.899473				-0.131101	-0.642653	-1.45214	0.899473		0
1310107	Matucana	-0.40348	-0.30268	0.0952909	-1.2154	0.450686	-0.436432		-0.610869		0.828771				-0.30268	0.0952909	-0.610869	0.828771		0
1310108	San Saturnino	-0.112605	-0.539404	-0.639366	-1.01963	1.44168	-0.464987		-1.29137		0.885962				-0.539404	-0.639366	-1.29137	0.885962		0
1310109	Mapocho	-0.363481	-0.784254	2.75096	-0.289744	0.564407	0.806471		1.60323		0.642692				-0.784254	2.75096	1.60323	0.642692		0
1310110	Vicu¤a Mackenna	-0.657885	-0.80774	1.50942	-0.0139086	3.98732	-1.29305		0.0437995		0.773751				-0.80774	1.50942	0.0437995	0.773751		0
1310111	San Isidro	-0.755945	-0.658667	0.787877	-1.02317	2.10395	-0.95673		-0.626734		0.830104				-0.658667	0.787877	-0.626734	0.830104		0
1310112	Universidad	-0.786162	-0.597078	1.51866	-1.95174	0.426056	-0.825219		0.135416		0.766051				-0.597078	1.51866	0.135416	0.766051		0
1310113	Almagro	-0.12482	-1.1269	3.51143	-0.450907	0.376976	1.31776		2.25972		0.587519				-1.1269	3.51143	2.25972	0.587519		0
1310114	Porvenir	-0.367708	-0.71034	0.115049	-1.46294	0.346459	-0.127831		-0.962999		0.858365				-0.71034	0.115049	-0.962999	0.858365		0
1310115	San Diego	-0.314596	-0.538051	0.845431	-1.78	-0.10887	0.131283		-0.00721512		0.778038				-0.538051	0.845431	-0.00721512	0.778038		0
1310116	Santa Elena	-0.503451	-0.565434	-0.226373	-1.49739	-0.862275	-0.0311679		-1.29526		0.886288				-0.565434	-0.226373	-1.29526	0.886288		0
1310117	Carmen	-0.913572	-0.564681	-0.581271	-1.23026	-0.570747	0.115079		-2.05952		0.950519				-0.564681	-0.581271	-2.05952	0.950519		0
1310118	Victoria	-1.02149	-0.482464	0.0950767	-1.47955	-0.615269	-0.884786		-1.40888		0.895838				-0.482464	0.0950767	-1.40888	0.895838		0
1310119	Valpara¡so	-0.276872	-0.646732	1.23115	-1.4604	-0.145313	0.210157		0.307544		0.751585				-0.646732	1.23115	0.307544	0.751585		0
1310120	Franklin	-0.253828	-0.476587	1.25338	-1.36728	-0.861301	0.435382		0.522967		0.73348				-0.476587	1.25338	0.522967	0.73348		0
1310121	Matadero	-0.193991	-0.613495	-0.221194	-1.72329	-0.816828	0.291649		-1.02868		0.863885				-0.613495	-0.221194	-1.02868	0.863885		0
1310122	Parque O?Higgins	-0.28726	-0.689744	-0.500862	0.557555	-1.39787	-0.288183		-1.47787		0.901635				-0.689744	-0.500862	-1.47787	0.901635		0
1310123	Club H¡pico	0.312841	-0.93769	-0.357067	2.32529	-1.0116	1.43794		-0.981916		0.859954				-0.93769	-0.357067	-0.981916	0.859954		0
1310124	San Eugenio	0.735146	-0.715863	-0.191999	-0.706531	-0.167213	0.201489		-0.172716		0.791947				-0.715863	-0.191999	-0.172716	0.791947		0
1310125	Exposici¢n	0.509875	-0.569241	-0.576943	-1.41568	-0.473154	0.393914		-0.636309		0.830909				-0.569241	-0.576943	-0.636309	0.830909		0
1310126	San Alfonso	-0.149846	-0.737126	0.890719	-1.88512	-1.28365	0.536564		0.00374789		0.777117				-0.737126	0.890719	0.00374789	0.777117		0
1310127	Avenida Espa¤a	0.0978474	-0.600446	-0.612152	-1.16717	0.888205	-0.00578581		-1.11475		0.871118				-0.600446	-0.612152	-1.11475	0.871118		0
1310128	Ej‚rcito	0.105139	-0.823545	0.843512	-1.09569	1.27409	-0.142899		0.125106		0.766917				-0.823545	0.843512	0.125106	0.766917		0
1310129	Quinta Normal	-1.32449	-0.490561	-0.45062	2.06211	-1.47177	-0.375927		-2.26567		0.967845				-0.490561	-0.45062	-2.26567	0.967845		0
1310201	Cerrillos	-0.655516	-0.496702	-0.189809	-0.509528	-1.64498	-0.475488		-1.34203		0.890219				-0.496702	-0.189809	-1.34203	0.890219		0
1310202	Villa M‚xico	-0.283672	-0.313428	-0.198605	0.0758575	0.0998307	-0.195048		-0.795705		0.844305				-0.313428	-0.198605	-0.795705	0.844305		0
1310203	Divino Maestro	0.559206	1.77586	0.0976798	-0.88405	-0.303288	0.737944		2.43275		0.572977		1310203	Divino Maestro	0	0	0.559206	0.730435		0.157457
1310204	Lo Err zuriz	0.912504	-0.547094	-0.54024	0.103161	-0.80581	-0.408385		-0.17483		0.792125				-0.547094	-0.54024	-0.17483	0.792125		0
1310301	Cerro Navia	0.230173	2.86871	0.742838	-0.637664	-0.0266799	-0.428135		3.84172		0.454564		1310301	Cerro Navia	0	0	0.230173	0.758087		0.303523
1310302	Janequeo	-0.334274	2.37212	-0.34254	-0.502787	0.549588	-0.473848		1.69531		0.634954		1310302	Janequeo	0	0	-0.334274	0.805525		0.170571
1310303	Jos‚ Joaqu¡n P‚rez	-0.23628	1.37964	-0.278927	-0.582822	0.268393	0.118211		0.86443		0.704783		1310303	Jos‚ Joaqu¡n P‚rez	0	0	-0.23628	0.797289		0.0925065
1310304	Poblaci¢n Roosevelt	-0.589671	1.27876	0.508741	-0.0104414	0.507199	1.03813		1.19783		0.676763		1310304	Poblaci¢n Roosevelt	0	0	-0.589671	0.826989		0.150226
1310305	Dalmacia	-0.63626	2.97168	0.780422	0.393579	0.491715	-0.128122		3.11584		0.515568		1310305	Dalmacia	0	0	-0.63626	0.830905		0.315337
1310306	El Montijo	-0.176883	1.46093	-0.282428	0.216953	-0.442418	-1.08643		1.00162		0.693253		1310306	El Montijo	0	0	-0.176883	0.792297		0.0990447
1310307	Violeta Parra	0.126972	2.80331	-0.301305	-0.0911094	0.350601	0.396522		2.62898		0.556485		1310307	Violeta Parra	0	0	0.126972	0.766761		0.210275
1310308	Victoria	-0.00894898	3.74688	-0.743463	-0.33552	0.452124	-0.352299		2.99446		0.525769		1310308	Victoria	0	0	-0.00894898	0.778184		0.252414
1310401	Conchal¡	0.248156	-0.0917824	-0.537676	-0.546543	-1.2233	0.532008		-0.381303		0.809477				-0.0917824	-0.537676	-0.381303	0.809477		0
1310402	Juanita Aguirre	-0.399029	-0.688552	-0.477054	-0.173003	-0.0843512	1.7506		-1.56463		0.908928				-0.688552	-0.477054	-1.56463	0.908928		0
1310403	Pomaire	-0.229681	1.79985	1.95322	-0.270899	-0.243211	1.0124		3.52339		0.481317				1.79985	1.95322	3.52339	0.481317		0
1310404	Eneas Gonel	0.420793	0.480936	-0.115581	1.72716	0.872183	1.30052		0.786148		0.711362				0.480936	-0.115581	0.786148	0.711362		0
1310405	La Palma	0.637633	0.403686	-0.0589849	2.61667	0.375249	1.45476		0.982335		0.694874				0.403686	-0.0589849	0.982335	0.694874		0
1310406	Monterrey	-0.130357	-0.142989	-0.14105	-0.63875	-1.49777	1.23956		-0.414397		0.812259				-0.142989	-0.14105	-0.414397	0.812259		0
1310407	El Cortijo	-0.338334	0.978268	-0.238255	-0.492794	-0.724253	0.137429		0.401679		0.743674				0.978268	-0.238255	0.401679	0.743674		0
1310408	Luther King	-0.358505	0.991813	0.228803	1.76715	-0.0581764	0.761137		0.862111		0.704978				0.991813	0.228803	0.862111	0.704978		0
1310501	El Bosque	0.544995	0.225158	-0.727414	-2.74078	-0.920735	-1.50651		0.0427388		0.77384				0.225158	-0.727414	0.0427388	0.77384		0
1310502	Lagos de Chile	1.66064	1.46656	0.120868	-0.300533	0.288444	0.708766		3.24807		0.504456		1310502	Lagos de Chile	0	0	1.66064	0.637868		0.133412
1310503	Capit n Avalos	1.06948	-0.253829	-0.54859	0.02333	-0.161414	0.0730216		0.267063		0.754987				-0.253829	-0.54859	0.267063	0.754987		0
1310504	Sargento Aldea	0.382976	0.760945	-0.617671	-0.355938	0.294059	-0.0501572		0.52625		0.733204				0.760945	-0.617671	0.52625	0.733204		0
1310505	Aviadores	0.598618	2.15345	-0.286323	-0.233718	0.79183	0.533657		2.46574		0.570204		1310505	Aviadores	0	0	0.598618	0.727122		0.156918
1310506	Santa Elena	0.215273	2.83018	-0.663321	-0.447794	0.0307583	0.669308		2.38213		0.577231		1310506	Santa Elena	0	0	0.215273	0.75934		0.182108
1310507	El Almendro	-0.351987	0.610535	1.6288	-0.547441	-0.457387	1.08954		1.88735		0.618814		1310507	El Almendro	0	0	-0.351987	0.807014		0.188199
1310508	Le¢n XIII	-0.228057	0.620059	-0.224911	-0.780659	0.29605	0.97464		0.167091		0.763389		1310508	Le¢n XIII	0	0	-0.228057	0.796598		0.0332092
1310509	Los C¢ndores	0.125894	1.93543	0.0744045	-0.0223191	0.631028	-0.0401382		2.13573		0.59794		1310509	Los C¢ndores	0	0	0.125894	0.766851		0.168911
1310601	Estaci¢n Central	-0.317072	-0.464196	-0.203467	-0.922668	-1.63725	-0.377485		-0.984734		0.860191				-0.464196	-0.203467	-0.984734	0.860191		0
1310602	Maestranza	0.0328586	-0.466161	0.175605	0.00242926	-1.29748	-0.78844		-0.257697		0.799089				-0.466161	0.175605	-0.257697	0.799089		0
1310603	Hermanos Carrera	0.298889	2.18437	-0.529507	0.741537	-0.437116	1.93294		1.95376		0.613233		1310603	Hermanos Carrera	0	0	0.298889	0.752312		0.139079
1310604	Nogales	-0.0347328	0.343515	-0.521183	0.684302	0.272412	0.911809		-0.212401		0.795282		1310604	Nogales	0	0	-0.0347328	0.780351		-0.0149317
1310605	La Araucana	-0.797132	-0.0973882	-0.503572	1.33355	-0.148101	0.097241		-1.39809		0.894931				-0.0973882	-0.503572	-1.39809	0.894931		0
1310606	Infante Cerda	-0.0966733	-0.611182	-0.452529	1.48505	0.984341	1.31504		-1.16038		0.874953				-0.611182	-0.452529	-1.16038	0.874953		0
1310607	Chuchunco	0.114724	-0.190471	-0.530326	-0.312282	-0.59482	0.731091		-0.606073		0.828368				-0.190471	-0.530326	-0.606073	0.828368		0
1310608	Las Parcelas	-0.390229	-0.611436	-0.517617	0.809755	-0.202332	-0.238165		-1.51928		0.905116				-0.611436	-0.517617	-1.51928	0.905116		0
1310609	Las Rejas	-0.378112	-0.802324	-0.44229	1.13858	0.789193	1.65114		-1.62273		0.91381				-0.802324	-0.44229	-1.62273	0.91381		0
1310610	Pila del Ganso	-1.21959	-0.537799	-0.50841	1.19204	0.345823	0.00271715		-2.2658		0.967855				-0.537799	-0.50841	-2.2658	0.967855		0
1310611	Ecuador	-0.918862	-0.125254	0.609117	1.80163	-0.0199924	0.140199		-0.434998		0.81399				-0.125254	0.609117	-0.434998	0.81399		0
1310612	Universidad T‚cnica	-0.864823	-0.745527	-0.0787807	2.8302	0.550981	-0.13824		-1.68913		0.919391				-0.745527	-0.0787807	-1.68913	0.919391		0
1310613	Bernal del Mercado	-0.335114	-0.594855	0.688316	1.95757	-0.41335	1.27499		-0.241653		0.797741				-0.594855	0.688316	-0.241653	0.797741		0
1310701	Huechuraba	-1.01102	-0.25876	0.534676	1.20553	-0.818197	-1.6461		-0.735105		0.839212				-0.25876	0.534676	-0.735105	0.839212		0
1310702	La Pincoya	0.982753	1.48348	-0.250982	2.01045	0.111848	-1.85262		2.21525		0.591256				1.48348	-0.250982	2.21525	0.591256		0
1310703	Avenida Principal	0.956292	3.50074	-0.841511	0.703005	1.23438	-3.67302		3.61552		0.473574				3.50074	-0.841511	3.61552	0.473574		0
1310704	Rep£blica de Francia	1.6442	2.7769	4.82935	1.0371	0.86812	0.0907143		9.25045		0				2.7769	4.82935	9.25045	0		0
1310705	La Pir mide	0.541178	-0.713448	0.201338	0.726915	-1.06927	-1.00929		0.0290691		0.774989				-0.713448	0.201338	0.0290691	0.774989		0
1310801	Independencia	-0.55531	-0.91341	1.06371	2.4473	0.170754	1.08025		-0.405014		0.81147				-0.91341	1.06371	-0.405014	0.81147		0
1310802	Juan Antonio R¡os	0.0382894	-0.999798	-0.478856	0.98286	0.964225	0.799145		-1.44036		0.898484				-0.999798	-0.478856	-1.44036	0.898484		0
1310803	Miraflores	-0.19462	0.134344	0.227108	1.45327	-0.288776	0.121652		0.166832		0.763411				0.134344	0.227108	0.166832	0.763411		0
1310804	Hip¢dromo	-0.511623	-0.669905	0.237443	1.76821	-0.0313378	-0.52259		-0.944085		0.856775				-0.669905	0.237443	-0.944085	0.856775		0
1310805	Santa Laura	-0.770518	-0.644782	0.610146	1.61114	-0.0811528	-0.156049		-0.805154		0.845099				-0.644782	0.610146	-0.805154	0.845099		0
1310806	El Molino	-1.09899	-0.636194	-0.516122	1.46382	0.432174	-0.511223		-2.25131		0.966637				-0.636194	-0.516122	-2.25131	0.966637		0
1310807	Escuela de Medicina	-1.63874	-0.489107	-0.520438	1.35838	-1.14914	-1.20336		-2.64828		1				-0.489107	-0.520438	-2.64828	1		0
1310901	La Cisterna	1.66668	0.11217	-0.146945	0.659358	-0.224642	0.620469		1.63191		0.640282				0.11217	-0.146945	1.63191	0.640282		0
1310902	Ochagav¡a	1.50522	0.108521	0.190486	0.955876	0.227369	-0.104045		1.80423		0.6258				0.108521	0.190486	1.80423	0.6258		0
1310903	Lo Ovalle	0.773269	0.278584	-0.180709	1.40071	0.530429	-0.365008		0.871144		0.704219				0.278584	-0.180709	0.871144	0.704219		0
1310904	El Parr¢n	0.748435	0.166259	-0.532576	0.475908	-0.128866	0.427716		0.382118		0.745318				0.166259	-0.532576	0.382118	0.745318		0
1310905	Vicu¤a Mackenna	0.0625868	0.295175	-0.182804	1.23291	-0.306492	-0.650509		0.174958		0.762728				0.295175	-0.182804	0.174958	0.762728		0
1310906	La Cultura	1.48175	0.0433889	-0.126378	1.31896	0.12622	0.597381		1.39876		0.659876				0.0433889	-0.126378	1.39876	0.659876		0
1311001	La Florida Oriente	-0.096878	-0.539438	-0.549522	0.985175	-1.17337	-1.67387		-1.18584		0.877093				-0.539438	-0.549522	-1.18584	0.877093		0
1311002	La Alborada	-0.671726	-0.95965	-0.392007	1.38562	-1.40834	1.33313		-2.02338		0.947482				-0.95965	-0.392007	-2.02338	0.947482		0
1311003	Santa Raquel	0.442596	-0.974857	-0.395998	0.878374	-1.17187	1.80992		-0.928259		0.855445				-0.974857	-0.395998	-0.928259	0.855445		0
1311004	O? Higgins	-0.720288	-0.715589	-0.0546369	0.473555	-1.79227	1.5989		-1.49051		0.902698				-0.715589	-0.0546369	-1.49051	0.902698		0
1311005	San Rafael	-0.928852	-0.502322	0.234375	0.141952	-1.64597	0.346816		-1.1968		0.878014				-0.502322	0.234375	-1.1968	0.878014		0
1311006	Walker Mart¡nez	0.284672	-0.407679	-0.20763	-0.571346	0.359258	0.263135		-0.330637		0.805219				-0.407679	-0.20763	-0.330637	0.805219		0
1311101	La Granja	-0.140341	-0.473586	-0.42684	-0.0887577	-1.72599	2.20942		-1.04077		0.8649				-0.473586	-0.42684	-1.04077	0.8649		0
1311102	San Gregorio Poniente	-0.0351005	1.94461	-0.227895	-0.155555	-0.502025	1.04168		1.68161		0.636105				1.94461	-0.227895	1.68161	0.636105		0
1311103	Malaqu¡as Concha	-0.289067	1.4553	-0.604547	1.12078	-0.684896	-1.07859		0.561682		0.730226				1.4553	-0.604547	0.561682	0.730226		0
1311104	Avenida Central	-0.11528	0.644293	0.52508	1.67697	1.31652	-0.426824		1.05409		0.688843				0.644293	0.52508	1.05409	0.688843		0
1311105	Parque Intercomunal	-0.394355	-0.0329974	-0.0861968	2.74161	0.514515	0.377866		-0.51355		0.820592				-0.0329974	-0.0861968	-0.51355	0.820592		0
1311106	San Gregorio Oriente	0.040241	1.43676	0.994918	2.08304	-0.537896	1.48543		2.47192		0.569685				1.43676	0.994918	2.47192	0.569685		0
1311201	Mapuhu‚	0.892312	-0.343804	-0.509008	2.43838	-0.821139	-1.81517		0.0394998		0.774112				-0.343804	-0.509008	0.0394998	0.774112		0
1311202	San Ricardo	0.90013	-0.00386466	-0.399766	2.95064	-0.275882	0.972781		0.496499		0.735705				-0.00386466	-0.399766	0.496499	0.735705		0
1311203	Pablo de Rokha	0.132644	2.30699	-0.26653	0.338045	0.29577	0.3403		2.17311		0.594798		1311203	Pablo de Rokha	0	0	0.132644	0.766284		0.171486
1311204	Antumapu	-0.572143	-0.392158	-0.226954	-0.169799	-0.406249	-0.979284		-1.19125		0.877548		1311204	Antumapu	0	0	-0.572143	0.825516		-0.0520318
1311205	La Platina	0.951911	-0.707497	-0.137675	0.614714	-0.675204	-0.0640853		0.106738		0.768461				-0.707497	-0.137675	0.106738	0.768461		0
1311301	Larra¡n	0.487814	-0.248147	-0.553402	0.675288	0.884661	-0.110434		-0.313735		0.803799				-0.248147	-0.553402	-0.313735	0.803799		0
1311302	Lynch Norte	0.619631	-0.5716	-0.591352	-0.497858	1.00863	-0.099312		-0.543321		0.823094				-0.5716	-0.591352	-0.543321	0.823094		0
1311303	Pr¡ncipe de Gales	0.0237688	-0.694354	-0.597165	-0.336356	0.506519	-0.761567		-1.26775		0.883977				-0.694354	-0.597165	-1.26775	0.883977		0
1311304	Parque La Quintrala	-0.109492	-0.439077	-0.602112	0.0850517	1.5973	-0.483709		-1.15068		0.874138				-0.439077	-0.602112	-1.15068	0.874138		0
1311305	Plaza Ossand¢n	-1.31331	-0.566685	-0.530796	1.04342	-0.0882923	-0.656519		-2.41079		0.980041				-0.566685	-0.530796	-2.41079	0.980041		0
1311306	La Reina	-0.638581	-0.31114	-0.193425	1.3797	-0.856018	-1.87926		-1.14315		0.873505				-0.31114	-0.193425	-1.14315	0.873505		0
1311307	Aer¢dromo Tobalaba	-0.272443	-0.299252	-0.176729	0.0989329	-0.323103	0.107714		-0.748425		0.840331				-0.299252	-0.176729	-0.748425	0.840331		0
1311401	Escuela Militar	-0.212064	-1.07298	-0.119117	0.789451	1.0103	0.843131		-1.40416		0.895441				-1.07298	-0.119117	-1.40416	0.895441		0
1311402	Estadio Palestino	-0.530391	-0.952447	-0.524863	-0.763044	-0.0480757	0.948238		-2.0077		0.946164				-0.952447	-0.524863	-2.0077	0.946164		0
1311403	Hospital Fach	-0.417401	-0.952132	-0.43844	1.50691	0.295518	0.973976		-1.80797		0.929378				-0.952132	-0.43844	-1.80797	0.929378		0
1311404	Las Condes	-0.950988	-0.495131	-0.584202	-0.0619526	-1.31988	-1.47454		-2.03032		0.948065				-0.495131	-0.584202	-2.03032	0.948065		0
1311405	Estadio Italiano	-0.496201	-0.892981	-0.212275	0.069986	1.74521	-0.162208		-1.60146		0.912022				-0.892981	-0.212275	-1.60146	0.912022		0
1311406	Los Dom¡nicos	0.308271	-0.914025	-0.531951	-0.315935	0.487754	0.607254		-1.1377		0.873047				-0.914025	-0.531951	-1.1377	0.873047		0
1311407	Cerro Apoquindo	-1.69083	-0.076031	-0.682119	-0.195741	-0.767774	-3.0484		-2.44898		0.98325				-0.076031	-0.682119	-2.44898	0.98325		0
1311408	Chapiqui¤a	0.537999	-1.03002	-0.565486	-0.33491	1.87167	0.424957		-1.0575		0.866307				-1.03002	-0.565486	-1.0575	0.866307		0
1311409	El Pill n	0.0412726	-0.831111	-0.59994	-0.36164	1.59443	-0.345356		-1.38978		0.894232				-0.831111	-0.59994	-1.38978	0.894232		0
1311410	Sebasti n El Cano	0.137724	-0.837844	-0.652364	-0.7371	2.59012	-0.737903		-1.35248		0.891098				-0.837844	-0.652364	-1.35248	0.891098		0
1311411	Estadio Espa¤ol	-0.296035	-0.922585	-0.623709	-0.166122	2.85461	-0.521417		-1.84233		0.932266				-0.922585	-0.623709	-1.84233	0.932266		0
1311412	Vaticano	-0.353028	-0.984041	-0.587413	-0.030308	2.53245	0.0123359		-1.92448		0.93917				-0.984041	-0.587413	-1.92448	0.93917		0
1311413	Cerro San Luis	-0.412591	-0.912628	-0.227603	-0.33349	1.84033	-0.104523		-1.55282		0.907935				-0.912628	-0.227603	-1.55282	0.907935		0
1311501	La Dehesa	-0.999382	-0.213673	-0.712228	-1.33139	-0.950705	-2.90157		-1.92528		0.939237				-0.213673	-0.712228	-1.92528	0.939237		0
1311601	Lo Espejo	0.347265	1.15249	0.078524	-1.40572	-0.396257	0.181008		1.57827		0.644789		1311601	Lo Espejo	0	0	0.347265	0.748247		0.103457
1311602	Las Torres	0.394194	2.89482	-0.688035	-0.964921	0.519068	0.893761		2.60098		0.558839		1311602	Las Torres	0	0	0.394194	0.744303		0.185464
1311603	Poblaci¢n Caro Sur	0.38025	1.30633	0.449711	-0.731781	0.409048	0.235412		2.13629		0.597892		1311603	Poblaci¢n Caro Sur	0	0	0.38025	0.745475		0.147582
1311604	Poblaci¢n Caro Norte	0.693675	0.573736	-0.611743	-0.683033	0.607786	0.410504		0.655669		0.722328		1311604	Poblaci¢n Caro Norte	0	0	0.693675	0.719133		-0.00319419
1311605	Quiriquina	1.08208	0.0610851	-0.589311	-0.773897	0.764444	0.655675		0.553858		0.730884		1311605	Quiriquina	0	0	1.08208	0.686491		-0.0443934
1311606	Carlos Dittborn	2.00242	-0.682259	-0.497043	-0.160235	1.18437	1.82385		0.823116		0.708255		1311606	Carlos Dittborn	0	0	2.00242	0.609143		-0.0991115
1311607	Clara Estrella	1.2901	-0.502399	0.188001	-0.944809	-0.518004	0.804228		0.975698		0.695432		1311607	Clara Estrella	0	0	1.2901	0.669009		-0.0264228
1311701	Lo Prado	-0.741189	1.73045	-0.536507	2.45037	0.723308	0.290634		0.45275		0.739381		1311701	Lo Prado	0	0	-0.741189	0.839723		0.100342
1311702	Blanqueado	-0.175557	-0.288436	-0.652762	-0.585381	1.57619	-0.930358		-1.11676		0.871287		1311702	Blanqueado	0	0	-0.175557	0.792186		-0.0791007
1311703	Territorio Ant rtico	-0.624971	1.10218	-0.254147	-0.670487	0.470305	0.692145		0.223064		0.758685		1311703	Territorio Ant rtico	0	0	-0.624971	0.829956		0.071271
1311704	California	-0.734204	0.108449	-0.531374	0.527522	1.05373	1.0548		-1.15713		0.87468				0.108449	-0.531374	-1.15713	0.87468		0
1311705	Oscar Bonilla	-0.46153	0.310839	-0.478742	0.814261	-0.614398	1.34265		-0.629433		0.830331				0.310839	-0.478742	-0.629433	0.830331		0
1311706	Costa Rica	-0.835287	2.22283	-0.668293	-0.399916	1.09468	0.562427		0.719249		0.716984		1311706	Costa Rica	0	0	-0.835287	0.847631		0.130647
1311801	Lo Plaza	-0.252593	-0.480058	-0.529099	-0.638854	-1.14667	0.546356		-1.26175		0.883472				-0.480058	-0.529099	-1.26175	0.883472		0
1311802	Macul	0.0138133	-0.33867	0.123694	-0.878237	0.539895	-0.0779206		-0.201163		0.794338				-0.33867	0.123694	-0.201163	0.794338		0
1311803	Pedreros	-0.269622	-0.380764	-0.554584	-0.720947	-0.22997	0.583298		-1.20497		0.878701				-0.380764	-0.554584	-1.20497	0.878701		0
1311804	Camino Agr¡cola	-0.565558	-0.165019	0.139371	-0.816321	-0.350735	-0.0471022		-0.591206		0.827118				-0.165019	0.139371	-0.591206	0.827118		0
1311805	Villa Santa Carolina	-0.0205976	-0.587526	-0.589159	-0.746817	-0.809789	-0.757461		-1.19728		0.878054				-0.587526	-0.589159	-1.19728	0.878054		0
1311901	Cinco de Abril	-0.646984	-0.0757432	-0.198142	-0.465937	-0.24433	0.411648		-0.92087		0.854824				-0.0757432	-0.198142	-0.92087	0.854824		0
1311902	Los Libertadores	0.700829	-0.703795	-0.533348	-0.943619	0.679388	1.48387		-0.536314		0.822505		1311902	Los Libertadores	0	0	0.700829	0.718532		-0.103973
1311903	Ram¢n Freire	-0.706578	0.0626901	0.51247	-0.268056	-0.0203976	0.0013066		-0.131418		0.788476				0.0626901	0.51247	-0.131418	0.788476		0
1311904	Feria Internacional	-0.731467	-0.4168	-0.586548	-0.170109	-1.58913	-1.50643		-1.73481		0.92323				-0.4168	-0.586548	-1.73481	0.92323		0
1311905	Las Industrias	1.13577	-0.695464	-0.185708	-0.0848576	-1.19793	-0.824083		0.254601		0.756034				-0.695464	-0.185708	0.254601	0.756034		0
1311906	San Mart¡n	0.452162	-0.953833	-0.44002	0.131747	-0.959744	1.60775		-0.941691		0.856574				-0.953833	-0.44002	-0.941691	0.856574		0
1311907	Maip£ Poniente	0.163292	-0.746075	0.5465	-0.358178	-0.872941	-0.302084		-0.036284		0.780481				-0.746075	0.5465	-0.036284	0.780481		0
1311908	Portales	-0.550082	0.613595	-0.566666	-0.00815473	0.283332	0.76159		-0.503153		0.819718				0.613595	-0.566666	-0.503153	0.819718		0
1311909	Templo Votivo	-0.940995	0.0933863	-0.590395	-0.0932403	-0.327596	-0.525496		-1.438		0.898285				0.0933863	-0.590395	-1.438	0.898285		0
1311910	O?Higgins	-1.12718	1.19445	-0.298254	-0.182395	-0.0753017	-1.07812		-0.23099		0.796845				1.19445	-0.298254	-0.23099	0.796845		0
1311911	Las Heras	-1.05529	0.960287	-0.245988	-0.149975	0.0973362	0.0575538		-0.340987		0.806089				0.960287	-0.245988	-0.340987	0.806089		0
1311912	Blanco Encalada	-0.422497	0.623456	-0.616788	-0.461607	0.365712	0.0273774		-0.415828		0.812379				0.623456	-0.616788	-0.415828	0.812379		0
1311914	Las Lomas	0.713029	-0.770313	-0.143638	0.609049	-0.961271	-0.406347		-0.200922		0.794318				-0.770313	-0.143638	-0.200922	0.794318		0
1311915	Esquina Blanca	-1.02868	-0.374669	-0.586298	-0.425596	-1.68027	-1.23954		-1.98965		0.944647				-0.374669	-0.586298	-1.98965	0.944647		0
1312001	Sim¢n Bolivar	-0.226769	-0.85495	-0.215792	0.28932	1.94626	-0.339837		-1.29751		0.886478				-0.85495	-0.215792	-1.29751	0.886478		0
1312002	Pucar	-0.0585113	-0.733417	-0.199238	0.0806612	1.26051	0.0149414		-0.991166		0.860732				-0.733417	-0.199238	-0.991166	0.860732		0
1312003	Plaza Los Guindos	0.330016	-0.825463	-0.578824	-0.288899	1.22625	-0.102291		-1.07427		0.867716				-0.825463	-0.578824	-1.07427	0.867716		0
1312004	Chacra Valpara¡so	-0.0882259	-0.86603	-0.224078	-0.585683	1.58961	0.130494		-1.17833		0.876462				-0.86603	-0.224078	-1.17833	0.876462		0
1312005	Plaza ¥u¤oa	-0.313964	-0.860336	-0.555825	-0.74897	0.534013	0.555715		-1.73013		0.922836				-0.860336	-0.555825	-1.73013	0.922836		0
1312006	Santa Julia	-0.711571	-0.718268	-0.267932	-0.271106	2.19388	-0.783909		-1.69777		0.920117				-0.718268	-0.267932	-1.69777	0.920117		0
1312007	Plaza Za¤artu	-0.198932	-0.572763	-0.298706	-0.518456	1.68909	-1.45678		-1.0704		0.867391				-0.572763	-0.298706	-1.0704	0.867391		0
1312008	Estadio Nacional	0.301997	-0.775766	-0.554039	-0.807874	-0.618002	0.089553		-1.02781		0.863811				-0.775766	-0.554039	-1.02781	0.863811		0
1312009	Piscina Mundt	0.10219	-0.796518	-0.64093	-0.602275	1.57105	-1.09989		-1.33526		0.88965				-0.796518	-0.64093	-1.33526	0.88965		0
1312010	Crescente Err zuriz	-0.185569	-0.964925	-0.156251	-0.06323	0.644561	0.686398		-1.30675		0.887254				-0.964925	-0.156251	-1.30675	0.887254		0
1312011	Hospital de Carabineros	-0.525589	-0.749951	-0.202394	-0.380608	0.608805	0.0579341		-1.47793		0.901641				-0.749951	-0.202394	-1.47793	0.901641		0
1312101	La Victoria	1.00073	0.0151011	-0.604334	-1.0633	1.20288	0.773695		0.411497		0.742848				0.0151011	-0.604334	0.411497	0.742848		0
1312102	Estadio Yarur	-0.0859589	0.0950135	-0.617905	-1.1634	0.176376	0.10875		-0.60885		0.828601				0.0950135	-0.617905	-0.60885	0.828601		0
1312103	La Marina	0.212082	1.10555	0.0807938	-0.827681	0.186728	-0.0697556		1.39842		0.659905				1.10555	0.0807938	1.39842	0.659905		0
1312104	Miguel D vila	1.03994	0.362007	-0.254033	-0.870186	0.480339	0.151448		1.14792		0.680958		1312104	Miguel D vila	0	0	1.03994	0.690032		0.0090744
1312105	La Feria	1.29141	0.449474	-0.588557	-0.862727	0.923238	1.19474		1.15232		0.680587		1312105	La Feria	0	0	1.29141	0.668899		-0.0116889
1312106	Lo Valledor Norte	1.60771	-0.770184	0.240365	-1.24341	-0.796325	1.99229		1.07789		0.686843		1312106	Lo Valledor Norte	0	0	1.60771	0.642316		-0.0445274
1312107	Lo Valledor Sur	1.35461	0.153032	0.12564	-1.20444	0.34423	0.583389		1.63328		0.640166		1312107	Lo Valledor Sur	0	0	1.35461	0.663587		0.0234203
1312108	Navidad	1.77166	-0.572513	-0.560416	-1.10964	0.583546	1.00245		0.638735		0.723751		1312108	Navidad	0	0	1.77166	0.628536		-0.0952143
1312201	Jos‚ Arrieta	0.564125	0.0858932	-0.149911	-0.936978	-1.19779	1.66078		0.500107		0.735401				0.0858932	-0.149911	0.500107	0.735401		0
1312202	Pe¤alol‚n	0.498514	0.748059	0.0217641	-1.50106	-0.996217	-1.82528		1.26834		0.670837				0.748059	0.0217641	1.26834	0.670837		0
1312203	Lo Hermida	0.757848	-0.508346	0.442046	-0.997678	-0.427478	-1.80978		0.691548		0.719312				-0.508346	0.442046	0.691548	0.719312		0
1312204	Torres de Macul	-0.561071	0.0276721	-0.540354	-1.32124	-1.14545	1.43506		-1.07375		0.867673				0.0276721	-0.540354	-1.07375	0.867673		0
1312205	Vi¤a Macul	-1.0625	-0.601196	-0.561739	-0.644084	-1.25829	-0.390052		-2.22544		0.964463				-0.601196	-0.561739	-2.22544	0.964463		0
1312206	Villa Los Lagos	0.0903265	2.18419	-0.272757	-0.811301	0.104596	1.13356		2.00176		0.609199				2.18419	-0.272757	2.00176	0.609199		0
1312301	Condell	-1.07021	-0.711197	-0.201339	-0.50256	0.218539	0.0570352		-1.98274		0.944067				-0.711197	-0.201339	-1.98274	0.944067		0
1312302	Pedro de Valdivia	-0.610242	-0.799766	-0.629624	0.0714382	2.44641	-1.00079		-2.03963		0.948848				-0.799766	-0.629624	-2.03963	0.948848		0
1312303	Los Leones	-0.421597	-0.88349	-0.287412	0.294626	3.75298	-1.16232		-1.5925		0.911269				-0.88349	-0.287412	-1.5925	0.911269		0
1312304	Pocuro	-0.244921	-0.944864	-0.58479	0.17365	2.37244	-0.183799		-1.77458		0.926572				-0.944864	-0.58479	-1.77458	0.926572		0
1312305	Diego de Almagro	-0.212575	-0.826602	-0.546535	0.622483	1.30263	-0.1595		-1.58571		0.910699				-0.826602	-0.546535	-1.58571	0.910699		0
1312306	Parque Bustamante	-0.282617	-1.28801	0.295573	0.678835	1.68437	2.36269		-1.27505		0.88459				-1.28801	0.295573	-1.27505	0.88459		0
1312307	Pedro Valdivia Norte	-1.23295	-0.602202	3.76453	0.151466	0.321202	-1.54955		1.92937		0.615282				-0.602202	3.76453	1.92937	0.615282		0
1312308	Hospital Militar	-0.562323	-0.967061	0.164169	-0.340776	1.49543	0.346193		-1.36522		0.892168				-0.967061	0.164169	-1.36522	0.892168		0
1312401	Municipalidad	-0.543993	-0.577372	-0.443557	0.983411	-1.0985	0.974258		-1.56492		0.908952				-0.577372	-0.443557	-1.56492	0.908952		0
1312402	Embalse Lo Prado	0.112112	0.323562	0.126662	-1.19784	-1.37056	-0.108752		0.562336		0.730172		1312402	Embalse Lo Prado	0	0	0.112112	0.76801		0.037838
1312403	Barrancas	-1.22646	2.37954	-0.296321	0.347214	-0.279441	-0.587993		0.856763		0.705427		1312403	Barrancas	0	0	-1.22646	0.880506		0.175079
1312404	La Estrella	-0.591702	1.91457	0.121003	0.287368	0.654314	0.825282		1.44387		0.656085		1312404	La Estrella	0	0	-0.591702	0.82716		0.171075
1312405	Estrella de Chile	-0.963571	-0.0248655	-0.13597	-0.186268	-1.02519	1.30769		-1.12441		0.87193				-0.0248655	-0.13597	-1.12441	0.87193		0
1312406	Santa Corina	0.018355	-0.571283	0.0892562	-0.461438	0.352975	-1.66358		-0.463672		0.8164		1312406	Santa Corina	0	0	0.018355	0.775889		-0.0405108
1312408	Pudahuel	2.62414	-0.793121	3.83672	0.746289	-1.09767	-1.47461		5.66773		0.301101		1312408	Pudahuel	0	0	2.62414	0.556892		0.255791
1312501	Quilicura	1.20451	-0.751678	-0.176173	-0.394474	-1.23676	-0.350996		0.276659		0.754181				-0.751678	-0.176173	0.276659	0.754181		0
1312502	Lo Echevers	2.45645	-0.649445	1.59483	-0.0304537	0.12313	-1.23676		3.40183		0.491533		1312502	Lo Echevers	0	0	2.45645	0.570985		0.0794527
1312503	San Ignacio	1.34312	-0.62514	-0.251795	-1.13211	-1.47988	-1.49797		0.466186		0.738252				-0.62514	-0.251795	0.466186	0.738252		0
1312601	Municipalidad	-0.596262	-0.222458	0.985683	1.51726	-0.512261	0.355125		0.166964		0.7634				-0.222458	0.985683	0.166964	0.7634		0
1312602	Carrascal	-1.2908	0.198019	0.148357	0.217664	-0.463281	-0.565222		-0.944422		0.856803				0.198019	0.148357	-0.944422	0.856803		0
1312603	Yungay	-0.740735	-0.464116	-0.17988	0.198963	-1.30041	-0.726323		-1.38473		0.893808				-0.464116	-0.17988	-1.38473	0.893808		0
1312604	Villa Sana	-0.122778	-0.0453551	-0.174338	0.265032	-0.463993	0.148609		-0.342471		0.806214				-0.0453551	-0.174338	-0.342471	0.806214		0
1312605	Quidora	-0.379078	0.155765	-0.212609	0.192233	-0.299895	-0.441028		-0.435922		0.814068				0.155765	-0.212609	-0.435922	0.814068		0
1312606	Mercurio	-0.0340103	0.492691	0.137179	0.49763	0.38833	-0.453504		0.59586		0.727354				0.492691	0.137179	0.59586	0.727354		0
1312607	C¢nsul Poinsett	-0.139886	0.207781	-0.574687	0.588378	-0.268195	-0.724573		-0.506792		0.820024				0.207781	-0.574687	-0.506792	0.820024		0
1312608	Catamarca	-0.336017	0.972354	0.874426	0.694253	0.0469273	-0.185347		1.51076		0.650463		1312608	Catamarca	0	0	-0.336017	0.805671		0.155208
1312609	Frontera	-0.218426	1.00534	-0.625261	-0.126994	0.572786	-0.0690034		0.16165		0.763846		1312609	Frontera	0	0	-0.218426	0.795789		0.0319426
1312701	Recoleta	-0.770005	-0.874879	6.41683	-0.432007	-1.32772	0.357514		4.77194		0.376385				-0.874879	6.41683	4.77194	0.376385		0
1312702	Cerro Blanco	-1.06054	-0.259505	0.861359	-0.528656	-0.484478	-0.652299		-0.458688		0.815981				-0.259505	0.861359	-0.458688	0.815981		0
1312703	Cementerio General	-0.770659	-0.691524	-0.497369	-0.206977	-1.71983	0.416936		-1.95955		0.942117				-0.691524	-0.497369	-1.95955	0.942117		0
1312704	Lo Ar nguiz	0.566283	-0.101475	-0.547632	-1.15236	-0.876856	1.06059		-0.0828244		0.784392				-0.101475	-0.547632	-0.0828244	0.784392		0
1312705	Salzburgo	1.29422	-0.332791	0.244697	-0.689457	-0.871442	1.9133		1.20613		0.676066				-0.332791	0.244697	1.20613	0.676066		0
1312706	Cementerio Israelita	0.934463	1.83863	-0.623734	-0.331568	0.148589	0.656622		2.14936		0.596794				1.83863	-0.623734	2.14936	0.596794		0
1312707	Quinta Bella	0.450311	0.170093	-0.61383	-0.213412	1.0973	-0.209766		0.00657331		0.776879				0.170093	-0.61383	0.00657331	0.776879		0
1312708	Cementerio Cat¢lico	-0.312066	-0.347075	-0.218571	-0.291516	-0.423137	-0.628627		-0.877712		0.851197				-0.347075	-0.218571	-0.877712	0.851197		0
1312709	Regimiento Buin	-0.369428	0.0787981	-0.619375	-0.450748	-1.06599	-1.31725		-0.910005		0.853911				0.0787981	-0.619375	-0.910005	0.853911		0
1312710	Cerro San Crist¢bal	-0.880132	-0.320081	-0.673005	-0.362419	0.439111	-2.26492		-1.87322		0.934862				-0.320081	-0.673005	-1.87322	0.934862		0
1312801	Renca	-0.317612	1.42992	0.111743	-0.511221	-0.538562	0.306134		1.22405		0.67456		1312801	Renca	0	0	-0.317612	0.804125		0.129565
1312802	Lo Ruiz	-1.48135	0.965011	7.01674	-0.302152	-1.13327	-1.15465		6.50041		0.231121		1312802	Lo Ruiz	0	0	-1.48135	0.901928		0.670807
1312803	Jos‚ Miguel Carrera	-0.272305	0.308955	-0.189686	-0.364818	-0.217352	0.867799		-0.153035		0.790293				0.308955	-0.189686	-0.153035	0.790293		0
1312804	Santa Mar¡a	-0.661936	-0.362463	0.159941	-0.351899	-1.14531	-0.6105		-0.864457		0.850083				-0.362463	0.159941	-0.864457	0.850083		0
1312805	Planta El‚ctrica	-0.626167	0.0562471	0.213423	-0.785724	-0.74161	1.74808		-0.356497		0.807393				0.0562471	0.213423	-0.356497	0.807393		0
1312806	Jos‚ Miguel Infante	0.51656	1.8996	0.827703	-0.340772	-0.0199291	0.476758		3.24386		0.504809		1312806	Jos‚ Miguel Infante	0	0	0.51656	0.734019		0.229209
1312807	El Perejil	1.39227	-0.475732	0.157567	-0.631092	-1.21846	-0.622068		1.0741		0.687161				-0.475732	0.157567	1.0741	0.687161		0
1312808	Cerro Colorado	-0.15998	2.11439	-0.800328	-1.13055	0.0354093	-2.66431		1.15408		0.68044		1312808	Cerro Colorado	0	0	-0.15998	0.790877		0.110437
1312901	San Joaqu¡n	-0.466719	-0.513278	0.163827	-0.475129	-0.679116	-0.285777		-0.81617		0.846025				-0.513278	0.163827	-0.81617	0.846025		0
1312902	El Pinar	-0.0959052	-0.905396	-0.138698	-0.552433	-0.184261	1.21908		-1.14		0.87324				-0.905396	-0.138698	-1.14	0.87324		0
1312903	Edwards Bello Norte	-0.65752	-0.249743	-0.174553	-0.451536	-0.210913	0.840048		-1.08182		0.86835				-0.249743	-0.174553	-1.08182	0.86835		0
1312904	Edwards Bello Sur	-0.565275	-0.277772	0.592032	-0.0231405	-0.37141	1.21578		-0.251015		0.798528				-0.277772	0.592032	-0.251015	0.798528		0
1312905	La Castrina	-0.620669	0.253373	0.956951	1.27257	0.0178656	0.612271		0.589655		0.727876				0.253373	0.956951	0.589655	0.727876		0
1312906	Pedro Mira	-0.436895	-0.0746188	-0.550293	-0.26315	-0.235819	0.511205		-1.06181		0.866669				-0.0746188	-0.550293	-1.06181	0.866669		0
1312907	Las Industrias	-0.933277	0.752451	-0.265021	-0.557678	-0.409706	-0.469519		-0.445847		0.814902				0.752451	-0.265021	-0.445847	0.814902		0
1313001	Barros Luco	-1.46721	-0.20225	-0.233228	-0.706007	-1.19807	-0.805421		-1.90269		0.937338				-0.20225	-0.233228	-1.90269	0.937338		0
1313002	Lo Vial	-0.218742	-0.296656	-0.595961	-0.882082	-0.602252	-0.403005		-1.11136		0.870833				-0.296656	-0.595961	-1.11136	0.870833		0
1313003	Lo Mena	0.154388	-0.322466	-0.559904	-0.518695	-0.988878	-0.12627		-0.727982		0.838613				-0.322466	-0.559904	-0.727982	0.838613		0
1313004	Atacama	0.626346	-0.0316776	-0.501772	1.81012	0.540787	0.0273756		0.0928967		0.769624				-0.0316776	-0.501772	0.0928967	0.769624		0
1313005	Salesianos	0.102314	-0.668604	-0.575671	-0.273552	0.898019	-0.0628575		-1.14196		0.873405				-0.668604	-0.575671	-1.14196	0.873405		0
1313006	El Llano	-0.628295	-0.829735	-0.164332	-0.41983	0.0651853	0.67827		-1.62236		0.913779				-0.829735	-0.164332	-1.62236	0.913779		0
1313101	Poblaci¢n Modelo	0.522118	0.626351	-0.216823	0.135972	0.317611	0.233045		0.931646		0.699134				0.626351	-0.216823	0.931646	0.699134		0
1313102	Las Am‚ricas	0.27473	0.591386	-0.612338	-0.780228	-0.265081	0.0594104		0.253778		0.756104				0.591386	-0.612338	0.253778	0.756104		0
1313103	Paraguay	0.0289141	1.73845	-0.579919	0.0333381	0.325252	1.41591		1.18745		0.677636		1313103	Paraguay	0	0	0.0289141	0.775002		0.097366
1313104	General K”rner	-0.938997	0.793431	-0.17352	-0.738049	-1.38701	1.48774		-0.319086		0.804249				0.793431	-0.17352	-0.319086	0.804249		0
1313105	La Bandera	-0.440333	1.9523	1.19009	-0.306419	-0.151214	0.407527		2.70206		0.550344		1313105	La Bandera	0	0	-0.440333	0.814438		0.264094
1313106	San Ram¢n	0.301505	0.622489	0.129401	-0.153382	0.19978	0.0134968		1.05339		0.688902				0.622489	0.129401	1.05339	0.688902		0
1313201	Naciones Unidas	0.293079	-1.0793	-0.45002	0.670707	-0.0903763	1.17634		-1.23624		0.881329				-1.0793	-0.45002	-1.23624	0.881329		0
1313202	Estadio Manquehue	-0.640963	-0.758637	-0.564706	-0.439711	-0.100839	-0.21		-1.96431		0.942517				-0.758637	-0.564706	-1.96431	0.942517		0
1313203	Lo Curro	-0.815018	-0.438084	-0.594492	0.22811	-1.13653	-1.87725		-1.84759		0.932708				-0.438084	-0.594492	-1.84759	0.932708		0
1313204	Club de Golf	-0.0686661	-0.811486	-0.572595	0.0859048	0.764674	-0.544228		-1.45275		0.899524				-0.811486	-0.572595	-1.45275	0.899524		0
1313205	Vitacura	-0.306907	-0.889725	-0.492298	0.139773	-0.260145	0.775419		-1.68893		0.919374				-0.889725	-0.492298	-1.68893	0.919374		0
1320101	Puente Alto	-0.59226	-0.799269	-0.392333	1.1037	-1.69502	1.59843		-1.78386		0.927352				-0.799269	-0.392333	-1.78386	0.927352		0
1320102	El Peral	-1.68739	-0.481721	-0.11208	2.58928	-1.04692	-1.30008		-2.28119		0.969149				-0.481721	-0.11208	-2.28119	0.969149		0
1320103	Las Vizcachas	-0.155964	-0.108925	1.67055	2.24644	-0.414069	-1.34111		1.40566		0.659297				-0.108925	1.67055	1.40566	0.659297		0
1320104	Regimiento	0.0843913	-0.1035	0.493549	-0.0967281	-0.378692	-1.01945		0.47444		0.737559				-0.1035	0.493549	0.47444	0.737559		0
1320105	Bajos de Mena	0.621597	-0.553494	0.187343	0.299279	0.129046	-0.136845		0.255446		0.755963				-0.553494	0.187343	0.255446	0.755963		0
1320106	Tocornal	1.00548	-0.50023	-0.107053	1.28152	-0.637747	0.227138		0.398193		0.743967				-0.50023	-0.107053	0.398193	0.743967		0
1320107	Gabriela	-0.215369	-0.931803	-0.419192	0.727777	-1.43128	1.31758		-1.56636		0.909073				-0.931803	-0.419192	-1.56636	0.909073		0
1330102	Chicureo	5.48105	-1.03654	-0.230497	-1.09662	-0.804467	-1.20476		4.21401		0.423275				-1.03654	-0.230497	4.21401	0.423275		0
1330103	Algarrobal	5.46195	-0.992994	-0.156381	0.0965914	-0.782881	-0.524104		4.31258		0.414992				-0.992994	-0.156381	4.31258	0.414992		0
1330204	La Vilana	5.35267	-0.862102	0.170282	0.0506214	-0.668953	-1.23044		4.66085		0.385722				-0.862102	0.170282	4.66085	0.385722		0
1340101	O?Higgins	-1.51863	-0.354191	-0.210146	0.0642211	-0.732266	-0.89813		-2.08297		0.95249				-0.354191	-0.210146	-2.08297	0.95249		0
1340102	Escuela de Infanter¡a	-0.586875	1.00606	0.074862	-0.529782	-0.0933044	-0.722897		0.494045		0.735911				1.00606	0.074862	0.494045	0.735911		0
1340103	Calder¢n de La Barca	-0.45168	-0.00823605	-0.566223	-0.595113	0.362119	0.835171		-1.02614		0.863671		1340103	Calder¢n de La Barca	0	0	-0.45168	0.815392		-0.048279
1340104	Santa Marta	-0.690373	3.17028	-0.338514	-0.876356	-0.254103	0.315567		2.14139		0.597464		1340104	Santa Marta	0	0	-0.690373	0.835452		0.237989
1340105	Hospital	-0.643342	-0.496732	-0.16098	0.00214232	-0.547647	0.310451		-1.30105		0.886776				-0.496732	-0.16098	-1.30105	0.886776		0
1340106	Cerro Negro	-0.0678267	0.255169	0.0486745	-0.150434	0.0626052	-2.37871		0.236017		0.757596				0.255169	0.0486745	0.236017	0.757596		0
1340107	Maestranza	-0.445224	-0.63055	-0.532699	1.56415	0.161803	-1.19199		-1.60847		0.912612				-0.63055	-0.532699	-1.60847	0.912612		0
1340108	Nos	0.910822	-0.426829	-0.156338	2.13198	-0.564854	-1.73992		0.327654		0.749895				-0.426829	-0.156338	0.327654	0.749895		0
1340109	Nogales	-0.581671	0.319487	-0.559526	0.331715	-0.456606	-0.070007		-0.82171		0.84649				0.319487	-0.559526	-0.82171	0.84649		0
1340110	Tejas de Chena	-0.425941	-0.00474475	-0.182647	-0.0850409	-0.0410288	0.574618		-0.613333		0.828978				-0.00474475	-0.182647	-0.613333	0.828978		0
1340111	Chena	1.08938	-0.493861	-0.249595	-0.250001	-1.03677	-1.96458		0.345919		0.74836				-0.493861	-0.249595	0.345919	0.74836		0
1360401	Casa de Ejercicios	3.79668	-0.895105	0.219658	1.49352	-0.575027	-1.37596		3.12123		0.515115				-0.895105	0.219658	3.12123	0.515115		0
1360403	Padre Hurtado	2.87502	1.57272	-0.545742	2.66485	0.258371	-0.710188		3.902		0.449498				1.57272	-0.545742	3.902	0.449498		0
1360404	Villa Los Silos	4.28657	0.298237	0.879755	0.327462	-0.182447	-0.62913		5.46456		0.318176				0.298237	0.879755	5.46456	0.318176		0
	STDV		1.00181	1.00181				STDV	1.73519								1.49975
	Average		-4.20843e-18	5.21043e-17				Average	-4.16835e-17								-0.24392
	Min		-1.28801	-0.841511				Min	-2.64828								-2.64828			-0.103973
	Max		3.74688	7.01674				Max	9.25045								9.25045			0.670807
			5.03488	7.85825					11.8987								11.8987

## Sheet: sensibility minimum
DIST_2K2	Factor scores after Varimax rotation	PC1	PC2	PC3	PC4	PC5	PC6		PC1+PC2+PC3		Adaptive		DIST_2K2	NOMBRE_DIS	new PC2	new PC3	PC1+PC2+PC3	Adapt_2
1310101	Huel‚n	0.15061	-1.21309	0.559593	-0.0335355	2.54635	1.1067		-0.502884		0.819695				-1.21309	0.559593	-0.502884	0.758347		-0.0613486
1310102	Moneda	-0.740812	-0.884445	1.26699	-1.806	-0.848113	0.871273		-0.358265		0.807541				-0.884445	1.26699	-0.358265	0.747102		-0.060439
1310103	Amun tegui	-0.263119	-1.08491	0.952341	-1.11392	0.75385	2.06509		-0.395685		0.810686				-1.08491	0.952341	-0.395685	0.750012		-0.0606744
1310104	Brasil	-0.0384988	-0.82063	5.93254	-0.543347	3.10614	-0.0888878		5.07342		0.351049				-0.82063	5.93254	5.07342	0.324775		-0.0262736
1310105	Chacabuco	-0.710232	-0.463815	-0.663051	-1.33365	0.851305	-0.955441		-1.8371		0.931826				-0.463815	-0.663051	-1.8371	0.862085		-0.0697409
1310106	Portales	-0.678387	-0.131101	-0.642653	-0.831377	1.46008	-0.328219		-1.45214		0.899473				-0.131101	-0.642653	-1.45214	0.832154		-0.0673195
1310107	Matucana	-0.40348	-0.30268	0.0952909	-1.2154	0.450686	-0.436432		-0.610869		0.828771				-0.30268	0.0952909	-0.610869	0.766743		-0.0620279
1310108	San Saturnino	-0.112605	-0.539404	-0.639366	-1.01963	1.44168	-0.464987		-1.29137		0.885962				-0.539404	-0.639366	-1.29137	0.819654		-0.0663083
1310109	Mapocho	-0.363481	-0.784254	2.75096	-0.289744	0.564407	0.806471		1.60323		0.642692				-0.784254	2.75096	1.60323	0.594591		-0.0481012
1310110	Vicu¤a Mackenna	-0.657885	-0.80774	1.50942	-0.0139086	3.98732	-1.29305		0.0437995		0.773751				-0.80774	1.50942	0.0437995	0.715841		-0.05791
1310111	San Isidro	-0.755945	-0.658667	0.787877	-1.02317	2.10395	-0.95673		-0.626734		0.830104				-0.658667	0.787877	-0.626734	0.767976		-0.0621277
1310112	Universidad	-0.786162	-0.597078	1.51866	-1.95174	0.426056	-0.825219		0.135416		0.766051				-0.597078	1.51866	0.135416	0.708717		-0.0573337
1310113	Almagro	-0.12482	-1.1269	3.51143	-0.450907	0.376976	1.31776		2.25972		0.587519				-1.1269	3.51143	2.25972	0.543547		-0.0439718
1310114	Porvenir	-0.367708	-0.71034	0.115049	-1.46294	0.346459	-0.127831		-0.962999		0.858365				-0.71034	0.115049	-0.962999	0.794122		-0.0642428
1310115	San Diego	-0.314596	-0.538051	0.845431	-1.78	-0.10887	0.131283		-0.00721512		0.778038				-0.538051	0.845431	-0.00721512	0.719807		-0.0582309
1310116	Santa Elena	-0.503451	-0.565434	-0.226373	-1.49739	-0.862275	-0.0311679		-1.29526		0.886288				-0.565434	-0.226373	-1.29526	0.819956		-0.0663327
1310117	Carmen	-0.913572	-0.564681	-0.581271	-1.23026	-0.570747	0.115079		-2.05952		0.950519				-0.564681	-0.581271	-2.05952	0.879379		-0.0711399
1310118	Victoria	-1.02149	-0.482464	0.0950767	-1.47955	-0.615269	-0.884786		-1.40888		0.895838				-0.482464	0.0950767	-1.40888	0.82879		-0.0670474
1310119	Valpara¡so	-0.276872	-0.646732	1.23115	-1.4604	-0.145313	0.210157		0.307544		0.751585				-0.646732	1.23115	0.307544	0.695334		-0.056251
1310120	Franklin	-0.253828	-0.476587	1.25338	-1.36728	-0.861301	0.435382		0.522967		0.73348				-0.476587	1.25338	0.522967	0.678584		-0.054896
1310121	Matadero	-0.193991	-0.613495	-0.221194	-1.72329	-0.816828	0.291649		-1.02868		0.863885				-0.613495	-0.221194	-1.02868	0.799229		-0.0646559
1310122	Parque O?Higgins	-0.28726	-0.689744	-0.500862	0.557555	-1.39787	-0.288183		-1.47787		0.901635				-0.689744	-0.500862	-1.47787	0.834154		-0.0674813
1310123	Club H¡pico	0.312841	-0.93769	-0.357067	2.32529	-1.0116	1.43794		-0.981916		0.859954				-0.93769	-0.357067	-0.981916	0.795593		-0.0643618
1310124	San Eugenio	0.735146	-0.715863	-0.191999	-0.706531	-0.167213	0.201489		-0.172716		0.791947				-0.715863	-0.191999	-0.172716	0.732675		-0.0592719
1310125	Exposici¢n	0.509875	-0.569241	-0.576943	-1.41568	-0.473154	0.393914		-0.636309		0.830909				-0.569241	-0.576943	-0.636309	0.768721		-0.0621879
1310126	San Alfonso	-0.149846	-0.737126	0.890719	-1.88512	-1.28365	0.536564		0.00374789		0.777117				-0.737126	0.890719	0.00374789	0.718955		-0.0581619
1310127	Avenida Espa¤a	0.0978474	-0.600446	-0.612152	-1.16717	0.888205	-0.00578581		-1.11475		0.871118				-0.600446	-0.612152	-1.11475	0.805921		-0.0651973
1310128	Ej‚rcito	0.105139	-0.823545	0.843512	-1.09569	1.27409	-0.142899		0.125106		0.766917				-0.823545	0.843512	0.125106	0.709519		-0.0573986
1310129	Quinta Normal	-1.32449	-0.490561	-0.45062	2.06211	-1.47177	-0.375927		-2.26567		0.967845				-0.490561	-0.45062	-2.26567	0.895408		-0.0724366
1310201	Cerrillos	-0.655516	-0.496702	-0.189809	-0.509528	-1.64498	-0.475488		-1.34203		0.890219				-0.496702	-0.189809	-1.34203	0.823592		-0.0666269
1310202	Villa M‚xico	-0.283672	-0.313428	-0.198605	0.0758575	0.0998307	-0.195048		-0.795705		0.844305				-0.313428	-0.198605	-0.795705	0.781114		-0.0631905
1310203	Divino Maestro	0.559206	1.77586	0.0976798	-0.88405	-0.303288	0.737944		2.43275		0.572977		1310203	Divino Maestro	-1.28801	-0.841511	-1.57031	0.841342		0.268364
1310204	Lo Err zuriz	0.912504	-0.547094	-0.54024	0.103161	-0.80581	-0.408385		-0.17483		0.792125				-0.547094	-0.54024	-0.17483	0.73284		-0.0592852
1310301	Cerro Navia	0.230173	2.86871	0.742838	-0.637664	-0.0266799	-0.428135		3.84172		0.454564		1310301	Cerro Navia	-1.28801	-0.841511	-1.89935	0.866925		0.412361
1310302	Janequeo	-0.334274	2.37212	-0.34254	-0.502787	0.549588	-0.473848		1.69531		0.634954		1310302	Janequeo	-1.28801	-0.841511	-2.46379	0.910812		0.275859
1310303	Jos‚ Joaqu¡n P‚rez	-0.23628	1.37964	-0.278927	-0.582822	0.268393	0.118211		0.86443		0.704783		1310303	Jos‚ Joaqu¡n P‚rez	-1.28801	-0.841511	-2.3658	0.903193		0.19841
1310304	Poblaci¢n Roosevelt	-0.589671	1.27876	0.508741	-0.0104414	0.507199	1.03813		1.19783		0.676763		1310304	Poblaci¢n Roosevelt	-1.28801	-0.841511	-2.71919	0.93067		0.253907
1310305	Dalmacia	-0.63626	2.97168	0.780422	0.393579	0.491715	-0.128122		3.11584		0.515568		1310305	Dalmacia	-1.28801	-0.841511	-2.76578	0.934293		0.418724
1310306	El Montijo	-0.176883	1.46093	-0.282428	0.216953	-0.442418	-1.08643		1.00162		0.693253		1310306	El Montijo	-1.28801	-0.841511	-2.3064	0.898575		0.205322
1310307	Violeta Parra	0.126972	2.80331	-0.301305	-0.0911094	0.350601	0.396522		2.62898		0.556485		1310307	Violeta Parra	-1.28801	-0.841511	-2.00255	0.874949		0.318464
1310308	Victoria	-0.00894898	3.74688	-0.743463	-0.33552	0.452124	-0.352299		2.99446		0.525769		1310308	Victoria	-1.28801	-0.841511	-2.13847	0.885517		0.359748
1310401	Conchal¡	0.248156	-0.0917824	-0.537676	-0.546543	-1.2233	0.532008		-0.381303		0.809477				-0.0917824	-0.537676	-0.381303	0.748893		-0.0605839
1310402	Juanita Aguirre	-0.399029	-0.688552	-0.477054	-0.173003	-0.0843512	1.7506		-1.56463		0.908928				-0.688552	-0.477054	-1.56463	0.840901		-0.0680271
1310403	Pomaire	-0.229681	1.79985	1.95322	-0.270899	-0.243211	1.0124		3.52339		0.481317				1.79985	1.95322	3.52339	0.445293		-0.0360233
1310404	Eneas Gonel	0.420793	0.480936	-0.115581	1.72716	0.872183	1.30052		0.786148		0.711362				0.480936	-0.115581	0.786148	0.658121		-0.0532406
1310405	La Palma	0.637633	0.403686	-0.0589849	2.61667	0.375249	1.45476		0.982335		0.694874				0.403686	-0.0589849	0.982335	0.642867		-0.0520066
1310406	Monterrey	-0.130357	-0.142989	-0.14105	-0.63875	-1.49777	1.23956		-0.414397		0.812259				-0.142989	-0.14105	-0.414397	0.751467		-0.0607921
1310407	El Cortijo	-0.338334	0.978268	-0.238255	-0.492794	-0.724253	0.137429		0.401679		0.743674				0.978268	-0.238255	0.401679	0.688015		-0.0556589
1310408	Luther King	-0.358505	0.991813	0.228803	1.76715	-0.0581764	0.761137		0.862111		0.704978				0.991813	0.228803	0.862111	0.652215		-0.0527628
1310501	El Bosque	0.544995	0.225158	-0.727414	-2.74078	-0.920735	-1.50651		0.0427388		0.77384				0.225158	-0.727414	0.0427388	0.715923		-0.0579167
1310502	Lagos de Chile	1.66064	1.46656	0.120868	-0.300533	0.288444	0.708766		3.24807		0.504456		1310502	Lagos de Chile	-1.28801	-0.841511	-0.468881	0.755703		0.251247
1310503	Capit n Avalos	1.06948	-0.253829	-0.54859	0.02333	-0.161414	0.0730216		0.267063		0.754987				-0.253829	-0.54859	0.267063	0.698481		-0.0565057
1310504	Sargento Aldea	0.382976	0.760945	-0.617671	-0.355938	0.294059	-0.0501572		0.52625		0.733204				0.760945	-0.617671	0.52625	0.678329		-0.0548754
1310505	Aviadores	0.598618	2.15345	-0.286323	-0.233718	0.79183	0.533657		2.46574		0.570204		1310505	Aviadores	-1.28801	-0.841511	-1.5309	0.838278		0.268073
1310506	Santa Elena	0.215273	2.83018	-0.663321	-0.447794	0.0307583	0.669308		2.38213		0.577231		1310506	Santa Elena	-1.28801	-0.841511	-1.91425	0.868084		0.290852
1310507	El Almendro	-0.351987	0.610535	1.6288	-0.547441	-0.457387	1.08954		1.88735		0.618814		1310507	El Almendro	-1.28801	-0.841511	-2.4815	0.912189		0.293375
1310508	Le¢n XIII	-0.228057	0.620059	-0.224911	-0.780659	0.29605	0.97464		0.167091		0.763389		1310508	Le¢n XIII	-1.28801	-0.841511	-2.35758	0.902554		0.139165
1310509	Los C¢ndores	0.125894	1.93543	0.0744045	-0.0223191	0.631028	-0.0401382		2.13573		0.59794		1310509	Los C¢ndores	-1.28801	-0.841511	-2.00362	0.875033		0.277093
1310601	Estaci¢n Central	-0.317072	-0.464196	-0.203467	-0.922668	-1.63725	-0.377485		-0.984734		0.860191				-0.464196	-0.203467	-0.984734	0.795812		-0.0643795
1310602	Maestranza	0.0328586	-0.466161	0.175605	0.00242926	-1.29748	-0.78844		-0.257697		0.799089				-0.466161	0.175605	-0.257697	0.739283		-0.0598064
1310603	Hermanos Carrera	0.298889	2.18437	-0.529507	0.741537	-0.437116	1.93294		1.95376		0.613233		1310603	Hermanos Carrera	-1.28801	-0.841511	-1.83063	0.861582		0.248349
1310604	Nogales	-0.0347328	0.343515	-0.521183	0.684302	0.272412	0.911809		-0.212401		0.795282		1310604	Nogales	-1.28801	-0.841511	-2.16425	0.887522		0.0922398
1310605	La Araucana	-0.797132	-0.0973882	-0.503572	1.33355	-0.148101	0.097241		-1.39809		0.894931				-0.0973882	-0.503572	-1.39809	0.827951		-0.0669795
1310606	Infante Cerda	-0.0966733	-0.611182	-0.452529	1.48505	0.984341	1.31504		-1.16038		0.874953				-0.611182	-0.452529	-1.16038	0.809469		-0.0654843
1310607	Chuchunco	0.114724	-0.190471	-0.530326	-0.312282	-0.59482	0.731091		-0.606073		0.828368				-0.190471	-0.530326	-0.606073	0.76637		-0.0619977
1310608	Las Parcelas	-0.390229	-0.611436	-0.517617	0.809755	-0.202332	-0.238165		-1.51928		0.905116				-0.611436	-0.517617	-1.51928	0.837374		-0.0677418
1310609	Las Rejas	-0.378112	-0.802324	-0.44229	1.13858	0.789193	1.65114		-1.62273		0.91381				-0.802324	-0.44229	-1.62273	0.845417		-0.0683925
1310610	Pila del Ganso	-1.21959	-0.537799	-0.50841	1.19204	0.345823	0.00271715		-2.2658		0.967855				-0.537799	-0.50841	-2.2658	0.895418		-0.0724374
1310611	Ecuador	-0.918862	-0.125254	0.609117	1.80163	-0.0199924	0.140199		-0.434998		0.81399				-0.125254	0.609117	-0.434998	0.753068		-0.0609216
1310612	Universidad T‚cnica	-0.864823	-0.745527	-0.0787807	2.8302	0.550981	-0.13824		-1.68913		0.919391				-0.745527	-0.0787807	-1.68913	0.85058		-0.0688102
1310613	Bernal del Mercado	-0.335114	-0.594855	0.688316	1.95757	-0.41335	1.27499		-0.241653		0.797741				-0.594855	0.688316	-0.241653	0.738035		-0.0597055
1310701	Huechuraba	-1.01102	-0.25876	0.534676	1.20553	-0.818197	-1.6461		-0.735105		0.839212				-0.25876	0.534676	-0.735105	0.776402		-0.0628093
1310702	La Pincoya	0.982753	1.48348	-0.250982	2.01045	0.111848	-1.85262		2.21525		0.591256				1.48348	-0.250982	2.21525	0.547005		-0.0442515
1310703	Avenida Principal	0.956292	3.50074	-0.841511	0.703005	1.23438	-3.67302		3.61552		0.473574				3.50074	-0.841511	3.61552	0.438131		-0.0354438
1310704	Rep£blica de Francia	1.6442	2.7769	4.82935	1.0371	0.86812	0.0907143		9.25045		0				2.7769	4.82935	9.25045	0		0
1310705	La Pir mide	0.541178	-0.713448	0.201338	0.726915	-1.06927	-1.00929		0.0290691		0.774989				-0.713448	0.201338	0.0290691	0.716986		-0.0580027
1310801	Independencia	-0.55531	-0.91341	1.06371	2.4473	0.170754	1.08025		-0.405014		0.81147				-0.91341	1.06371	-0.405014	0.750737		-0.060733
1310802	Juan Antonio R¡os	0.0382894	-0.999798	-0.478856	0.98286	0.964225	0.799145		-1.44036		0.898484				-0.999798	-0.478856	-1.44036	0.831238		-0.0672454
1310803	Miraflores	-0.19462	0.134344	0.227108	1.45327	-0.288776	0.121652		0.166832		0.763411				0.134344	0.227108	0.166832	0.706275		-0.0571361
1310804	Hip¢dromo	-0.511623	-0.669905	0.237443	1.76821	-0.0313378	-0.52259		-0.944085		0.856775				-0.669905	0.237443	-0.944085	0.792651		-0.0641238
1310805	Santa Laura	-0.770518	-0.644782	0.610146	1.61114	-0.0811528	-0.156049		-0.805154		0.845099				-0.644782	0.610146	-0.805154	0.781849		-0.0632499
1310806	El Molino	-1.09899	-0.636194	-0.516122	1.46382	0.432174	-0.511223		-2.25131		0.966637				-0.636194	-0.516122	-2.25131	0.894291		-0.0723463
1310807	Escuela de Medicina	-1.63874	-0.489107	-0.520438	1.35838	-1.14914	-1.20336		-2.64828		1				-0.489107	-0.520438	-2.64828	0.925157		-0.0748432
1310901	La Cisterna	1.66668	0.11217	-0.146945	0.659358	-0.224642	0.620469		1.63191		0.640282				0.11217	-0.146945	1.63191	0.592361		-0.0479208
1310902	Ochagav¡a	1.50522	0.108521	0.190486	0.955876	0.227369	-0.104045		1.80423		0.6258				0.108521	0.190486	1.80423	0.578963		-0.0468369
1310903	Lo Ovalle	0.773269	0.278584	-0.180709	1.40071	0.530429	-0.365008		0.871144		0.704219				0.278584	-0.180709	0.871144	0.651513		-0.052706
1310904	El Parr¢n	0.748435	0.166259	-0.532576	0.475908	-0.128866	0.427716		0.382118		0.745318				0.166259	-0.532576	0.382118	0.689536		-0.055782
1310905	Vicu¤a Mackenna	0.0625868	0.295175	-0.182804	1.23291	-0.306492	-0.650509		0.174958		0.762728				0.295175	-0.182804	0.174958	0.705643		-0.057085
1310906	La Cultura	1.48175	0.0433889	-0.126378	1.31896	0.12622	0.597381		1.39876		0.659876				0.0433889	-0.126378	1.39876	0.610489		-0.0493873
1311001	La Florida Oriente	-0.096878	-0.539438	-0.549522	0.985175	-1.17337	-1.67387		-1.18584		0.877093				-0.539438	-0.549522	-1.18584	0.811448		-0.0656444
1311002	La Alborada	-0.671726	-0.95965	-0.392007	1.38562	-1.40834	1.33313		-2.02338		0.947482				-0.95965	-0.392007	-2.02338	0.876569		-0.0709126
1311003	Santa Raquel	0.442596	-0.974857	-0.395998	0.878374	-1.17187	1.80992		-0.928259		0.855445				-0.974857	-0.395998	-0.928259	0.791421		-0.0640243
1311004	O? Higgins	-0.720288	-0.715589	-0.0546369	0.473555	-1.79227	1.5989		-1.49051		0.902698				-0.715589	-0.0546369	-1.49051	0.835137		-0.0675609
1311005	San Rafael	-0.928852	-0.502322	0.234375	0.141952	-1.64597	0.346816		-1.1968		0.878014				-0.502322	0.234375	-1.1968	0.8123		-0.0657134
1311006	Walker Mart¡nez	0.284672	-0.407679	-0.20763	-0.571346	0.359258	0.263135		-0.330637		0.805219				-0.407679	-0.20763	-0.330637	0.744954		-0.0602652
1311101	La Granja	-0.140341	-0.473586	-0.42684	-0.0887577	-1.72599	2.20942		-1.04077		0.8649				-0.473586	-0.42684	-1.04077	0.800169		-0.0647319
1311102	San Gregorio Poniente	-0.0351005	1.94461	-0.227895	-0.155555	-0.502025	1.04168		1.68161		0.636105				1.94461	-0.227895	1.68161	0.588496		-0.0476081
1311103	Malaqu¡as Concha	-0.289067	1.4553	-0.604547	1.12078	-0.684896	-1.07859		0.561682		0.730226				1.4553	-0.604547	0.561682	0.675574		-0.0546525
1311104	Avenida Central	-0.11528	0.644293	0.52508	1.67697	1.31652	-0.426824		1.05409		0.688843				0.644293	0.52508	1.05409	0.637288		-0.0515552
1311105	Parque Intercomunal	-0.394355	-0.0329974	-0.0861968	2.74161	0.514515	0.377866		-0.51355		0.820592				-0.0329974	-0.0861968	-0.51355	0.759176		-0.0614157
1311106	San Gregorio Oriente	0.040241	1.43676	0.994918	2.08304	-0.537896	1.48543		2.47192		0.569685				1.43676	0.994918	2.47192	0.527048		-0.0426371
1311201	Mapuhu‚	0.892312	-0.343804	-0.509008	2.43838	-0.821139	-1.81517		0.0394998		0.774112				-0.343804	-0.509008	0.0394998	0.716175		-0.057937
1311202	San Ricardo	0.90013	-0.00386466	-0.399766	2.95064	-0.275882	0.972781		0.496499		0.735705				-0.00386466	-0.399766	0.496499	0.680642		-0.0550625
1311203	Pablo de Rokha	0.132644	2.30699	-0.26653	0.338045	0.29577	0.3403		2.17311		0.594798		1311203	Pablo de Rokha	-1.28801	-0.841511	-1.99687	0.874508		0.27971
1311204	Antumapu	-0.572143	-0.392158	-0.226954	-0.169799	-0.406249	-0.979284		-1.19125		0.877548		1311204	Antumapu	-1.28801	-0.841511	-2.70166	0.929307		0.0517594
1311205	La Platina	0.951911	-0.707497	-0.137675	0.614714	-0.675204	-0.0640853		0.106738		0.768461				-0.707497	-0.137675	0.106738	0.710947		-0.0575141
1311301	Larra¡n	0.487814	-0.248147	-0.553402	0.675288	0.884661	-0.110434		-0.313735		0.803799				-0.248147	-0.553402	-0.313735	0.74364		-0.0601589
1311302	Lynch Norte	0.619631	-0.5716	-0.591352	-0.497858	1.00863	-0.099312		-0.543321		0.823094				-0.5716	-0.591352	-0.543321	0.761491		-0.061603
1311303	Pr¡ncipe de Gales	0.0237688	-0.694354	-0.597165	-0.336356	0.506519	-0.761567		-1.26775		0.883977				-0.694354	-0.597165	-1.26775	0.817817		-0.0661597
1311304	Parque La Quintrala	-0.109492	-0.439077	-0.602112	0.0850517	1.5973	-0.483709		-1.15068		0.874138				-0.439077	-0.602112	-1.15068	0.808715		-0.0654233
1311305	Plaza Ossand¢n	-1.31331	-0.566685	-0.530796	1.04342	-0.0882923	-0.656519		-2.41079		0.980041				-0.566685	-0.530796	-2.41079	0.906691		-0.0733494
1311306	La Reina	-0.638581	-0.31114	-0.193425	1.3797	-0.856018	-1.87926		-1.14315		0.873505				-0.31114	-0.193425	-1.14315	0.808129		-0.0653759
1311307	Aer¢dromo Tobalaba	-0.272443	-0.299252	-0.176729	0.0989329	-0.323103	0.107714		-0.748425		0.840331				-0.299252	-0.176729	-0.748425	0.777438		-0.0628931
1311401	Escuela Militar	-0.212064	-1.07298	-0.119117	0.789451	1.0103	0.843131		-1.40416		0.895441				-1.07298	-0.119117	-1.40416	0.828424		-0.0670177
1311402	Estadio Palestino	-0.530391	-0.952447	-0.524863	-0.763044	-0.0480757	0.948238		-2.0077		0.946164				-0.952447	-0.524863	-2.0077	0.87535		-0.070814
1311403	Hospital Fach	-0.417401	-0.952132	-0.43844	1.50691	0.295518	0.973976		-1.80797		0.929378				-0.952132	-0.43844	-1.80797	0.859821		-0.0695577
1311404	Las Condes	-0.950988	-0.495131	-0.584202	-0.0619526	-1.31988	-1.47454		-2.03032		0.948065				-0.495131	-0.584202	-2.03032	0.877109		-0.0709563
1311405	Estadio Italiano	-0.496201	-0.892981	-0.212275	0.069986	1.74521	-0.162208		-1.60146		0.912022				-0.892981	-0.212275	-1.60146	0.843764		-0.0682587
1311406	Los Dom¡nicos	0.308271	-0.914025	-0.531951	-0.315935	0.487754	0.607254		-1.1377		0.873047				-0.914025	-0.531951	-1.1377	0.807706		-0.0653417
1311407	Cerro Apoquindo	-1.69083	-0.076031	-0.682119	-0.195741	-0.767774	-3.0484		-2.44898		0.98325				-0.076031	-0.682119	-2.44898	0.909661		-0.0735896
1311408	Chapiqui¤a	0.537999	-1.03002	-0.565486	-0.33491	1.87167	0.424957		-1.0575		0.866307				-1.03002	-0.565486	-1.0575	0.80147		-0.0648372
1311409	El Pill n	0.0412726	-0.831111	-0.59994	-0.36164	1.59443	-0.345356		-1.38978		0.894232				-0.831111	-0.59994	-1.38978	0.827305		-0.0669272
1311410	Sebasti n El Cano	0.137724	-0.837844	-0.652364	-0.7371	2.59012	-0.737903		-1.35248		0.891098				-0.837844	-0.652364	-1.35248	0.824405		-0.0666926
1311411	Estadio Espa¤ol	-0.296035	-0.922585	-0.623709	-0.166122	2.85461	-0.521417		-1.84233		0.932266				-0.922585	-0.623709	-1.84233	0.862492		-0.0697738
1311412	Vaticano	-0.353028	-0.984041	-0.587413	-0.030308	2.53245	0.0123359		-1.92448		0.93917				-0.984041	-0.587413	-1.92448	0.86888		-0.0702905
1311413	Cerro San Luis	-0.412591	-0.912628	-0.227603	-0.33349	1.84033	-0.104523		-1.55282		0.907935				-0.912628	-0.227603	-1.55282	0.839982		-0.0679528
1311501	La Dehesa	-0.999382	-0.213673	-0.712228	-1.33139	-0.950705	-2.90157		-1.92528		0.939237				-0.213673	-0.712228	-1.92528	0.868942		-0.0702956
1311601	Lo Espejo	0.347265	1.15249	0.078524	-1.40572	-0.396257	0.181008		1.57827		0.644789		1311601	Lo Espejo	-1.28801	-0.841511	-1.78225	0.857821		0.213031
1311602	Las Torres	0.394194	2.89482	-0.688035	-0.964921	0.519068	0.893761		2.60098		0.558839		1311602	Las Torres	-1.28801	-0.841511	-1.73532	0.854172		0.295333
1311603	Poblaci¢n Caro Sur	0.38025	1.30633	0.449711	-0.731781	0.409048	0.235412		2.13629		0.597892		1311603	Poblaci¢n Caro Sur	-1.28801	-0.841511	-1.74927	0.855256		0.257364
1311604	Poblaci¢n Caro Norte	0.693675	0.573736	-0.611743	-0.683033	0.607786	0.410504		0.655669		0.722328		1311604	Poblaci¢n Caro Norte	-1.28801	-0.841511	-1.43584	0.830887		0.108559
1311605	Quiriquina	1.08208	0.0610851	-0.589311	-0.773897	0.764444	0.655675		0.553858		0.730884		1311605	Quiriquina	-1.28801	-0.841511	-1.04743	0.800687		0.0698028
1311606	Carlos Dittborn	2.00242	-0.682259	-0.497043	-0.160235	1.18437	1.82385		0.823116		0.708255		1311606	Carlos Dittborn	-1.28801	-0.841511	-0.1271	0.729129		0.0208736
1311607	Clara Estrella	1.2901	-0.502399	0.188001	-0.944809	-0.518004	0.804228		0.975698		0.695432		1311607	Clara Estrella	-1.28801	-0.841511	-0.839422	0.784513		0.0890819
1311701	Lo Prado	-0.741189	1.73045	-0.536507	2.45037	0.723308	0.290634		0.45275		0.739381		1311701	Lo Prado	-1.28801	-0.841511	-2.87071	0.942451		0.20307
1311702	Blanqueado	-0.175557	-0.288436	-0.652762	-0.585381	1.57619	-0.930358		-1.11676		0.871287		1311702	Blanqueado	-1.28801	-0.841511	-2.30508	0.898472		0.027185
1311703	Territorio Ant rtico	-0.624971	1.10218	-0.254147	-0.670487	0.470305	0.692145		0.223064		0.758685		1311703	Territorio Ant rtico	-1.28801	-0.841511	-2.75449	0.933415		0.17473
1311704	California	-0.734204	0.108449	-0.531374	0.527522	1.05373	1.0548		-1.15713		0.87468				0.108449	-0.531374	-1.15713	0.809216		-0.0654639
1311705	Oscar Bonilla	-0.46153	0.310839	-0.478742	0.814261	-0.614398	1.34265		-0.629433		0.830331				0.310839	-0.478742	-0.629433	0.768186		-0.0621446
1311706	Costa Rica	-0.835287	2.22283	-0.668293	-0.399916	1.09468	0.562427		0.719249		0.716984		1311706	Costa Rica	-1.28801	-0.841511	-2.96481	0.949767		0.232783
1311801	Lo Plaza	-0.252593	-0.480058	-0.529099	-0.638854	-1.14667	0.546356		-1.26175		0.883472				-0.480058	-0.529099	-1.26175	0.81735		-0.0661219
1311802	Macul	0.0138133	-0.33867	0.123694	-0.878237	0.539895	-0.0779206		-0.201163		0.794338				-0.33867	0.123694	-0.201163	0.734887		-0.0594508
1311803	Pedreros	-0.269622	-0.380764	-0.554584	-0.720947	-0.22997	0.583298		-1.20497		0.878701				-0.380764	-0.554584	-1.20497	0.812936		-0.0657648
1311804	Camino Agr¡cola	-0.565558	-0.165019	0.139371	-0.816321	-0.350735	-0.0471022		-0.591206		0.827118				-0.165019	0.139371	-0.591206	0.765214		-0.0619042
1311805	Villa Santa Carolina	-0.0205976	-0.587526	-0.589159	-0.746817	-0.809789	-0.757461		-1.19728		0.878054				-0.587526	-0.589159	-1.19728	0.812338		-0.0657164
1311901	Cinco de Abril	-0.646984	-0.0757432	-0.198142	-0.465937	-0.24433	0.411648		-0.92087		0.854824				-0.0757432	-0.198142	-0.92087	0.790846		-0.0639778
1311902	Los Libertadores	0.700829	-0.703795	-0.533348	-0.943619	0.679388	1.48387		-0.536314		0.822505		1311902	Los Libertadores	-1.28801	-0.841511	-1.42869	0.83033		0.0078255
1311903	Ram¢n Freire	-0.706578	0.0626901	0.51247	-0.268056	-0.0203976	0.0013066		-0.131418		0.788476				0.0626901	0.51247	-0.131418	0.729464		-0.0590121
1311904	Feria Internacional	-0.731467	-0.4168	-0.586548	-0.170109	-1.58913	-1.50643		-1.73481		0.92323				-0.4168	-0.586548	-1.73481	0.854132		-0.0690975
1311905	Las Industrias	1.13577	-0.695464	-0.185708	-0.0848576	-1.19793	-0.824083		0.254601		0.756034				-0.695464	-0.185708	0.254601	0.69945		-0.0565841
1311906	San Mart¡n	0.452162	-0.953833	-0.44002	0.131747	-0.959744	1.60775		-0.941691		0.856574				-0.953833	-0.44002	-0.941691	0.792465		-0.0641088
1311907	Maip£ Poniente	0.163292	-0.746075	0.5465	-0.358178	-0.872941	-0.302084		-0.036284		0.780481				-0.746075	0.5465	-0.036284	0.722067		-0.0584137
1311908	Portales	-0.550082	0.613595	-0.566666	-0.00815473	0.283332	0.76159		-0.503153		0.819718				0.613595	-0.566666	-0.503153	0.758368		-0.0613503
1311909	Templo Votivo	-0.940995	0.0933863	-0.590395	-0.0932403	-0.327596	-0.525496		-1.438		0.898285				0.0933863	-0.590395	-1.438	0.831055		-0.0672306
1311910	O?Higgins	-1.12718	1.19445	-0.298254	-0.182395	-0.0753017	-1.07812		-0.23099		0.796845				1.19445	-0.298254	-0.23099	0.737206		-0.0596384
1311911	Las Heras	-1.05529	0.960287	-0.245988	-0.149975	0.0973362	0.0575538		-0.340987		0.806089				0.960287	-0.245988	-0.340987	0.745759		-0.0603303
1311912	Blanco Encalada	-0.422497	0.623456	-0.616788	-0.461607	0.365712	0.0273774		-0.415828		0.812379				0.623456	-0.616788	-0.415828	0.751578		-0.0608011
1311914	Las Lomas	0.713029	-0.770313	-0.143638	0.609049	-0.961271	-0.406347		-0.200922		0.794318				-0.770313	-0.143638	-0.200922	0.734868		-0.0594493
1311915	Esquina Blanca	-1.02868	-0.374669	-0.586298	-0.425596	-1.68027	-1.23954		-1.98965		0.944647				-0.374669	-0.586298	-1.98965	0.873947		-0.0707004
1312001	Sim¢n Bolivar	-0.226769	-0.85495	-0.215792	0.28932	1.94626	-0.339837		-1.29751		0.886478				-0.85495	-0.215792	-1.29751	0.820131		-0.0663469
1312002	Pucar	-0.0585113	-0.733417	-0.199238	0.0806612	1.26051	0.0149414		-0.991166		0.860732				-0.733417	-0.199238	-0.991166	0.796312		-0.06442
1312003	Plaza Los Guindos	0.330016	-0.825463	-0.578824	-0.288899	1.22625	-0.102291		-1.07427		0.867716				-0.825463	-0.578824	-1.07427	0.802773		-0.0649427
1312004	Chacra Valpara¡so	-0.0882259	-0.86603	-0.224078	-0.585683	1.58961	0.130494		-1.17833		0.876462				-0.86603	-0.224078	-1.17833	0.810865		-0.0655972
1312005	Plaza ¥u¤oa	-0.313964	-0.860336	-0.555825	-0.74897	0.534013	0.555715		-1.73013		0.922836				-0.860336	-0.555825	-1.73013	0.853768		-0.069068
1312006	Santa Julia	-0.711571	-0.718268	-0.267932	-0.271106	2.19388	-0.783909		-1.69777		0.920117				-0.718268	-0.267932	-1.69777	0.851252		-0.0688645
1312007	Plaza Za¤artu	-0.198932	-0.572763	-0.298706	-0.518456	1.68909	-1.45678		-1.0704		0.867391				-0.572763	-0.298706	-1.0704	0.802473		-0.0649183
1312008	Estadio Nacional	0.301997	-0.775766	-0.554039	-0.807874	-0.618002	0.089553		-1.02781		0.863811				-0.775766	-0.554039	-1.02781	0.799161		-0.0646504
1312009	Piscina Mundt	0.10219	-0.796518	-0.64093	-0.602275	1.57105	-1.09989		-1.33526		0.88965				-0.796518	-0.64093	-1.33526	0.823066		-0.0665843
1312010	Crescente Err zuriz	-0.185569	-0.964925	-0.156251	-0.06323	0.644561	0.686398		-1.30675		0.887254				-0.964925	-0.156251	-1.30675	0.820849		-0.066405
1312011	Hospital de Carabineros	-0.525589	-0.749951	-0.202394	-0.380608	0.608805	0.0579341		-1.47793		0.901641				-0.749951	-0.202394	-1.47793	0.834159		-0.0674817
1312101	La Victoria	1.00073	0.0151011	-0.604334	-1.0633	1.20288	0.773695		0.411497		0.742848				0.0151011	-0.604334	0.411497	0.687251		-0.0555972
1312102	Estadio Yarur	-0.0859589	0.0950135	-0.617905	-1.1634	0.176376	0.10875		-0.60885		0.828601				0.0950135	-0.617905	-0.60885	0.766586		-0.0620152
1312103	La Marina	0.212082	1.10555	0.0807938	-0.827681	0.186728	-0.0697556		1.39842		0.659905				1.10555	0.0807938	1.39842	0.610515		-0.0493894
1312104	Miguel D vila	1.03994	0.362007	-0.254033	-0.870186	0.480339	0.151448		1.14792		0.680958		1312104	Miguel D vila	-1.28801	-0.841511	-1.08958	0.803964		0.123006
1312105	La Feria	1.29141	0.449474	-0.588557	-0.862727	0.923238	1.19474		1.15232		0.680587		1312105	La Feria	-1.28801	-0.841511	-0.838111	0.784411		0.103824
1312106	Lo Valledor Norte	1.60771	-0.770184	0.240365	-1.24341	-0.796325	1.99229		1.07789		0.686843		1312106	Lo Valledor Norte	-1.28801	-0.841511	-0.52181	0.759818		0.0729751
1312107	Lo Valledor Sur	1.35461	0.153032	0.12564	-1.20444	0.34423	0.583389		1.63328		0.640166		1312107	Lo Valledor Sur	-1.28801	-0.841511	-0.774907	0.779497		0.139331
1312108	Navidad	1.77166	-0.572513	-0.560416	-1.10964	0.583546	1.00245		0.638735		0.723751		1312108	Navidad	-1.28801	-0.841511	-0.357853	0.74707		0.0233194
1312201	Jos‚ Arrieta	0.564125	0.0858932	-0.149911	-0.936978	-1.19779	1.66078		0.500107		0.735401				0.0858932	-0.149911	0.500107	0.680362		-0.0550398
1312202	Pe¤alol‚n	0.498514	0.748059	0.0217641	-1.50106	-0.996217	-1.82528		1.26834		0.670837				0.748059	0.0217641	1.26834	0.62063		-0.0502076
1312203	Lo Hermida	0.757848	-0.508346	0.442046	-0.997678	-0.427478	-1.80978		0.691548		0.719312				-0.508346	0.442046	0.691548	0.665477		-0.0538357
1312204	Torres de Macul	-0.561071	0.0276721	-0.540354	-1.32124	-1.14545	1.43506		-1.07375		0.867673				0.0276721	-0.540354	-1.07375	0.802733		-0.0649394
1312205	Vi¤a Macul	-1.0625	-0.601196	-0.561739	-0.644084	-1.25829	-0.390052		-2.22544		0.964463				-0.601196	-0.561739	-2.22544	0.89228		-0.0721835
1312206	Villa Los Lagos	0.0903265	2.18419	-0.272757	-0.811301	0.104596	1.13356		2.00176		0.609199				2.18419	-0.272757	2.00176	0.563604		-0.0455944
1312301	Condell	-1.07021	-0.711197	-0.201339	-0.50256	0.218539	0.0570352		-1.98274		0.944067				-0.711197	-0.201339	-1.98274	0.87341		-0.070657
1312302	Pedro de Valdivia	-0.610242	-0.799766	-0.629624	0.0714382	2.44641	-1.00079		-2.03963		0.948848				-0.799766	-0.629624	-2.03963	0.877833		-0.0710148
1312303	Los Leones	-0.421597	-0.88349	-0.287412	0.294626	3.75298	-1.16232		-1.5925		0.911269				-0.88349	-0.287412	-1.5925	0.843067		-0.0682023
1312304	Pocuro	-0.244921	-0.944864	-0.58479	0.17365	2.37244	-0.183799		-1.77458		0.926572				-0.944864	-0.58479	-1.77458	0.857224		-0.0693476
1312305	Diego de Almagro	-0.212575	-0.826602	-0.546535	0.622483	1.30263	-0.1595		-1.58571		0.910699				-0.826602	-0.546535	-1.58571	0.842539		-0.0681597
1312306	Parque Bustamante	-0.282617	-1.28801	0.295573	0.678835	1.68437	2.36269		-1.27505		0.88459				-1.28801	0.295573	-1.27505	0.818385		-0.0662056
1312307	Pedro Valdivia Norte	-1.23295	-0.602202	3.76453	0.151466	0.321202	-1.54955		1.92937		0.615282				-0.602202	3.76453	1.92937	0.569233		-0.0460497
1312308	Hospital Militar	-0.562323	-0.967061	0.164169	-0.340776	1.49543	0.346193		-1.36522		0.892168				-0.967061	0.164169	-1.36522	0.825395		-0.0667727
1312401	Municipalidad	-0.543993	-0.577372	-0.443557	0.983411	-1.0985	0.974258		-1.56492		0.908952				-0.577372	-0.443557	-1.56492	0.840923		-0.0680289
1312402	Embalse Lo Prado	0.112112	0.323562	0.126662	-1.19784	-1.37056	-0.108752		0.562336		0.730172		1312402	Embalse Lo Prado	-1.28801	-0.841511	-2.01741	0.876105		0.145933
1312403	Barrancas	-1.22646	2.37954	-0.296321	0.347214	-0.279441	-0.587993		0.856763		0.705427		1312403	Barrancas	-1.28801	-0.841511	-3.35597	0.980182		0.274755
1312404	La Estrella	-0.591702	1.91457	0.121003	0.287368	0.654314	0.825282		1.44387		0.656085		1312404	La Estrella	-1.28801	-0.841511	-2.72122	0.930828		0.274743
1312405	Estrella de Chile	-0.963571	-0.0248655	-0.13597	-0.186268	-1.02519	1.30769		-1.12441		0.87193				-0.0248655	-0.13597	-1.12441	0.806672		-0.065258
1312406	Santa Corina	0.018355	-0.571283	0.0892562	-0.461438	0.352975	-1.66358		-0.463672		0.8164		1312406	Santa Corina	-1.28801	-0.841511	-2.11116	0.883394		0.0669946
1312408	Pudahuel	2.62414	-0.793121	3.83672	0.746289	-1.09767	-1.47461		5.66773		0.301101		1312408	Pudahuel	-1.28801	-0.841511	0.494619	0.680788		0.379687
1312501	Quilicura	1.20451	-0.751678	-0.176173	-0.394474	-1.23676	-0.350996		0.276659		0.754181				-0.751678	-0.176173	0.276659	0.697735		-0.0564453
1312502	Lo Echevers	2.45645	-0.649445	1.59483	-0.0304537	0.12313	-1.23676		3.40183		0.491533		1312502	Lo Echevers	-1.28801	-0.841511	0.32693	0.693827		0.202294
1312503	San Ignacio	1.34312	-0.62514	-0.251795	-1.13211	-1.47988	-1.49797		0.466186		0.738252				-0.62514	-0.251795	0.466186	0.682999		-0.0552532
1312601	Municipalidad	-0.596262	-0.222458	0.985683	1.51726	-0.512261	0.355125		0.166964		0.7634				-0.222458	0.985683	0.166964	0.706264		-0.0571353
1312602	Carrascal	-1.2908	0.198019	0.148357	0.217664	-0.463281	-0.565222		-0.944422		0.856803				0.198019	0.148357	-0.944422	0.792677		-0.0641259
1312603	Yungay	-0.740735	-0.464116	-0.17988	0.198963	-1.30041	-0.726323		-1.38473		0.893808				-0.464116	-0.17988	-1.38473	0.826912		-0.0668955
1312604	Villa Sana	-0.122778	-0.0453551	-0.174338	0.265032	-0.463993	0.148609		-0.342471		0.806214				-0.0453551	-0.174338	-0.342471	0.745874		-0.0603396
1312605	Quidora	-0.379078	0.155765	-0.212609	0.192233	-0.299895	-0.441028		-0.435922		0.814068				0.155765	-0.212609	-0.435922	0.75314		-0.0609275
1312606	Mercurio	-0.0340103	0.492691	0.137179	0.49763	0.38833	-0.453504		0.59586		0.727354				0.492691	0.137179	0.59586	0.672917		-0.0544375
1312607	C¢nsul Poinsett	-0.139886	0.207781	-0.574687	0.588378	-0.268195	-0.724573		-0.506792		0.820024				0.207781	-0.574687	-0.506792	0.758651		-0.0613732
1312608	Catamarca	-0.336017	0.972354	0.874426	0.694253	0.0469273	-0.185347		1.51076		0.650463		1312608	Catamarca	-1.28801	-0.841511	-2.46553	0.910948		0.260485
1312609	Frontera	-0.218426	1.00534	-0.625261	-0.126994	0.572786	-0.0690034		0.16165		0.763846		1312609	Frontera	-1.28801	-0.841511	-2.34794	0.901805		0.137959
1312701	Recoleta	-0.770005	-0.874879	6.41683	-0.432007	-1.32772	0.357514		4.77194		0.376385				-0.874879	6.41683	4.77194	0.348215		-0.0281699
1312702	Cerro Blanco	-1.06054	-0.259505	0.861359	-0.528656	-0.484478	-0.652299		-0.458688		0.815981				-0.259505	0.861359	-0.458688	0.75491		-0.0610707
1312703	Cementerio General	-0.770659	-0.691524	-0.497369	-0.206977	-1.71983	0.416936		-1.95955		0.942117				-0.691524	-0.497369	-1.95955	0.871606		-0.0705111
1312704	Lo Ar nguiz	0.566283	-0.101475	-0.547632	-1.15236	-0.876856	1.06059		-0.0828244		0.784392				-0.101475	-0.547632	-0.0828244	0.725686		-0.0587065
1312705	Salzburgo	1.29422	-0.332791	0.244697	-0.689457	-0.871442	1.9133		1.20613		0.676066				-0.332791	0.244697	1.20613	0.625467		-0.0505989
1312706	Cementerio Israelita	0.934463	1.83863	-0.623734	-0.331568	0.148589	0.656622		2.14936		0.596794				1.83863	-0.623734	2.14936	0.552128		-0.044666
1312707	Quinta Bella	0.450311	0.170093	-0.61383	-0.213412	1.0973	-0.209766		0.00657331		0.776879				0.170093	-0.61383	0.00657331	0.718735		-0.0581442
1312708	Cementerio Cat¢lico	-0.312066	-0.347075	-0.218571	-0.291516	-0.423137	-0.628627		-0.877712		0.851197				-0.347075	-0.218571	-0.877712	0.787491		-0.0637063
1312709	Regimiento Buin	-0.369428	0.0787981	-0.619375	-0.450748	-1.06599	-1.31725		-0.910005		0.853911				0.0787981	-0.619375	-0.910005	0.790001		-0.0639094
1312710	Cerro San Crist¢bal	-0.880132	-0.320081	-0.673005	-0.362419	0.439111	-2.26492		-1.87322		0.934862				-0.320081	-0.673005	-1.87322	0.864894		-0.0699681
1312801	Renca	-0.317612	1.42992	0.111743	-0.511221	-0.538562	0.306134		1.22405		0.67456		1312801	Renca	-1.28801	-0.841511	-2.44713	0.909517		0.234957
1312802	Lo Ruiz	-1.48135	0.965011	7.01674	-0.302152	-1.13327	-1.15465		6.50041		0.231121		1312802	Lo Ruiz	-1.28801	-0.841511	-3.61086	1		0.768879
1312803	Jos‚ Miguel Carrera	-0.272305	0.308955	-0.189686	-0.364818	-0.217352	0.867799		-0.153035		0.790293				0.308955	-0.189686	-0.153035	0.731145		-0.0591481
1312804	Santa Mar¡a	-0.661936	-0.362463	0.159941	-0.351899	-1.14531	-0.6105		-0.864457		0.850083				-0.362463	0.159941	-0.864457	0.78646		-0.063623
1312805	Planta El‚ctrica	-0.626167	0.0562471	0.213423	-0.785724	-0.74161	1.74808		-0.356497		0.807393				0.0562471	0.213423	-0.356497	0.746965		-0.0604279
1312806	Jos‚ Miguel Infante	0.51656	1.8996	0.827703	-0.340772	-0.0199291	0.476758		3.24386		0.504809		1312806	Jos‚ Miguel Infante	-1.28801	-0.841511	-1.61296	0.844658		0.339848
1312807	El Perejil	1.39227	-0.475732	0.157567	-0.631092	-1.21846	-0.622068		1.0741		0.687161				-0.475732	0.157567	1.0741	0.635732		-0.0514294
1312808	Cerro Colorado	-0.15998	2.11439	-0.800328	-1.13055	0.0354093	-2.66431		1.15408		0.68044		1312808	Cerro Colorado	-1.28801	-0.841511	-2.2895	0.89726		0.216821
1312901	San Joaqu¡n	-0.466719	-0.513278	0.163827	-0.475129	-0.679116	-0.285777		-0.81617		0.846025				-0.513278	0.163827	-0.81617	0.782705		-0.0633192
1312902	El Pinar	-0.0959052	-0.905396	-0.138698	-0.552433	-0.184261	1.21908		-1.14		0.87324				-0.905396	-0.138698	-1.14	0.807884		-0.0653561
1312903	Edwards Bello Norte	-0.65752	-0.249743	-0.174553	-0.451536	-0.210913	0.840048		-1.08182		0.86835				-0.249743	-0.174553	-1.08182	0.80336		-0.0649901
1312904	Edwards Bello Sur	-0.565275	-0.277772	0.592032	-0.0231405	-0.37141	1.21578		-0.251015		0.798528				-0.277772	0.592032	-0.251015	0.738763		-0.0597644
1312905	La Castrina	-0.620669	0.253373	0.956951	1.27257	0.0178656	0.612271		0.589655		0.727876				0.253373	0.956951	0.589655	0.673399		-0.0544766
1312906	Pedro Mira	-0.436895	-0.0746188	-0.550293	-0.26315	-0.235819	0.511205		-1.06181		0.866669				-0.0746188	-0.550293	-1.06181	0.801804		-0.0648643
1312907	Las Industrias	-0.933277	0.752451	-0.265021	-0.557678	-0.409706	-0.469519		-0.445847		0.814902				0.752451	-0.265021	-0.445847	0.753912		-0.0609899
1313001	Barros Luco	-1.46721	-0.20225	-0.233228	-0.706007	-1.19807	-0.805421		-1.90269		0.937338				-0.20225	-0.233228	-1.90269	0.867185		-0.0701534
1313002	Lo Vial	-0.218742	-0.296656	-0.595961	-0.882082	-0.602252	-0.403005		-1.11136		0.870833				-0.296656	-0.595961	-1.11136	0.805657		-0.065176
1313003	Lo Mena	0.154388	-0.322466	-0.559904	-0.518695	-0.988878	-0.12627		-0.727982		0.838613				-0.322466	-0.559904	-0.727982	0.775849		-0.0627645
1313004	Atacama	0.626346	-0.0316776	-0.501772	1.81012	0.540787	0.0273756		0.0928967		0.769624				-0.0316776	-0.501772	0.0928967	0.712023		-0.0576012
1313005	Salesianos	0.102314	-0.668604	-0.575671	-0.273552	0.898019	-0.0628575		-1.14196		0.873405				-0.668604	-0.575671	-1.14196	0.808037		-0.0653685
1313006	El Llano	-0.628295	-0.829735	-0.164332	-0.41983	0.0651853	0.67827		-1.62236		0.913779				-0.829735	-0.164332	-1.62236	0.845389		-0.0683902
1313101	Poblaci¢n Modelo	0.522118	0.626351	-0.216823	0.135972	0.317611	0.233045		0.931646		0.699134				0.626351	-0.216823	0.931646	0.646808		-0.0523254
1313102	Las Am‚ricas	0.27473	0.591386	-0.612338	-0.780228	-0.265081	0.0594104		0.253778		0.756104				0.591386	-0.612338	0.253778	0.699514		-0.0565892
1313103	Paraguay	0.0289141	1.73845	-0.579919	0.0333381	0.325252	1.41591		1.18745		0.677636		1313103	Paraguay	-1.28801	-0.841511	-2.1006	0.882573		0.204938
1313104	General K”rner	-0.938997	0.793431	-0.17352	-0.738049	-1.38701	1.48774		-0.319086		0.804249				0.793431	-0.17352	-0.319086	0.744056		-0.0601926
1313105	La Bandera	-0.440333	1.9523	1.19009	-0.306419	-0.151214	0.407527		2.70206		0.550344		1313105	La Bandera	-1.28801	-0.841511	-2.56985	0.919059		0.368715
1313106	San Ram¢n	0.301505	0.622489	0.129401	-0.153382	0.19978	0.0134968		1.05339		0.688902				0.622489	0.129401	1.05339	0.637342		-0.0515596
1313201	Naciones Unidas	0.293079	-1.0793	-0.45002	0.670707	-0.0903763	1.17634		-1.23624		0.881329				-1.0793	-0.45002	-1.23624	0.815367		-0.0659615
1313202	Estadio Manquehue	-0.640963	-0.758637	-0.564706	-0.439711	-0.100839	-0.21		-1.96431		0.942517				-0.758637	-0.564706	-1.96431	0.871976		-0.070541
1313203	Lo Curro	-0.815018	-0.438084	-0.594492	0.22811	-1.13653	-1.87725		-1.84759		0.932708				-0.438084	-0.594492	-1.84759	0.862901		-0.0698069
1313204	Club de Golf	-0.0686661	-0.811486	-0.572595	0.0859048	0.764674	-0.544228		-1.45275		0.899524				-0.811486	-0.572595	-1.45275	0.832201		-0.0673233
1313205	Vitacura	-0.306907	-0.889725	-0.492298	0.139773	-0.260145	0.775419		-1.68893		0.919374				-0.889725	-0.492298	-1.68893	0.850565		-0.0688089
1320101	Puente Alto	-0.59226	-0.799269	-0.392333	1.1037	-1.69502	1.59843		-1.78386		0.927352				-0.799269	-0.392333	-1.78386	0.857946		-0.069406
1320102	El Peral	-1.68739	-0.481721	-0.11208	2.58928	-1.04692	-1.30008		-2.28119		0.969149				-0.481721	-0.11208	-2.28119	0.896615		-0.0725342
1320103	Las Vizcachas	-0.155964	-0.108925	1.67055	2.24644	-0.414069	-1.34111		1.40566		0.659297				-0.108925	1.67055	1.40566	0.609953		-0.0493439
1320104	Regimiento	0.0843913	-0.1035	0.493549	-0.0967281	-0.378692	-1.01945		0.47444		0.737559				-0.1035	0.493549	0.47444	0.682357		-0.0552013
1320105	Bajos de Mena	0.621597	-0.553494	0.187343	0.299279	0.129046	-0.136845		0.255446		0.755963				-0.553494	0.187343	0.255446	0.699385		-0.0565787
1320106	Tocornal	1.00548	-0.50023	-0.107053	1.28152	-0.637747	0.227138		0.398193		0.743967				-0.50023	-0.107053	0.398193	0.688286		-0.0556809
1320107	Gabriela	-0.215369	-0.931803	-0.419192	0.727777	-1.43128	1.31758		-1.56636		0.909073				-0.931803	-0.419192	-1.56636	0.841035		-0.068038
1330102	Chicureo	5.48105	-1.03654	-0.230497	-1.09662	-0.804467	-1.20476		4.21401		0.423275				-1.03654	-0.230497	4.21401	0.391596		-0.0316793
1330103	Algarrobal	5.46195	-0.992994	-0.156381	0.0965914	-0.782881	-0.524104		4.31258		0.414992				-0.992994	-0.156381	4.31258	0.383932		-0.0310593
1330204	La Vilana	5.35267	-0.862102	0.170282	0.0506214	-0.668953	-1.23044		4.66085		0.385722				-0.862102	0.170282	4.66085	0.356854		-0.0288687
1340101	O?Higgins	-1.51863	-0.354191	-0.210146	0.0642211	-0.732266	-0.89813		-2.08297		0.95249				-0.354191	-0.210146	-2.08297	0.881202		-0.0712874
1340102	Escuela de Infanter¡a	-0.586875	1.00606	0.074862	-0.529782	-0.0933044	-0.722897		0.494045		0.735911				1.00606	0.074862	0.494045	0.680833		-0.055078
1340103	Calder¢n de La Barca	-0.45168	-0.00823605	-0.566223	-0.595113	0.362119	0.835171		-1.02614		0.863671		1340103	Calder¢n de La Barca	-1.28801	-0.841511	-2.5812	0.919941		0.0562698
1340104	Santa Marta	-0.690373	3.17028	-0.338514	-0.876356	-0.254103	0.315567		2.14139		0.597464		1340104	Santa Marta	-1.28801	-0.841511	-2.81989	0.9385		0.341036
1340105	Hospital	-0.643342	-0.496732	-0.16098	0.00214232	-0.547647	0.310451		-1.30105		0.886776				-0.496732	-0.16098	-1.30105	0.820406		-0.0663692
1340106	Cerro Negro	-0.0678267	0.255169	0.0486745	-0.150434	0.0626052	-2.37871		0.236017		0.757596				0.255169	0.0486745	0.236017	0.700895		-0.056701
1340107	Maestranza	-0.445224	-0.63055	-0.532699	1.56415	0.161803	-1.19199		-1.60847		0.912612				-0.63055	-0.532699	-1.60847	0.844309		-0.0683028
1340108	Nos	0.910822	-0.426829	-0.156338	2.13198	-0.564854	-1.73992		0.327654		0.749895				-0.426829	-0.156338	0.327654	0.69377		-0.0561246
1340109	Nogales	-0.581671	0.319487	-0.559526	0.331715	-0.456606	-0.070007		-0.82171		0.84649				0.319487	-0.559526	-0.82171	0.783136		-0.0633541
1340110	Tejas de Chena	-0.425941	-0.00474475	-0.182647	-0.0850409	-0.0410288	0.574618		-0.613333		0.828978				-0.00474475	-0.182647	-0.613333	0.766934		-0.0620434
1340111	Chena	1.08938	-0.493861	-0.249595	-0.250001	-1.03677	-1.96458		0.345919		0.74836				-0.493861	-0.249595	0.345919	0.69235		-0.0560097
1360401	Casa de Ejercicios	3.79668	-0.895105	0.219658	1.49352	-0.575027	-1.37596		3.12123		0.515115				-0.895105	0.219658	3.12123	0.476562		-0.0385529
1360403	Padre Hurtado	2.87502	1.57272	-0.545742	2.66485	0.258371	-0.710188		3.902		0.449498				1.57272	-0.545742	3.902	0.415856		-0.0336419
1360404	Villa Los Silos	4.28657	0.298237	0.879755	0.327462	-0.182447	-0.62913		5.46456		0.318176				0.298237	0.879755	5.46456	0.294363		-0.0238133
	STDV		1.00181	1.00181				STDV	1.73519								1.59977
	Average		-4.20843e-18	5.21043e-17				Average	-4.16835e-17								-0.643685
	Min		-1.28801	-0.841511				Min	-2.64828								-3.61086	0	0	-0.0748432
	Max		3.74688	7.01674				Max	9.25045								9.25045	1	0	0.768879
			5.03488	7.85825					11.8987								12.8613

## Sheet: adaptive comparison
DIST_2K2	Census Track	Adaptive original	Adaptive 1 (average)	Adaptive 2 (minimum)	cluster	delta1	delta2
1310301	Cerro Navia	0.454564	0.758087	0.866925	1	0.303523	0.412361
1310302	Janequeo	0.634954	0.805525	0.910812	1	0.170571	0.275859		All	Adaptive original	Adaptive 1 (average)	Adaptive 2 (minimum)
1310303	Jose Joaquin Perez	0.704783	0.797289	0.903193	1	0.0925065	0.19841		Mean	0.648512	0.757713	0.866578
1310304	Poblacion Roosevelt	0.676763	0.826989	0.93067	1	0.150226	0.253907		Standard Error	0.0175093	0.0104351	0.0096541
1310305	Dalmacia	0.515568	0.830905	0.934293	1	0.315337	0.418724		Median	0.675661	0.771506	0.879339
1310306	El Montijo	0.693253	0.792297	0.898575	1	0.0990447	0.205322		Standard Deviation	0.126262	0.0752486	0.0696167
1310307	Violeta Parra	0.556485	0.766761	0.874949	1	0.210275	0.318464		Sample Variance	0.015942	0.00566235	0.00484649
1310308	Victoria	0.525769	0.778184	0.885517	1	0.252414	0.359748		Range	0.646427	0.345035	0.319212
1311701	Lo Prado	0.739381	0.839723	0.942451	1	0.100342	0.20307		Minimum	0.231121	0.556892	0.680788
1311702	Blanqueado	0.871287	0.792186	0.898472	1	-0.0791007	0.027185		Maximum	0.877548	0.901928	1
1311703	Territorio Antartico	0.758685	0.829956	0.933415	1	0.071271	0.17473
1311706	Costa Rica	0.716984	0.847631	0.949767	1	0.130647	0.232783		Cluster 1	Adaptive original	Adaptive 1 (average)	Adaptive 2 (minimum)
1312402	Embalse Lo Prado	0.730172	0.76801	0.876105	1	0.037838	0.145933		Mean	0.627268	0.786558	0.893265
1312403	Barrancas	0.705427	0.880506	0.980182	1	0.175079	0.274755		Standard Error	0.0313412	0.0159739	0.0147784
1312404	La Estrella	0.656085	0.82716	0.930828	1	0.171075	0.274743		Median	0.675661	0.796539	0.902499
1312406	Santa Corina	0.8164	0.775889	0.883394	1	-0.0405108	0.0669946		Standard Deviation	0.15354	0.078256	0.0723991
1312408	Pudahuel	0.301101	0.556892	0.680788	1	0.255791	0.379687		Sample Variance	0.0235745	0.006124	0.00524163
1312502	Lo Echevers	0.491533	0.570985	0.693827	1	0.0794527	0.202294		Range	0.640166	0.345035	0.319212
1312608	Catamarca	0.650463	0.805671	0.910948	1	0.155208	0.260485		Minimum	0.231121	0.556892	0.680788
1312609	Frontera	0.763846	0.795789	0.901805	1	0.0319426	0.137959		Maximum	0.871287	0.901928	1
1312801	Renca	0.67456	0.804125	0.909517	1	0.129565	0.234957		Count	24	24	24
1312802	Lo Ruiz	0.231121	0.901928	1	1	0.670807	0.768879		Confidence Level(95.0%)	0.0648342	0.0330446	0.0305714
1312806	Jose Miguel Infante	0.504809	0.734019	0.844658	1	0.229209	0.339848		Cluster 2
1312808	Cerro Colorado	0.68044	0.790877	0.89726	1	0.110437	0.216821		Mean	0.822505	0.718532	0.83033
1310203	Divino Maestro	0.572977	0.730435	0.841342	2	0.157457	0.268364		Standard Error	0	0	0
1311902	Los Libertadores	0.822505	0.718532	0.83033	2	-0.103973	0.0078255		Median	0.822505	0.718532	0.83033
1310502	Lagos de Chile	0.504456	0.637868	0.755703	3	0.133412	0.251247		Standard Deviation	#DIV/0!	#DIV/0!	#DIV/0!
1310603	Hermanos Carrera	0.613233	0.752312	0.861582	3	0.139079	0.248349		Sample Variance	#DIV/0!	#DIV/0!	#DIV/0!
1310604	Nogales	0.795282	0.780351	0.887522	3	-0.0149317	0.0922398		Range	0	0	0
1311601	Lo Espejo	0.644789	0.748247	0.857821	3	0.103457	0.213031		Minimum	0.822505	0.718532	0.83033
1311602	Las Torres	0.558839	0.744303	0.854172	3	0.185464	0.295333		Maximum	0.822505	0.718532	0.83033
1311603	Poblacion Caro Sur	0.597892	0.745475	0.855256	3	0.147582	0.257364		Count	1	1	1
1311604	Poblacion Caro Norte	0.722328	0.719133	0.830887	3	-0.00319419	0.108559		Confidence Level(95.0%)	#NUM!	#NUM!	#NUM!
1311605	Quiriquina	0.730884	0.686491	0.800687	3	-0.0443934	0.0698028		Cluster 3
1311606	Carlos Dittborn	0.708255	0.609143	0.729129	3	-0.0991115	0.0208736		Mean	0.66558	0.69238	0.806136
1311607	Clara Estrella	0.695432	0.669009	0.784513	3	-0.0264228	0.0890819		Standard Error	0.0191575	0.0136507	0.012629
1312104	Miguel Davila	0.680958	0.690032	0.803964	3	0.0090744	0.123006		Median	0.680958	0.686491	0.800687
1312105	La Feria	0.680587	0.668899	0.784411	3	-0.0116889	0.103824		Standard Deviation	0.0741967	0.0528689	0.0489121
1312106	Lo Valledor Norte	0.686843	0.642316	0.759818	3	-0.0445274	0.0729751		Sample Variance	0.00550516	0.00279513	0.00239239
1312107	Lo Valledor Sur	0.640166	0.663587	0.779497	3	0.0234203	0.139331		Range	0.290827	0.171207	0.158394
1312108	Navidad	0.723751	0.628536	0.74707	3	-0.0952143	0.0233194		Minimum	0.504456	0.609143	0.729129
1310505	Aviadores	0.570204	0.727122	0.838278	4	0.156918	0.268073		Maximum	0.795282	0.780351	0.887522
1310506	Santa Elena	0.577231	0.75934	0.868084	4	0.182108	0.290852		Count	15	15	15
1310507	El Almendro	0.618814	0.807014	0.912189	4	0.188199	0.293375		Confidence Level(95.0%)	0.0410888	0.0292778	0.0270866
1310508	Leon XIII	0.763389	0.796598	0.902554	4	0.0332092	0.139165		Cluster 4
1310509	Los Condores	0.59794	0.766851	0.875033	4	0.168911	0.277093		Mean	0.66264	0.78991	0.896366
1311203	Pablo de Rokha	0.594798	0.766284	0.874508	4	0.171486	0.27971		Standard Error	0.0357238	0.010054	0.00930153
1311204	Antumapu	0.877548	0.825516	0.929307	4	-0.0520318	0.0517594		Median	0.59794	0.796598	0.902554
1313103	Paraguay	0.677636	0.775002	0.882573	4	0.097366	0.204938		Standard Deviation	0.118482	0.0333454	0.0308497
1313105	La Bandera	0.550344	0.814438	0.919059	4	0.264094	0.368715		Sample Variance	0.0140381	0.00111191	0.000951703
1340103	Calderon de La Barca	0.863671	0.815392	0.919941	4	-0.048279	0.0562698		Range	0.327204	0.10833	0.100222
1340104	Santa Marta	0.597464	0.835452	0.9385	4	0.237989	0.341036		Minimum	0.550344	0.727122	0.838278
									Maximum	0.877548	0.835452	0.9385
						0.1092	0.218066		Count	11	11	11
									Confidence Level(95.0%)	0.0795976	0.0224017	0.0207251

## Sheet: todo_HVI new calculated
FID	Shape *	SOURCE_ID	vul_norm	LMiIndex	LMiZScore	LMiPValue	COType	NAM_COMU	NOMBRE_DIS	DEN_02	tot_habup	EXPOSURE	SENSITIVIT	ADAPTIVE	vul_norm_1	cluster	DIST_2K2	NOMBRE_D_1	LST	1_OLD_HA	2_CHILD_HA	3_DISAB_HA	4_ALON_HA	5_EDUC_HA	6_JOB_HA	1comun_ha	2water_ha	3materi_ha	NEAR_DIST	km_km2_1	NDVI_ALL	NOMBRE_D_2	ADAPT_OR	ADAPT_1	ADAPT_2	e_s_adapt1	E_S_adapt2	HVI_new1	HVI_new2
45	Polygon	242	0.5	0.005629	2.38224	0.017208	HH	Renca	Renca	97.075	112.4	0.45	0.48	0.67	0.5	1	1312801	Renca	31.86	7.68683	10.36	2.35765	33.94	41.01	9.35943	16.45	0.02	9.33	1478.84	22.81	0.058888	Renca	0.67456	0.804125	0.909517	0.125875	0.020483	0.427915	0.373307		new HVI values were calculated in arcgis
26	Polygon	219	0.51	0.006167	2.25444	0.024169	HH	Quinta Normal	Catamarca	115.588	146.4	0.41	0.53	0.65	0.51	1	1312608	Catamarca	31.48	10.85	10.29	2.5	39.56	45.75	10.55	19.39	0.04	7.54	1599.5	19.13	0.081384	Catamarca	0.650463	0.805671	0.910948	0.134329	0.029052	0.432295	0.377747		using minimum and maximum former values
33	Polygon	229	0.53	0.008759	3.48735	0.000488	HH	Pudahuel	Barrancas	123.876	87.92	0.48	0.55	0.71	0.53	1	1312403	Barrancas	32.12	10.92	10.98	3.09372	41.53	58.39	9.65651	17.75	0.01	12.39	640.316	19.9	0.075703	Barrancas	0.705427	0.880506	0.980182	0.149494	0.049818	0.440152	0.388507
3	Polygon	143	0.62	0.008419	3.29516	0.000984	HH	San Ram¢n	La Bandera	143.924	140.1	0.39	0.66	0.55	0.62	4	1313105	La Bandera	31.33	9.63597	15.9	3.94718	46.14	70.19	11.23	20.93	0.05	11.73	1274.86	24.42	0.06092	La Bander	0.550344	0.814438	0.919059	0.235562	0.130941	0.484747	0.43054
28	Polygon	221	0.54	0.011418	3.83489	0.000126	HH	Lo Prado	Lo Prado	149.44	90.49	0.45	0.63	0.74	0.54	1	1311701	Lo Prado	31.82	16.92	11.85	4.01149	54.78	61.5	13.21	25.55	0	10.82	1098.54	24.05	0.114357	Lo Prado	0.739381	0.839723	0.942451	0.240277	0.137549	0.48719	0.433963
27	Polygon	220	0.51	0.006565	2.58586	0.009714	HH	Quinta Normal	Frontera	133.713	103.3	0.41	0.63	0.76	0.51	1	1312609	Frontera	31.5	16.74	12.38	4.15295	52.12	59.24	13.93	25.11	0	7.6	1488.83	21.74	0.065344	Frontera	0.763846	0.795789	0.901805	0.244211	0.138195	0.489229	0.434298
10	Polygon	169	0.51	0.005929	1.99447	0.046101	HH	Pedro Aguirre Cerda	Miguel D vila	132.885	118.9	0.4	0.57	0.68	0.51	3	1312104	Miguel D vila	31.38	14.11	10.79	3.75946	52.39	49.71	13.52	23.34	0.01	5.51	3048.38	20.57	0.052469	Miguel Dÿ	0.680958	0.690032	0.803964	0.279968	0.166036	0.507755	0.448724
4	Polygon	158	0.58	0.008554	3.52852	0.000418	HH	El Bosque	Lagos de Chile	123.39	97.53	0.36	0.56	0.5	0.58	3	1310502	Lagos de Chile	31	15.06	9.33046	3.14775	46.62	47.66	13.25	21.9	0.02	10.53	4039.51	23.53	0.064477	Lagos de	0.504456	0.637868	0.755703	0.282132	0.164297	0.508877	0.447822
30	Polygon	223	0.55	0.008729	2.98428	0.002842	HH	Lo Prado	Territorio Ant rtico	160.75	118.5	0.41	0.71	0.76	0.55	1	1311703	Territorio Ant rtico	31.47	15.25	14.51	3.86498	56.51	66.19	13.56	27.34	0.01	8.32	623.818	27.25	0.05241	Territori	0.758685	0.829956	0.933415	0.290044	0.186585	0.512976	0.459371
9	Polygon	165	0.6	0.010344	4.38835	1.1e-05	HH	El Bosque	Los C¢ndores	148.136	116.7	0.38	0.68	0.6	0.6	4	1310509	Los C¢ndores	31.24	17.16	13.14	3.57327	51.41	58.83	14.16	25.82	0.02	11.59	2087.55	22.32	0.067666	Los C›ndo	0.59794	0.766851	0.875033	0.293149	0.184967	0.514585	0.458532
36	Polygon	233	0.66	0.005114	8.33576	0	HH	Pudahuel	Pudahuel	0.473397	602	0.85	0.02	0.3	0.66	1	1312408	Pudahuel	35.59	0.171096	0.322259	0.051495	1.0216	2.13289	0.289037	0.44	0.12	0.77	6277.98	1.31	0.089976	Pudahuel	0.301101	0.556892	0.680788	0.313108	0.189212	0.524926	0.460731
47	Polygon	247	0.65	0.016064	7.05105	0	HH	Renca	Jos‚ Miguel Infante	130.806	131.4	0.41	0.64	0.5	0.65	1	1312806	Jos‚ Miguel Infante	31.52	10.33	12.82	2.64079	44.07	55.88	11.99	20.74	0.04	11.82	2584.58	23.67	0.062038	Jos? Migu	0.504809	0.734019	0.844658	0.315981	0.205342	0.526415	0.469089
8	Polygon	164	0.55	0.007852	3.3629	0.000771	HH	El Bosque	Le¢n XIII	138.503	162.8	0.42	0.7	0.76	0.55	4	1310508	Le¢n XIII	31.54	9.4226	13.05	2.42015	45.23	51.17	14.8	25.54	0.01	6.63	1071.62	27.53	0.050716	Le›n XIII	0.763389	0.796598	0.902554	0.323402	0.217446	0.53026	0.475361
22	Polygon	183	0.61	0.007735	2.7901	0.005269	HH	Estaci¢n central	Hermanos Carrera	133.258	60.9	0.51	0.57	0.61	0.61	3	1310603	Hermanos Carrera	32.37	14.25	12.59	4.13793	47.09	66.21	10.08	18.96	0	13.55	2145.07	32.29	0.082561	Hermanos	0.613233	0.752312	0.861582	0.327688	0.218418	0.532481	0.475864
2	Polygon	141	0.59	0.006049	2.04339	0.041014	HH	San Ram¢n	Paraguay	163.643	69.33	0.41	0.7	0.68	0.59	4	1313103	Paraguay	31.46	20.05	14.38	5.17813	56.08	76.09	14.28	26.04	0	11.48	1568.8	30.83	0.067158	Paraguay	0.677636	0.775002	0.882573	0.334998	0.227427	0.536269	0.480532
12	Polygon	171	0.51	0.005385	2.0635	0.039065	HH	Pedro Aguirre Cerda	Lo Valledor Norte	96.2662	136.9	0.53	0.45	0.69	0.51	3	1312106	Lo Valledor Norte	32.58	9.93426	9.46676	2.80497	34.61	43.43	9.33528	14.37	0.02	2	3404.7	27.45	0.044976	Lo Valled	0.686843	0.642316	0.759818	0.337684	0.220182	0.53766	0.476778
21	Polygon	180	0.52	0.007408	3.074	0.002112	HH	Lo Espejo	Clara Estrella	73.8764	223.3	0.61	0.4	0.7	0.52	3	1311607	Clara Estrella	33.33	9.59695	7.88625	2.02866	28.72	37.54	7.66682	14.59	0.02	2.34	3323.22	21.27	0.051856	Clara Est	0.695432	0.669009	0.784513	0.340991	0.225487	0.539374	0.479527
42	Polygon	239	0.61	0.01271	7.0916	0	HH	Cerro Navia	El Montijo	47.2184	181.6	0.72	0.44	0.69	0.61	1	1310306	El Montijo	34.38	3.5793	9.78524	1.93833	27.74	42.56	7.55507	12.98	0.01	8.67	2199.69	13.86	0.076128	El Montij	0.693253	0.792297	0.898575	0.367703	0.261425	0.553214	0.498148
35	Polygon	232	0.53	0.004693	3.75775	0.000171	HH	Pudahuel	Santa Corina	35.8042	858.8	0.67	0.48	0.82	0.53	1	1312406	Santa Corina	33.91	2.23335	9.86144	1.02934	24.93	34.46	9.18025	18.59	0.02	0.41	2110.59	9.21	0.061334	Santa Cor	0.8164	0.775889	0.883394	0.374111	0.266606	0.556534	0.500832
14	Polygon	173	0.51	0.008308	2.40891	0.016	HH	Pedro Aguirre Cerda	Navidad	153.682	44.4	0.41	0.6	0.72	0.51	3	1312108	Navidad	31.52	20.41	11.15	4.84234	60.61	63.24	13.24	24.75	0	2.45	3665.99	23.95	0.047398	Navidad	0.723751	0.628536	0.74707	0.381464	0.26293	0.560344	0.498927
15	Polygon	174	0.62	0.013162	5.90544	0	HH	Lo Espejo	Lo Espejo	127.067	175.5	0.51	0.62	0.64	0.62	3	1311601	Lo Espejo	32.43	6.25641	13.33	2.83191	39.74	61.05	10.69	17.37	0.02	8.3	2259.05	21.56	0.04241	Lo Espejo	0.644789	0.748247	0.857821	0.381753	0.272179	0.560494	0.50372
1	Polygon	137	0.53	0.004939	2.63215	0.008485	HH	La Pintana	Antumapu	46.3413	248.2	0.67	0.54	0.88	0.53	4	1311204	Antumapu	33.86	2.47381	10.31	1.74456	30.15	49.47	10.11	13.53	0.01	1.16	1304.4	13.14	0.066707	Antumapu	0.877548	0.825516	0.929307	0.384484	0.280693	0.561909	0.508131
41	Polygon	238	0.73	0.029012	10.818	0	HH	Cerro Navia	Dalmacia	157.278	68.21	0.47	0.75	0.52	0.73	1	1310305	Dalmacia	32.03	12.78	16.08	4.14895	53.14	74.42	14.06	25.82	0.04	15.58	1244.25	23.47	0.074585	Dalmacia	0.515568	0.830905	0.934293	0.389095	0.285708	0.564298	0.510729
24	Polygon	196	0.65	0.007831	3.91326	9.1e-05	HH	Cerrillos	Divino Maestro	118.962	254.7	0.51	0.61	0.57	0.65	2	1310203	Divino Maestro	32.36	8.79073	11.61	2.52061	41.29	55.12	11.47	18.96	0.02	11.27	2533.33	25.21	0.052149	Divino Ma	0.572977	0.730435	0.841342	0.389565	0.278658	0.564542	0.507077
5	Polygon	161	0.65	0.011999	4.5187	6e-06	HH	El Bosque	Aviadores	160.697	115.6	0.36	0.77	0.57	0.65	4	1310505	Aviadores	31.06	13.03	15.06	3.85813	57.66	64.58	16.8	28.22	0.01	12.92	2549.1	25.94	0.063463	Aviadores	0.570204	0.727122	0.838278	0.402878	0.291722	0.571439	0.513846
7	Polygon	163	0.67	0.013217	6.28028	0	HH	El Bosque	El Almendro	142.066	165.6	0.46	0.75	0.62	0.67	4	1310507	El Almendro	31.9	4.40821	14.58	2.75362	43.49	68.3	14.25	19.01	0.06	6.76	1063.41	26.28	0.054946	El Almend	0.618814	0.807014	0.912189	0.402986	0.297811	0.571496	0.517
37	Polygon	234	0.74	0.026391	10.2448	0	HH	Cerro Navia	Cerro Navia	135.057	158.6	0.44	0.73	0.45	0.74	1	1310301	Cerro Navia	31.72	10.9	15.66	3.88399	46.88	74.1	13.3	19.99	0.04	15.04	2518.66	20	0.057651	Cerro Nav	0.454564	0.758087	0.866925	0.411913	0.303075	0.576121	0.519728
39	Polygon	236	0.63	0.019862	6.60586	0	HH	Cerro Navia	Jos‚ Joaqu¡n P‚rez	154.299	76.3	0.5	0.72	0.7	0.63	1	1310303	Jos‚ Joaqu¡n P‚rez	32.3	15.78	13.68	4.19397	55.73	72.02	14.5	23.54	0.01	9.16	1448.54	23.06	0.056502	Jos? Joaq	0.704783	0.797289	0.903193	0.422711	0.316807	0.581715	0.526843
50	Polygon	265	0.56	0.008369	3.11271	0.001854	HH	San Bernardo	Calder¢n de La Barca	166.37	98.23	0.48	0.76	0.86	0.56	4	1340103	Calder¢n de La Barca	32.09	10.52	17.11	4.30622	53.77	76.1	13.88	25.5	0	3.93	732.339	26.34	0.054087	Calder›n	0.863671	0.815392	0.919941	0.424608	0.320059	0.582698	0.528528
25	Polygon	199	0.53	0.004171	2.18416	0.02895	HH	Maip£	Los Libertadores	123.931	331.3	0.5	0.65	0.82	0.53	2	1311902	Los Libertadores	32.27	5.41503	12.66	1.38545	37.04	41.35	13.31	28.19	0	1.93	1974.55	28.45	0.047392	Los Liber	0.822505	0.718532	0.83033	0.431468	0.31967	0.586253	0.528326
40	Polygon	237	0.66	0.024321	7.94322	0	HH	Cerro Navia	Poblaci¢n Roosevelt	181.25	72.29	0.46	0.8	0.68	0.66	1	1310304	Poblaci¢n Roosevelt	31.95	21.41	16.45	5.17361	66.41	77.98	15.99	27.94	0.03	9.43	686.341	28.86	0.064222	Poblaci›n	0.676763	0.826989	0.93067	0.433011	0.32933	0.587052	0.533332
51	Polygon	266	0.71	0.010722	4.065	4.8e-05	HH	San Bernardo	Santa Marta	159.605	112.3	0.45	0.82	0.6	0.71	4	1340104	Santa Marta	31.82	9.83081	18.11	3.70436	52.21	82.07	13.37	21.18	0.01	16.18	1030.73	26.54	0.051319	Santa Mar	0.597464	0.835452	0.9385	0.434548	0.3315	0.587849	0.534456
38	Polygon	235	0.68	0.025776	8.83582	0	HH	Cerro Navia	Janequeo	166.888	114.7	0.47	0.78	0.63	0.68	1	1310302	Janequeo	32.02	14.31	16.4	4.25458	54.6	74.11	15.41	25.52	0.01	12.82	1555	21.27	0.058729	Janequeo	0.634954	0.805525	0.910812	0.444475	0.339188	0.592992	0.538439
13	Polygon	172	0.61	0.013453	4.67872	3e-06	HH	Pedro Aguirre Cerda	Lo Valledor Sur	144.287	99.71	0.47	0.64	0.64	0.61	3	1312107	Lo Valledor Sur	32.04	17.63	12.13	4.23227	54.45	62.13	14.07	22.91	0.02	5.03	3320.36	22.34	0.045644	Lo Valled	0.640166	0.663587	0.779497	0.446413	0.330503	0.593997	0.533939
23	Polygon	184	0.59	0.006222	1.98297	0.047371	HH	Estaci¢n central	Nogales	163.235	66.26	0.49	0.74	0.8	0.59	3	1310604	Nogales	32.2	15.05	15.61	4.70872	60.01	77.47	13.96	22.84	0	5.6	1576.02	25.51	0.080313	Nogales	0.795282	0.780351	0.887522	0.449649	0.342478	0.595673	0.540144
32	Polygon	228	0.62	0.011414	6.85049	0	HH	Pudahuel	Embalse Lo Prado	46.7896	373.1	0.99	0.24	0.73	0.62	1	1312402	Embalse Lo Prado	36.81	3.20021	5.36317	1.35621	16.61	25.54	4.21871	7.03	0.02	4.52	2167.62	17.25	0.048357	Embalse L	0.730172	0.76801	0.876105	0.46199	0.353895	0.602068	0.54606
46	Polygon	243	0.95	0.01523	7.13749	0	HH	Renca	Lo Ruiz	51.4423	245.5	1	0.37	0.23	0.95	1	1312802	Lo Ruiz	36.95	4.35845	8.11405	1.61711	24.18	38.5	5.67821	10.53	0.21	7.2	338.611	11.43	0.058516	Lo Ruiz	0.231121	0.901928	1	0.468072	0.37	0.605219	0.554404
49	Polygon	251	0.65	0.005091	7.24345	0	HH	Quilicura	Lo Echevers	25.8046	705.1	0.62	0.42	0.49	0.65	1	1312502	Lo Echevers	33.42	1.8508	10.77	1.10055	19.56	35.62	5.85874	13.34	0.06	1.31	5584.03	6.69	0.073165	Lo Echeve	0.491533	0.570985	0.693827	0.469015	0.346173	0.605707	0.542059
0	Polygon	136	0.7	0.010513	5.62911	0	HH	La Pintana	Pablo de Rokha	166.35	160.9	0.46	0.78	0.59	0.7	4	1311203	Pablo de Rokha	31.92	11.32	18.05	4.03356	49.21	86.35	11.58	23.19	0.01	13.21	2165.05	24.39	0.075284	Pablo de	0.594798	0.766284	0.874508	0.473716	0.365492	0.608143	0.552068
6	Polygon	162	0.7	0.015316	6.57975	0	HH	El Bosque	Santa Elena	155.012	159.4	0.49	0.75	0.58	0.7	4	1310506	Santa Elena	32.17	11.45	16.76	4.27227	48.58	79.28	13.2	22.46	0	15.35	2184.97	27.18	0.060485	Santa Ele	0.577231	0.75934	0.868084	0.48066	0.371916	0.611741	0.555397
44	Polygon	241	0.75	0.0294	11.7009	0	HH	Cerro Navia	Victoria	166.108	85.54	0.5	0.78	0.53	0.75	1	1310308	Victoria	32.31	11.4	17.52	5.57634	57.35	88.29	15.22	24.9	0	18.44	2203.25	23.08	0.06353	Victoria	0.525769	0.778184	0.885517	0.501816	0.394483	0.622703	0.567089
31	Polygon	226	0.69	0.022335	7.6166	0	HH	Lo Prado	Costa Rica	186.24	47.33	0.44	0.91	0.72	0.69	1	1311706	Costa Rica	31.73	19.5	17.14	4.7116	68.33	81.3	18.76	33.59	0	12.78	398.061	29.22	0.056941	Costa Ric	0.716984	0.847631	0.949767	0.502369	0.400233	0.622989	0.570069
18	Polygon	177	0.64	0.018623	6.07322	0	HH	Lo Espejo	Poblaci¢n Caro Norte	165.648	105.3	0.47	0.78	0.72	0.64	3	1311604	Poblaci¢n Caro Norte	32.07	20.97	14.43	4.70085	63.8	77.48	15.75	25.51	0	6.4	2501.77	23.18	0.05511	Poblaci›n	0.722328	0.719133	0.830887	0.530867	0.419113	0.637755	0.579851
43	Polygon	240	0.75	0.028542	12.0181	0	HH	Cerro Navia	Violeta Parra	165.42	123	0.48	0.82	0.56	0.75	1	1310307	Violeta Parra	32.15	10.93	18.5	4.22764	52.67	86.94	13.06	24.67	0.01	15.21	2118.9	25.78	0.0668	Violeta P	0.556485	0.766761	0.874949	0.533239	0.425051	0.638984	0.582928
19	Polygon	178	0.62	0.016684	5.2271	0	HH	Lo Espejo	Quiriquina	168.575	39.03	0.47	0.75	0.73	0.62	3	1311605	Quiriquina	32.03	22.37	14.35	5.22675	61.52	76.66	16.14	26.75	0	4.64	2871.2	23.77	0.053109	Quiriquin	0.730884	0.686491	0.800687	0.533509	0.419313	0.639124	0.579955
34	Polygon	230	0.74	0.024649	10.0783	0	HH	Pudahuel	La Estrella	188.854	93.81	0.51	0.88	0.66	0.74	1	1312404	La Estrella	32.38	14.82	19.28	4.85023	63.49	87.47	16.06	28.79	0.02	11.85	840.157	28.53	0.070708	La Estrel	0.656085	0.82716	0.930828	0.56284	0.459172	0.654321	0.600607
17	Polygon	176	0.73	0.023825	8.09379	0	HH	Lo Espejo	Poblaci¢n Caro Sur	190.194	97.82	0.45	0.86	0.6	0.73	3	1311603	Poblaci¢n Caro Sur	31.84	18.36	17.98	5.86792	65.98	97.2	16.3	24.5	0.03	9.26	2228.62	22.82	0.053634	Poblaci›n	0.597892	0.745475	0.855256	0.564526	0.454744	0.655195	0.598313
16	Polygon	175	0.75	0.024381	8.62232	0	HH	Lo Espejo	Las Torres	178.564	76.8	0.46	0.85	0.56	0.75	3	1311602	Las Torres	31.94	7.76042	19.82	3.8151	53.42	81.04	14.15	28.01	0	15.87	2185.38	29.59	0.049213	Las Torre	0.558839	0.744303	0.854172	0.565697	0.455828	0.655802	0.598875
48	Polygon	249	0.73	0.017019	8.64692	0	HH	Renca	Cerro Colorado	47.8196	110.7	0.88	0.5	0.68	0.73	1	1312808	Cerro Colorado	35.86	7.31707	10.36	2.52936	35.21	50.29	8.76242	15.79	0	10.27	2452.94	6.94	0.051997	Cerro Col	0.68044	0.790877	0.89726	0.589123	0.48274	0.667939	0.612818
11	Polygon	170	0.68	0.012642	4.46085	8e-06	HH	Pedro Aguirre Cerda	La Feria	187.769	77.63	0.46	0.83	0.68	0.68	3	1312105	La Feria	31.97	22.32	14.38	5.29434	70.59	87.58	16.67	29.52	0	6.62	3005.16	27.58	0.050616	La Feria	0.680587	0.668899	0.784411	0.621101	0.505589	0.684509	0.624657
29	Polygon	222	0.69	0.017781	5.83075	0	HH	Lo Prado	Blanqueado	181.556	85.18	0.56	0.95	0.87	0.69	1	1311702	Blanqueado	32.83	9.67363	18.23	3.67457	63.45	79.58	19.21	32.38	0	2.09	1345.43	16.85	0.055239	Blanquead	0.871287	0.792186	0.898472	0.717814	0.611528	0.734619	0.679548
20	Polygon	179	0.69	0.018026	5.5551	0	HH	Lo Espejo	Carlos Dittborn	203.935	62.18	0.41	0.94	0.71	0.69	3	1311606	Carlos Dittborn	31.52	24.62	19.72	5.95047	69.31	94.66	18.48	30.8	0	2.8	3749.02	28.84	0.063714	Carlos Di	0.708255	0.609143	0.729129	0.740857	0.620871	0.746558	0.684389

## Sheet: todo_HVI new calculated (2)
FID	SOURCE_ID	vul_norm	LMiIndex	LMiZScore	LMiPValue	NAM_COMU	DEN_02	tot_habup	EXPOSURE	SENSITIVIT	ADAPTIVE		cluster	DIST_2K2	LST	1_OLD_HA	2_CHILD_HA	3_DISAB_HA	4_ALON_HA	5_EDUC_HA	6_JOB_HA	1comun_ha	2water_ha	3materi_ha	NEAR_DIST	km_km2_1	NDVI_ALL	Census Track	HVI original	HVI 1 (average)	HVI 2 (minimum)
37	234	0.74	0.026391	10.2448	0	Cerro Navia	135.057	158.6	0.44	0.73	0.45		1	1310301	31.72	10.9	15.66	3.88399	46.88	74.1	13.3	19.99	0.04	15.04	2518.66	20	0.057651	Cerro Navia	0.74	0.576121	0.519728	-0.163879	-0.220272		new HVI values were calculated in arcgis
38	235	0.68	0.025776	8.83582	0	Cerro Navia	166.888	114.7	0.47	0.78	0.63		1	1310302	32.02	14.31	16.4	4.25458	54.6	74.11	15.41	25.52	0.01	12.82	1555	21.27	0.058729	Janequeo	0.68	0.592992	0.538439	-0.087008	-0.141561		using minimum and maximum former values
39	236	0.63	0.019862	6.60586	0	Cerro Navia	154.299	76.3	0.5	0.72	0.7		1	1310303	32.3	15.78	13.68	4.19397	55.73	72.02	14.5	23.54	0.01	9.16	1448.54	23.06	0.056502	Jose Joaquin Perez	0.63	0.581715	0.526843	-0.048285	-0.103157
40	237	0.66	0.024321	7.94322	0	Cerro Navia	181.25	72.29	0.46	0.8	0.68		1	1310304	31.95	21.41	16.45	5.17361	66.41	77.98	15.99	27.94	0.03	9.43	686.341	28.86	0.064222	Poblacion Roosevelt	0.66	0.587052	0.533332	-0.072948	-0.126668
41	238	0.73	0.029012	10.818	0	Cerro Navia	157.278	68.21	0.47	0.75	0.52		1	1310305	32.03	12.78	16.08	4.14895	53.14	74.42	14.06	25.82	0.04	15.58	1244.25	23.47	0.074585	Dalmacia	0.73	0.564298	0.510729	-0.165702	-0.219271				HVI original	HVI 1 (average)	HVI 2 (minimum)
42	239	0.61	0.01271	7.0916	0	Cerro Navia	47.2184	181.6	0.72	0.44	0.69		1	1310306	34.38	3.5793	9.78524	1.93833	27.74	42.56	7.55507	12.98	0.01	8.67	2199.69	13.86	0.076128	El Montijo	0.61	0.553214	0.498148	-0.056786	-0.111852
43	240	0.75	0.028542	12.0181	0	Cerro Navia	165.42	123	0.48	0.82	0.56		1	1310307	32.15	10.93	18.5	4.22764	52.67	86.94	13.06	24.67	0.01	15.21	2118.9	25.78	0.0668	Violeta Parra	0.75	0.638984	0.582928	-0.111016	-0.167072			Range	0.45	0.318643	0.311082
44	241	0.75	0.0294	11.7009	0	Cerro Navia	166.108	85.54	0.5	0.78	0.53		1	1310308	32.31	11.4	17.52	5.57634	57.35	88.29	15.22	24.9	0	18.44	2203.25	23.08	0.06353	Victoria	0.75	0.622703	0.567089	-0.127297	-0.182911			Mean	0.631346	0.574521	0.518114
28	221	0.54	0.011418	3.83489	0.000126	Lo Prado	149.44	90.49	0.45	0.63	0.74		1	1311701	31.82	16.92	11.85	4.01149	54.78	61.5	13.21	25.55	0	10.82	1098.54	24.05	0.114357	Lo Prado	0.54	0.48719	0.433963	-0.05281	-0.106037			Maximum	0.95	0.746558	0.684389
29	222	0.69	0.017781	5.83075	0	Lo Prado	181.556	85.18	0.56	0.95	0.87		1	1311702	32.83	9.67363	18.23	3.67457	63.45	79.58	19.21	32.38	0	2.09	1345.43	16.85	0.055239	Blanqueado	0.69	0.734619	0.679548	0.044619	-0.010452			Minimum	0.5	0.427915	0.373307
30	223	0.55	0.008729	2.98428	0.002842	Lo Prado	160.75	118.5	0.41	0.71	0.76		1	1311703	31.47	15.25	14.51	3.86498	56.51	66.19	13.56	27.34	0.01	8.32	623.818	27.25	0.05241	Territorio Antartico	0.55	0.512976	0.459371	-0.037024	-0.090629			Standard Deviation	0.0898589	0.0675166	0.0670623
31	226	0.69	0.022335	7.6166	0	Lo Prado	186.24	47.33	0.44	0.91	0.72		1	1311706	31.73	19.5	17.14	4.7116	68.33	81.3	18.76	33.59	0	12.78	398.061	29.22	0.056941	Costa Rica	0.69	0.622989	0.570069	-0.067011	-0.119931
32	228	0.62	0.011414	6.85049	0	Pudahuel	46.7896	373.1	0.99	0.24	0.73		1	1312402	36.81	3.20021	5.36317	1.35621	16.61	25.54	4.21871	7.03	0.02	4.52	2167.62	17.25	0.048357	Embalse Lo Prado	0.62	0.602068	0.54606	-0.017932	-0.07394
33	229	0.53	0.008759	3.48735	0.000488	Pudahuel	123.876	87.92	0.48	0.55	0.71		1	1312403	32.12	10.92	10.98	3.09372	41.53	58.39	9.65651	17.75	0.01	12.39	640.316	19.9	0.075703	Barrancas	0.53	0.440152	0.388507	-0.089848	-0.141493
34	230	0.74	0.024649	10.0783	0	Pudahuel	188.854	93.81	0.51	0.88	0.66		1	1312404	32.38	14.82	19.28	4.85023	63.49	87.47	16.06	28.79	0.02	11.85	840.157	28.53	0.070708	La Estrella	0.74	0.654321	0.600607	-0.085679	-0.139393			Sample Variance	0.00807462	0.0045585	0.00449736
35	232	0.53	0.004693	3.75775	0.000171	Pudahuel	35.8042	858.8	0.67	0.48	0.82		1	1312406	33.91	2.23335	9.86144	1.02934	24.93	34.46	9.18025	18.59	0.02	0.41	2110.59	9.21	0.061334	Santa Corina	0.53	0.556534	0.500832	0.026534	-0.029168
36	233	0.66	0.005114	8.33576	0	Pudahuel	0.473397	602	0.85	0.02	0.3		1	1312408	35.59	0.171096	0.322259	0.051495	1.0216	2.13289	0.289037	0.44	0.12	0.77	6277.98	1.31	0.089976	Pudahuel	0.66	0.524926	0.460731	-0.135074	-0.199269
49	251	0.65	0.005091	7.24345	0	Quilicura	25.8046	705.1	0.62	0.42	0.49		1	1312502	33.42	1.8508	10.77	1.10055	19.56	35.62	5.85874	13.34	0.06	1.31	5584.03	6.69	0.073165	Lo Echevers	0.65	0.605707	0.542059	-0.044293	-0.107941
26	219	0.51	0.006167	2.25444	0.024169	Quinta Normal	115.588	146.4	0.41	0.53	0.65		1	1312608	31.48	10.85	10.29	2.5	39.56	45.75	10.55	19.39	0.04	7.54	1599.5	19.13	0.081384	Catamarca	0.51	0.432295	0.377747	-0.077705	-0.132253
27	220	0.51	0.006565	2.58586	0.009714	Quinta Normal	133.713	103.3	0.41	0.63	0.76		1	1312609	31.5	16.74	12.38	4.15295	52.12	59.24	13.93	25.11	0	7.6	1488.83	21.74	0.065344	Frontera	0.51	0.489229	0.434298	-0.020771	-0.075702
45	242	0.5	0.005629	2.38224	0.017208	Renca	97.075	112.4	0.45	0.48	0.67		1	1312801	31.86	7.68683	10.36	2.35765	33.94	41.01	9.35943	16.45	0.02	9.33	1478.84	22.81	0.058888	Renca	0.5	0.427915	0.373307	-0.072085	-0.126693
46	243	0.95	0.01523	7.13749	0	Renca	51.4423	245.5	1	0.37	0.23		1	1312802	36.95	4.35845	8.11405	1.61711	24.18	38.5	5.67821	10.53	0.21	7.2	338.611	11.43	0.058516	Lo Ruiz	0.95	0.605219	0.554404	-0.344781	-0.395596
47	247	0.65	0.016064	7.05105	0	Renca	130.806	131.4	0.41	0.64	0.5		1	1312806	31.52	10.33	12.82	2.64079	44.07	55.88	11.99	20.74	0.04	11.82	2584.58	23.67	0.062038	Jose Miguel Infante	0.65	0.526415	0.469089	-0.123585	-0.180911
48	249	0.73	0.017019	8.64692	0	Renca	47.8196	110.7	0.88	0.5	0.68		1	1312808	35.86	7.31707	10.36	2.52936	35.21	50.29	8.76242	15.79	0	10.27	2452.94	6.94	0.051997	Cerro Colorado	0.73	0.667939	0.612818	-0.062061	-0.117182
24	196	0.65	0.007831	3.91326	9.1e-05	Cerrillos	118.962	254.7	0.51	0.61	0.57		2	1310203	32.36	8.79073	11.61	2.52061	41.29	55.12	11.47	18.96	0.02	11.27	2533.33	25.21	0.052149	Divino Maestro	0.65	0.564542	0.507077	-0.085458	-0.142923
25	199	0.53	0.004171	2.18416	0.02895	Maip£	123.931	331.3	0.5	0.65	0.82		2	1311902	32.27	5.41503	12.66	1.38545	37.04	41.35	13.31	28.19	0	1.93	1974.55	28.45	0.047392	Los Libertadores	0.53	0.586253	0.528326	0.056253	-0.001674
4	158	0.58	0.008554	3.52852	0.000418	El Bosque	123.39	97.53	0.36	0.56	0.5		3	1310502	31	15.06	9.33046	3.14775	46.62	47.66	13.25	21.9	0.02	10.53	4039.51	23.53	0.064477	Lagos de Chile	0.58	0.508877	0.447822	-0.071123	-0.132178
22	183	0.61	0.007735	2.7901	0.005269	Estaci¢n central	133.258	60.9	0.51	0.57	0.61		3	1310603	32.37	14.25	12.59	4.13793	47.09	66.21	10.08	18.96	0	13.55	2145.07	32.29	0.082561	Hermanos Carrera	0.61	0.532481	0.475864	-0.077519	-0.134136
23	184	0.59	0.006222	1.98297	0.047371	Estaci¢n central	163.235	66.26	0.49	0.74	0.8		3	1310604	32.2	15.05	15.61	4.70872	60.01	77.47	13.96	22.84	0	5.6	1576.02	25.51	0.080313	Nogales	0.59	0.595673	0.540144	0.005673	-0.049856
15	174	0.62	0.013162	5.90544	0	Lo Espejo	127.067	175.5	0.51	0.62	0.64		3	1311601	32.43	6.25641	13.33	2.83191	39.74	61.05	10.69	17.37	0.02	8.3	2259.05	21.56	0.04241	Lo Espejo	0.62	0.560494	0.50372	-0.059506	-0.11628
16	175	0.75	0.024381	8.62232	0	Lo Espejo	178.564	76.8	0.46	0.85	0.56		3	1311602	31.94	7.76042	19.82	3.8151	53.42	81.04	14.15	28.01	0	15.87	2185.38	29.59	0.049213	Las Torres	0.75	0.655802	0.598875	-0.094198	-0.151125
17	176	0.73	0.023825	8.09379	0	Lo Espejo	190.194	97.82	0.45	0.86	0.6		3	1311603	31.84	18.36	17.98	5.86792	65.98	97.2	16.3	24.5	0.03	9.26	2228.62	22.82	0.053634	Poblacion Caro Sur	0.73	0.655195	0.598313	-0.074805	-0.131687
18	177	0.64	0.018623	6.07322	0	Lo Espejo	165.648	105.3	0.47	0.78	0.72		3	1311604	32.07	20.97	14.43	4.70085	63.8	77.48	15.75	25.51	0	6.4	2501.77	23.18	0.05511	Poblacion Caro Norte	0.64	0.637755	0.579851	-0.002245	-0.060149
19	178	0.62	0.016684	5.2271	0	Lo Espejo	168.575	39.03	0.47	0.75	0.73		3	1311605	32.03	22.37	14.35	5.22675	61.52	76.66	16.14	26.75	0	4.64	2871.2	23.77	0.053109	Quiriquina	0.62	0.639124	0.579955	0.019124	-0.040045
20	179	0.69	0.018026	5.5551	0	Lo Espejo	203.935	62.18	0.41	0.94	0.71		3	1311606	31.52	24.62	19.72	5.95047	69.31	94.66	18.48	30.8	0	2.8	3749.02	28.84	0.063714	Carlos Dittborn	0.69	0.746558	0.684389	0.056558	-0.005611
21	180	0.52	0.007408	3.074	0.002112	Lo Espejo	73.8764	223.3	0.61	0.4	0.7		3	1311607	33.33	9.59695	7.88625	2.02866	28.72	37.54	7.66682	14.59	0.02	2.34	3323.22	21.27	0.051856	Clara Estrella	0.52	0.539374	0.479527	0.019374	-0.040473
10	169	0.51	0.005929	1.99447	0.046101	Pedro Aguirre Cerda	132.885	118.9	0.4	0.57	0.68		3	1312104	31.38	14.11	10.79	3.75946	52.39	49.71	13.52	23.34	0.01	5.51	3048.38	20.57	0.052469	Miguel Davila	0.51	0.507755	0.448724	-0.002245	-0.061276
11	170	0.68	0.012642	4.46085	8e-06	Pedro Aguirre Cerda	187.769	77.63	0.46	0.83	0.68		3	1312105	31.97	22.32	14.38	5.29434	70.59	87.58	16.67	29.52	0	6.62	3005.16	27.58	0.050616	La Feria	0.68	0.684509	0.624657	0.004509	-0.055343
12	171	0.51	0.005385	2.0635	0.039065	Pedro Aguirre Cerda	96.2662	136.9	0.53	0.45	0.69		3	1312106	32.58	9.93426	9.46676	2.80497	34.61	43.43	9.33528	14.37	0.02	2	3404.7	27.45	0.044976	Lo Valledor Norte	0.51	0.53766	0.476778	0.02766	-0.033222
13	172	0.61	0.013453	4.67872	3e-06	Pedro Aguirre Cerda	144.287	99.71	0.47	0.64	0.64		3	1312107	32.04	17.63	12.13	4.23227	54.45	62.13	14.07	22.91	0.02	5.03	3320.36	22.34	0.045644	Lo Valledor Sur	0.61	0.593997	0.533939	-0.016003	-0.076061
14	173	0.51	0.008308	2.40891	0.016	Pedro Aguirre Cerda	153.682	44.4	0.41	0.6	0.72		3	1312108	31.52	20.41	11.15	4.84234	60.61	63.24	13.24	24.75	0	2.45	3665.99	23.95	0.047398	Navidad	0.51	0.560344	0.498927	0.050344	-0.011073
5	161	0.65	0.011999	4.5187	6e-06	El Bosque	160.697	115.6	0.36	0.77	0.57		4	1310505	31.06	13.03	15.06	3.85813	57.66	64.58	16.8	28.22	0.01	12.92	2549.1	25.94	0.063463	Aviadores	0.65	0.571439	0.513846	-0.078561	-0.136154
6	162	0.7	0.015316	6.57975	0	El Bosque	155.012	159.4	0.49	0.75	0.58		4	1310506	32.17	11.45	16.76	4.27227	48.58	79.28	13.2	22.46	0	15.35	2184.97	27.18	0.060485	Santa Elena	0.7	0.611741	0.555397	-0.088259	-0.144603
7	163	0.67	0.013217	6.28028	0	El Bosque	142.066	165.6	0.46	0.75	0.62		4	1310507	31.9	4.40821	14.58	2.75362	43.49	68.3	14.25	19.01	0.06	6.76	1063.41	26.28	0.054946	El Almendro	0.67	0.571496	0.517	-0.098504	-0.153
8	164	0.55	0.007852	3.3629	0.000771	El Bosque	138.503	162.8	0.42	0.7	0.76		4	1310508	31.54	9.4226	13.05	2.42015	45.23	51.17	14.8	25.54	0.01	6.63	1071.62	27.53	0.050716	Leon XIII	0.55	0.53026	0.475361	-0.01974	-0.074639
9	165	0.6	0.010344	4.38835	1.1e-05	El Bosque	148.136	116.7	0.38	0.68	0.6		4	1310509	31.24	17.16	13.14	3.57327	51.41	58.83	14.16	25.82	0.02	11.59	2087.55	22.32	0.067666	Los Condores	0.6	0.514585	0.458532	-0.085415	-0.141468
0	136	0.7	0.010513	5.62911	0	La Pintana	166.35	160.9	0.46	0.78	0.59		4	1311203	31.92	11.32	18.05	4.03356	49.21	86.35	11.58	23.19	0.01	13.21	2165.05	24.39	0.075284	Pablo de Rokha	0.7	0.608143	0.552068	-0.091857	-0.147932
1	137	0.53	0.004939	2.63215	0.008485	La Pintana	46.3413	248.2	0.67	0.54	0.88		4	1311204	33.86	2.47381	10.31	1.74456	30.15	49.47	10.11	13.53	0.01	1.16	1304.4	13.14	0.066707	Antumapu	0.53	0.561909	0.508131	0.031909	-0.021869
2	141	0.59	0.006049	2.04339	0.041014	San Ram¢n	163.643	69.33	0.41	0.7	0.68		4	1313103	31.46	20.05	14.38	5.17813	56.08	76.09	14.28	26.04	0	11.48	1568.8	30.83	0.067158	Paraguay	0.59	0.536269	0.480532	-0.053731	-0.109468
3	143	0.62	0.008419	3.29516	0.000984	San Ram¢n	143.924	140.1	0.39	0.66	0.55		4	1313105	31.33	9.63597	15.9	3.94718	46.14	70.19	11.23	20.93	0.05	11.73	1274.86	24.42	0.06092	La Bandera	0.62	0.484747	0.43054	-0.135253	-0.18946
50	265	0.56	0.008369	3.11271	0.001854	San Bernardo	166.37	98.23	0.48	0.76	0.86		4	1340103	32.09	10.52	17.11	4.30622	53.77	76.1	13.88	25.5	0	3.93	732.339	26.34	0.054087	Calderon de La Barca	0.56	0.582698	0.528528	0.022698	-0.031472
51	266	0.71	0.010722	4.065	4.8e-05	San Bernardo	159.605	112.3	0.45	0.82	0.6		4	1340104	31.82	9.83081	18.11	3.70436	52.21	82.07	13.37	21.18	0.01	16.18	1030.73	26.54	0.051319	Santa Marta	0.71	0.587849	0.534456	-0.122151	-0.175544
																																-0.056825	-0.113232
