# Supplementary material for: A Heat Vulnerability Index: Spatial Patterns of Exposure, Sensitivity and Adaptive Capacity for Santiago de Chile
Source: PLoS One. 2016 Sep 8;11(9):e0162464. doi: 10.1371/journal.pone.0162464 (PMC5015864; doi:10.1371/journal.pone.0162464)
Supplement: S3 Fig — (XLS) [file pone.0162464.s003.xls]

## Sheet: adap variables
POP_92	NAM_COMU	DIST_2K2	NOMBRE_DIS	POP_02	DEN_02	tot_habup	ha_distr	1comun_ha	2water_ha	3materi_ha	NEAR_DIST	km_km2_1	NDVI_ALL
7860	Santiago	1310101	Huel‚n	6691	89.2133	58.02	74.61	44.87	0.03	0.17	945.985	28.56	0.059661
7664	Santiago	1310102	Moneda	6168	49.344	115.8	124.6	15.9	0.05	0.26	279.518	24.03	0.030348
5376	Santiago	1310103	Amun tegui	5551	97.386	52.77	57.47	32.12	0.04	0.7	321.077	32.77	0.039502
10219	Santiago	1310104	Brasil	12498	164.447	75.74	76.1	50.03	0.18	1.91	849.786	21.43	0.045666
7689	Santiago	1310105	Chacabuco	7817	110.099	71.13	71.22	27.05	0	0.98	613.291	16.59	0.040998
9248	Santiago	1310106	Portales	9128	147.226	61.54	61.54	33.85	0	2.89	450.014	21.5	0.048621
6537	Santiago	1310107	Matucana	6006	107.25	55.59	55.68	24.09	0.02	2.07	1025.45	18.45	0.043327
9228	Santiago	1310108	San Saturnino	9357	141.773	64.43	66.37	32.44	0	1.32	1226.41	19.37	0.046171
8141	Santiago	1310109	Mapocho	8558	95.0889	73.85	89.59	27.24	0.09	1.42	762.088	24.01	0.056777
8376	Santiago	1310110	Vicu¤a Mackenna	8697	152.579	54.47	57.03	54.86	0.06	0.59	223.703	17.74	0.058822
12725	Santiago	1310111	San Isidro	14103	134.314	104.2	104.5	38.95	0.04	0.73	277.892	17.85	0.042956
5733	Santiago	1310112	Universidad	5654	86.9846	64.63	64.63	24.65	0.06	0.7	439.925	16.27	0.027455
6418	Santiago	1310113	Almagro	6906	82.2143	81.4	84.15	26.43	0.11	0.49	923.206	25.87	0.052813
4983	Santiago	1310114	Porvenir	5877	89.0455	64.69	65.5	23.8	0.02	0.59	918.526	19.77	0.038034
9428	Santiago	1310115	San Diego	7116	93.6316	75.65	75.65	20.65	0.04	1.44	989.558	20.67	0.031876
6750	Santiago	1310116	Santa Elena	4117	57.1806	71.8	71.8	12.75	0.01	0.85	988.899	18.8	0.039927
12580	Santiago	1310117	Carmen	9133	86.1604	105.3	105.5	16.1	0	0.85	333.761	20.78	0.043774
7609	Santiago	1310118	Victoria	4710	70.2985	66.65	66.65	14.08	0.02	0.62	457.657	14.77	0.039959
10137	Santiago	1310119	Valpara¡so	7406	93.7468	78.85	78.85	20.07	0.05	1.14	1064.98	20.53	0.037828
11508	Santiago	1310120	Franklin	7260	72.6	99.9	99.99	13.72	0.05	1.81	1232.03	20.77	0.040939
9277	Santiago	1310121	Matadero	5973	64.2258	92.33	92.6	13.68	0.01	0.94	1282.58	20.48	0.035399
5231	Santiago	1310122	Parque O?Higgins	6852	47.5833	111.3	143.6	4.07	0	0.25	1816.64	14.42	0.082719
3339	Santiago	1310123	Club H¡pico	2428	22.2752	63.99	109.3	8.51	0	0.73	2320.97	23.13	0.114673
11508	Santiago	1310124	San Eugenio	7951	78.7228	97.77	100.8	16.91	0.01	0.99	2641.52	18.74	0.055978
6877	Santiago	1310125	Exposici¢n	4844	86.5	56.22	56.25	15.64	0	1.44	2237.12	20.57	0.042257
4710	Santiago	1310126	San Alfonso	2487	49.74	50.38	50.38	10.13	0.04	0.66	1335.12	20.67	0.031901
13123	Santiago	1310127	Avenida Espa¤a	8987	113.759	78.81	78.9	28.03	0	1.28	1487.09	20.92	0.044049
7533	Santiago	1310128	Ej‚rcito	7432	103.222	71.02	72.05	31.54	0.04	0.63	1427.88	19.89	0.04354
1170	Santiago	1310129	Quinta Normal	851	13.0923	43.16	65.01	3.12	0	0.79	639.351	14.52	0.110665
14556	Independencia	1310801	Independencia	12033	103.733	113.8	115.7	20.58	0.04	0.86	926.818	23.78	0.112156
16576	Independencia	1310802	Juan Antonio R¡os	14007	117.706	111.7	118.8	27.88	0	0.35	1438.19	24	0.084487
19688	Independencia	1310803	Miraflores	15925	89.4663	177.3	177.9	15.06	0.02	4.28	1810.13	18.85	0.097081
5029	Independencia	1310804	Hip¢dromo	4414	60.4658	59.7	73.19	15.66	0.02	0.65	1442.49	14.6	0.102921
11299	Independencia	1310805	Santa Laura	9788	81.5667	116.5	120.4	16.74	0.03	0.93	949.016	17.18	0.098458
8094	Independencia	1310806	El Molino	7374	98.32	74.54	74.73	21.23	0	0.58	447.68	16.92	0.09535
2552	Independencia	1310807	Escuela de Medicina	1938	35.8889	53.12	54.01	5.63	0	0.21	250.415	11.02	0.096963
23158	Conchal¡	1310401	Conchal¡	9366	49.5556	188.1	188.8	8.47	0	3.26	2192.25	20.48	0.060432
18642	Conchal¡	1310402	Juanita Aguirre	16201	117.399	131.7	137.5	22.35	0	1.71	620.558	29.92	0.061561
21551	Conchal¡	1310403	Pomaire	16894	138.475	117.2	122	21.17	0.07	11.65	1400.27	27.16	0.060471
16721	Conchal¡	1310404	Eneas Gonel	14333	164.747	85.36	87.07	27.66	0.01	6.81	2155.5	27.51	0.099489
22539	Conchal¡	1310405	La Palma	20482	129.633	156	157.7	21.82	0.01	6.62	2668.57	26.5	0.118218
24707	Conchal¡	1310406	Monterrey	8765	48.4254	180.1	181.3	8.26	0.01	3.36	1477.87	24.8	0.056854
8317	Conchal¡	1310407	El Cortijo	7488	82.2857	88.67	91.16	13.93	0.01	7.31	1492.33	21.03	0.06005
17257	Conchal¡	1310408	Luther King	15054	108.302	135.2	139.4	19.14	0.02	8.14	1484.11	24.28	0.101619
14221	Huechuraba	1310701	Huechuraba	25589	13.0823	666.1	1956	7.38	0.03	1.29	1205.97	7.92	0.094443
18137	Huechuraba	1310702	La Pincoya	16770	22.7544	178.9	736.5	12.52	0.01	8.92	4254.66	7.04	0.113939
9421	Huechuraba	1310703	Avenida Principal	9582	7.41641	58.94	1292	21.77	0	15.98	4541.93	1.52	0.09008
14208	Huechuraba	1310704	Rep£blica de Francia	14560	134.815	72.13	107.8	26.46	0.15	16.4	4423.68	19.77	0.087109
425	Huechuraba	1310705	La Pir mide	1612	4.46537	119.8	361.2	4.2	0.02	0.17	3166.45	8.87	0.087661
4786	Recoleta	1312701	Recoleta	3844	51.2533	75.1	75.27	9.88	0.19	0.79	705.589	17.28	0.054972
9345	Recoleta	1312702	Cerro Blanco	8599	65.6412	111.3	131	15.11	0.04	1.87	478.351	15.81	0.057366
4337	Recoleta	1312703	Cementerio General	3363	22.125	142.2	151.8	4.31	0	0.39	863.18	19.49	0.066132
38583	Recoleta	1312704	Lo Ar nguiz	17064	72.6128	229.5	234.8	13.21	0	3.67	2310.23	24.26	0.047426
26927	Recoleta	1312705	Salzburgo	13500	91.2162	146	148.3	13.57	0.02	3.64	3138.86	27.47	0.055737
26888	Recoleta	1312706	Cementerio Israelita	23681	133.791	170.6	176.6	21.67	0	11.62	3090.03	24.85	0.063582
14094	Recoleta	1312707	Quinta Bella	12258	172.648	68.71	71.01	28.32	0	4.48	2252.3	19.76	0.063752
8368	Recoleta	1312708	Cementerio Cat¢lico	6380	79.75	79.51	79.51	13.94	0.01	1.62	1561.47	15	0.064255
28058	Recoleta	1312709	Regimiento Buin	11440	27.9024	258	409.7	6.67	0	2.67	1863.57	10.53	0.064135
3381	Recoleta	1312710	Cerro San Crist¢bal	2659	27.4124	36.41	97.29	19.29	0	0.69	1033.2	7.58	0.0631
17908	Providencia	1312301	Condell	15977	76.445	193	209.2	22.87	0.01	0.48	41.1198	21.2	0.055794
17323	Providencia	1312302	Pedro de Valdivia	19896	115.674	155.3	172.5	40.1	0	0.12	584.743	17.49	0.065316
18487	Providencia	1312303	Los Leones	22985	133.634	166.4	172.3	51.66	0.01	0.12	624.787	18.09	0.067172
21290	Providencia	1312304	Pocuro	29934	111.279	249	268.6	40.49	0	0.14	878.238	21.54	0.066693
8725	Providencia	1312305	Diego de Almagro	8606	90.5895	83.49	94.93	29.83	0	0.43	1252.02	19.59	0.077943
12268	Providencia	1312306	Parque Bustamante	10505	108.299	86.32	97.19	39.24	0.02	0.31	253.487	34.94	0.072727
9079	Providencia	1312307	Pedro Valdivia Norte	7432	22.9383	98.57	324.2	20.73	0.12	0.6	370.507	10.02	0.067639
6066	Providencia	1312308	Hospital Militar	5518	62	58.48	88.86	34.65	0.02	0.15	379.07	23.84	0.056265
11845	Vitacura	1313201	Naciones Unidas	12877	52.1336	201.2	247.1	18.62	0	0.07	1874.72	24.2	0.080451
23307	Vitacura	1313202	Estadio Manquehue	23842	54.5584	330	436.9	18.33	0	0.13	816.625	18.36	0.059364
8563	Vitacura	1313203	Lo Curro	9710	6.27261	437.1	1548	4.28	0	0.16	1455.84	6.52	0.077565
22915	Vitacura	1313204	Club de Golf	24224	54.8054	253	442.4	24.24	0	0.13	1614.67	16.48	0.069544
12745	Vitacura	1313205	Vitacura	10846	59.9227	150.6	180.9	17.78	0	0.32	1112.73	23.01	0.069965
31900	Lo Barnechea	1311501	La Dehesa	34514	2.64111	1034	13070	5.99	0	0.29	1233.9	2.28	0.048017
18022	Las Condes	1311401	Escuela Militar	18212	73.4355	185.1	248.5	29.1	0.01	0.06	1014.01	24.66	0.079657
9004	Las Condes	1311402	Estadio Palestino	9015	65.3261	117.8	138	21.6	0	0.08	538.545	25.37	0.05094
13556	Las Condes	1311403	Hospital Fach	12334	67.0326	151.4	184.2	22.03	0	0.4	977.507	24.29	0.095062
31850	Las Condes	1311404	Las Condes	14487	6.44726	768.7	2247	3.99	0	0.07	1128.7	9.02	0.071235
9518	Las Condes	1311405	Estadio Italiano	13189	96.9779	109.7	135.5	35.21	0.01	0.19	645.381	20.98	0.065194
8951	Las Condes	1311406	Los Dom¡nicos	7922	72.0182	81.25	110	24.08	0	0.44	1795.45	22.63	0.060879
27211	Las Condes	1311407	Cerro Apoquindo	16061	2.82615	463.3	5683	7.21	0	0.68	443.688	2.12	0.068911
20942	Las Condes	1311408	Chapiqui¤a	18022	88.3431	134.3	203.7	36.44	0	0.25	1841.3	23.44	0.058215
10538	Las Condes	1311409	El Pill n	13841	91.6623	121	150.7	32.96	0	0.36	1445.57	19.28	0.058768
12919	Las Condes	1311410	Sebasti n El Cano	18640	115.776	136.1	160.7	41.84	0	0.32	1409.87	18.73	0.050091
13299	Las Condes	1311411	Estadio Espa¤ol	19925	122.239	140.7	163.4	44.81	0	0.09	742.916	20.67	0.059461
15537	Las Condes	1311412	Vaticano	19623	121.882	141	160.6	42.86	0	0.09	589.566	23.29	0.061741
16674	Las Condes	1311413	Cerro San Luis	21486	75.1259	215.2	286.3	36.59	0.01	0.16	658.604	21.64	0.057097
17046	¥u¤oa	1312001	Sim¢n Bolivar	19385	110.142	168.9	176.3	36.05	0.01	0.38	1078.26	19.71	0.069947
21082	¥u¤oa	1312002	Pucar	20288	98.9659	173.7	205.5	30.39	0.01	0.96	1353.05	20.73	0.067088
8327	¥u¤oa	1312003	Plaza Los Guindos	7843	89.125	72.62	88.37	29.47	0	0.54	1884.06	19.63	0.06115
20664	¥u¤oa	1312004	Chacra Valpara¡so	17330	108.994	133.5	159.4	34.56	0.01	0.51	1076.14	22.38	0.052926
11378	¥u¤oa	1312005	Plaza ¥u¤oa	11237	80.8417	120.5	139	25.94	0	0.41	845.378	23.75	0.051119
19821	¥u¤oa	1312006	Santa Julia	18173	115.752	118.6	156.6	38.91	0.01	0.52	386.319	18.76	0.058253
17606	¥u¤oa	1312007	Plaza Za¤artu	17627	112.994	142.4	155.6	32.12	0.01	0.71	1418.9	13.32	0.056786
14515	¥u¤oa	1312008	Estadio Nacional	10961	62.6343	151.6	175.4	13.03	0	0.38	2136.82	18.07	0.054591
11477	¥u¤oa	1312009	Piscina Mundt	10488	108.124	92.46	97.32	31.21	0	0.03	1731.11	14.74	0.055576
17015	¥u¤oa	1312010	Crescente Err zuriz	16685	88.2804	187	189.1	26.3	0.01	0.25	1060.33	23.78	0.064048
13644	¥u¤oa	1312011	Hospital de Carabineros	12706	88.2361	140.9	143.7	25.56	0.01	0.59	745.77	20.9	0.058414
13459	La Reina	1311301	Larra¡n	12389	82.0464	123.9	151.2	25.14	0	2.9	2417.16	18.76	0.081445
7759	La Reina	1311302	Lynch Norte	7718	78.7551	75.21	98.09	27.35	0	1.58	2346.19	19.29	0.058189
15208	La Reina	1311303	Pr¡ncipe de Gales	13974	51	171.8	273.8	21.71	0	0.4	1819	15.01	0.062419
12400	La Reina	1311304	Parque La Quintrala	12136	83.1233	100	145.9	32.61	0	1.84	1390	18.84	0.067661
13284	La Reina	1311305	Plaza Ossand¢n	15186	45.741	205.7	331.6	16.82	0	0.55	245.995	15.85	0.088073
5762	La Reina	1311306	La Reina	7884	7.99594	297.3	985.8	5.46	0.01	0.94	1843.21	5.91	0.099722
24538	La Reina	1311307	Aer¢dromo Tobalaba	27323	66.6415	315.8	409.6	16.09	0.01	2.33	1441.84	19.4	0.070496
40156	Macul	1311801	Lo Plaza	16008	55.777	266.4	286.7	9.9	0	1.57	1390.23	21.06	0.057262
25510	Macul	1311802	Macul	25358	100.627	212.9	252.1	24.68	0.02	2.32	1544.67	19.86	0.049946
24189	Macul	1311803	Pedreros	22462	76.4014	256.2	293.9	18.91	0	2.19	1140.9	23.1	0.053576
19108	Macul	1311804	Camino Agr¡cola	16844	85.9388	188.8	195.7	17.21	0.02	2.66	942.735	19.57	0.05197
11745	Macul	1311805	Villa Santa Carolina	9936	39.4286	241.8	252.2	9.8	0	0.48	2006.76	13.24	0.057168
39255	Pe¤alol‚n	1312201	Jos‚ Arrieta	16061	65.0243	239.7	246.5	11.49	0.01	4.79	2256.89	27.33	0.051049
48454	Pe¤alol‚n	1312202	Pe¤alol‚n	21030	13.7182	468.1	1533	6.65	0.02	5.35	3154.58	7.54	0.045602
4553	Pe¤alol‚n	1312203	Lo Hermida	31649	12.0019	626.2	2637	10.42	0.03	0.63	3315.83	6.14	0.053945
32764	Pe¤alol‚n	1312204	Torres de Macul	17737	73.2934	234.1	241.6	13.58	0	4	632.534	28.13	0.041808
31411	Pe¤alol‚n	1312205	Vi¤a Macul	14607	23.4087	361.1	623.6	7.89	0	0.24	521.605	16.24	0.057419
23320	Pe¤alol‚n	1312206	Villa Los Lagos	20112	162.194	122.6	123.6	24.57	0.01	13.05	1710.38	29.67	0.05151
57225	La Florida	1311001	La Florida Oriente	10474	2.27597	1082	4602	2.29	0	0.15	2541.69	5.9	0.093584
51536	La Florida	1311002	La Alborada	16241	29.2631	518.6	555.3	7.16	0	0.11	879.814	23.99	0.095248
76117	La Florida	1311003	Santa Raquel	20278	39.2224	501.6	517.1	9.35	0	0.69	2195.28	25.94	0.08611
48790	La Florida	1311004	O? Higgins	8774	25.5058	338.3	344.1	5.53	0.01	1.13	701.18	25.87	0.077342
57341	La Florida	1311005	San Rafael	19742	29.7319	597.4	663.7	4.99	0.02	1.22	716.669	19.16	0.072104
37824	La Florida	1311006	Walker Mart¡nez	26251	112.184	224.8	234.4	22.81	0.01	2.26	1914.39	21.03	0.056596
15012	San Joaquin	1312901	San Joaqu¡n	12455	58.2009	209.7	214.3	12.75	0.02	1.1	1244.79	16.69	0.059896
15862	San Joaquin	1312902	El Pinar	13526	108.208	120.6	124.6	20.11	0.01	0.61	1149.49	25.89	0.055476
17195	San Joaquin	1312903	Edwards Bello Norte	15491	106.834	142.7	145.3	20.15	0.01	2.84	560.985	25.15	0.057341
10230	San Joaquin	1312904	Edwards Bello Sur	8541	98.1724	85.78	86.59	19	0.03	3.1	679.832	26.42	0.065003
17742	San Joaquin	1312905	La Castrina	15921	114.54	130.7	138.7	20.27	0.04	5.1	963.222	23.08	0.09054
16845	San Joaquin	1312906	Pedro Mira	14379	102.707	140	140.4	18.59	0	3.36	1035.04	22.96	0.06252
21122	San Joaquin	1312907	Las Industrias	17188	113.828	150.1	150.8	16.41	0.01	5.92	711.384	18.55	0.057894
46905	La Granja	1311101	La Granja	15357	46.3958	325.2	331.2	7.38	0	2.56	1273.87	29.67	0.066595
19900	La Granja	1311102	San Gregorio Poniente	17033	124.328	135.7	136.6	17.84	0.01	11.91	1775.1	27.46	0.065569
16609	La Granja	1311103	Malaqu¡as Concha	14001	66.3555	209.3	211.3	9.68	0	8.58	2238.64	13.12	0.094525
13111	La Granja	1311104	Avenida Central	11185	166.94	66.98	67.25	29.11	0.03	6.46	1813.19	18.52	0.099008
21222	La Granja	1311105	Parque Intercomunal	18588	123.92	126.5	150.1	21.88	0.01	3.94	1448.14	21.11	0.12007
15538	La Granja	1311106	San Gregorio Oriente	13997	132.047	105.3	106	15.69	0.04	10.52	2051.02	27.33	0.107941
5261	La Pintana	1311201	Mapuhu‚	5632	4.53828	398.8	1241	2.13	0	1.35	4177.53	3.29	0.12374
35656	La Pintana	1311202	San Ricardo	19317	83.987	219.4	229.7	13.34	0	4.59	3346.39	21.37	0.127762
28007	La Pintana	1311203	Pablo de Rokha	27115	166.35	160.9	163.1	23.19	0.01	13.21	2165.05	24.39	0.075284
43450	La Pintana	1311204	Antumapu	25117	46.3413	248.2	542.1	13.53	0.01	1.16	1304.4	13.14	0.066707
57204	La Pintana	1311205	La Platina	36963	40.4852	507.5	913	9.53	0.01	0.92	3363.23	14.93	0.084022
16651	San Ram¢n	1313101	Poblaci¢n Modelo	14949	120.556	123.7	124.3	21.75	0.01	6.51	2513.13	21.19	0.071558
5877	San Ram¢n	1313102	Las Am‚ricas	5230	102.549	51.14	51.23	17.17	0	5.92	2196.09	20.25	0.054909
13798	San Ram¢n	1313103	Paraguay	11455	163.643	69.33	69.87	26.04	0	11.48	1568.8	30.83	0.067158
32532	San Ram¢n	1313104	General K”rner	16460	90.4396	174.4	182.4	11.86	0.01	7.04	316.629	29.03	0.052964
22694	San Ram¢n	1313105	La Bandera	20725	143.924	140.1	144.4	20.93	0.05	11.73	1274.86	24.42	0.06092
9265	San Ram¢n	1313106	San Ram¢n	8682	133.569	65.38	65.38	20.91	0.02	6.3	2242.02	20.06	0.06576
8765	San Miguel	1313001	Barros Luco	7114	46.1948	151.3	154.1	8.56	0.01	1.53	89.9164	14.85	0.055854
13393	San Miguel	1313002	Lo Vial	12464	74.6347	165.4	167.2	13.25	0	1.84	1581.61	16.55	0.053131
24743	San Miguel	1313003	Lo Mena	10392	45.1826	226	230.3	9.16	0	1.96	2178.01	16.69	0.061372
14127	San Miguel	1313004	Atacama	13711	91.4067	147.7	149.8	20.73	0	3.91	2862.63	18.23	0.104659
13063	San Miguel	1313005	Salesianos	13532	107.397	123	125.8	26.87	0	1.05	1643.56	19.84	0.061707
8759	San Miguel	1313006	El Llano	10341	77.7519	124.2	132.6	21.97	0.01	0.49	521.878	23.84	0.057478
17538	La Cisterna	1310901	La Cisterna	15245	74.0049	204.3	205.8	14.72	0.01	4.95	4184.19	19.8	0.084441
15940	La Cisterna	1310902	Ochagav¡a	14620	80.7735	168.3	180.8	17.35	0.02	4.63	4111.78	16.05	0.089958
17687	La Cisterna	1310903	Lo Ovalle	16535	96.6959	169	170.8	20.27	0.01	4.98	3164.47	16.14	0.097435
16778	La Cisterna	1310904	El Parr¢n	14875	90.7012	163.7	164.4	16.8	0	4.72	2882.39	20.55	0.079459
10140	La Cisterna	1310905	Vicu¤a Mackenna	9036	68.9771	129.7	131.4	12.97	0.01	4.45	2401.08	14.18	0.095062
16566	La Cisterna	1310906	La Cultura	14793	90.7546	160	163.2	17.47	0.01	4.74	3942.16	19.99	0.096303
19156	El Bosque	1310501	El Bosque	18548	41.3096	310.6	448.5	9.01	0	3.26	2847.72	10.06	0.020958
13950	El Bosque	1310502	Lagos de Chile	12339	123.39	97.53	99.53	21.9	0.02	10.53	4039.51	23.53	0.064477
6737	El Bosque	1310503	Capit n Avalos	5776	75.013	74.28	77.44	15.45	0	2.87	3333.03	17.62	0.071733
10043	El Bosque	1310504	Sargento Aldea	9656	117.756	80.65	81.58	21.67	0	6.73	2343.29	20.29	0.06252
21717	El Bosque	1310505	Aviadores	19123	160.697	115.6	119.2	28.22	0.01	12.92	2549.1	25.94	0.063463
27503	El Bosque	1310506	Santa Elena	26197	155.012	159.4	169	22.46	0	15.35	2184.97	27.18	0.060485
33803	El Bosque	1310507	El Almendro	23583	142.066	165.6	166.3	19.01	0.06	6.76	1063.41	26.28	0.054946
21165	El Bosque	1310508	Le¢n XIII	23130	138.503	162.8	167.4	25.54	0.01	6.63	1071.62	27.53	0.050716
18758	El Bosque	1310509	Los C¢ndores	17480	148.136	116.7	117.5	25.82	0.02	11.59	2087.55	22.32	0.067666
18302	Pedro Aguirre Cerda	1312101	La Victoria	15926	173.109	89.51	91.7	31.65	0	4.58	2565.24	25.54	0.046056
19232	Pedro Aguirre Cerda	1312102	Estadio Yarur	15938	103.494	137.2	154.2	22.22	0	3.92	1439.74	21.54	0.045387
16462	Pedro Aguirre Cerda	1312103	La Marina	14683	98.5436	128.9	149	21.84	0.02	8.1	2092.59	20.77	0.052676
18441	Pedro Aguirre Cerda	1312104	Miguel D vila	16212	132.885	118.9	121.9	23.34	0.01	5.51	3048.38	20.57	0.052469
16119	Pedro Aguirre Cerda	1312105	La Feria	14646	187.769	77.63	77.63	29.52	0	6.62	3005.16	27.58	0.050616
16542	Pedro Aguirre Cerda	1312106	Lo Valledor Norte	13381	96.2662	136.9	139.2	14.37	0.02	2	3404.7	27.45	0.044976
17326	Pedro Aguirre Cerda	1312107	Lo Valledor Sur	14573	144.287	99.71	100.9	22.91	0.02	5.03	3320.36	22.34	0.045644
7919	Pedro Aguirre Cerda	1312108	Navidad	6762	153.682	44.4	44.4	24.75	0	2.45	3665.99	23.95	0.047398
22046	Lo Espejo	1311601	Lo Espejo	22872	127.067	175.5	180.1	17.37	0.02	8.3	2259.05	21.56	0.04241
14143	Lo Espejo	1311602	Las Torres	13928	178.564	76.8	77.61	28.01	0	15.87	2185.38	29.59	0.049213
21377	Lo Espejo	1311603	Poblaci¢n Caro Sur	18639	190.194	97.82	98.42	24.5	0.03	9.26	2228.62	22.82	0.053634
21129	Lo Espejo	1311604	Poblaci¢n Caro Norte	17890	165.648	105.3	107.7	25.51	0	6.4	2501.77	23.18	0.05511
7602	Lo Espejo	1311605	Quiriquina	6743	168.575	39.03	39.84	26.75	0	4.64	2871.2	23.77	0.053109
13550	Lo Espejo	1311606	Carlos Dittborn	12644	203.935	62.18	62.27	30.8	0	2.8	3749.02	28.84	0.063714
20214	Lo Espejo	1311607	Clara Estrella	19725	73.8764	223.3	267.4	14.59	0.02	2.34	3323.22	21.27	0.051856
3097	Estaci¢n central	1310601	Estaci¢n Central	3469	45.0519	77.11	77.47	3.64	0.01	0.97	1644.79	14.74	0.053979
3697	Estaci¢n central	1310602	Maestranza	3120	25.1613	119.6	123.6	4.36	0.02	1.03	2338.14	11.46	0.072579
8727	Estaci¢n central	1310603	Hermanos Carrera	8262	133.258	60.9	62	18.96	0	13.55	2145.07	32.29	0.082561
12990	Estaci¢n central	1310604	Nogales	11100	163.235	66.26	67.71	22.84	0	5.6	1576.02	25.51	0.080313
7516	Estaci¢n central	1310605	La Araucana	6403	97.0152	60.38	66.49	17.11	0	3.06	876.575	19.94	0.093781
14591	Estaci¢n central	1310606	Infante Cerda	12488	134.28	90.06	93.11	29.11	0	2.23	1212.75	27.53	0.093287
29677	Estaci¢n central	1310607	Chuchunco	14911	72.7366	171	205.4	14.79	0	3.11	1820.78	22.71	0.063002
11027	Estaci¢n central	1310608	Las Parcelas	16205	57.2615	226.2	282.6	15.49	0	0.86	1426.61	16.89	0.0848
7194	Estaci¢n central	1310609	Las Rejas	6146	125.429	45.7	49.3	28.77	0	1.51	674.484	29.7	0.085647
13594	Estaci¢n central	1310610	Pila del Ganso	11727	93.0714	119.9	125.7	22.17	0	1.21	108.466	20.43	0.08906
9842	Estaci¢n central	1310611	Ecuador	7836	99.1899	78.83	79.31	18.33	0.03	3.18	726.93	19.85	0.101452
7700	Estaci¢n central	1310612	Universidad T‚cnica	6682	75.0787	73.77	89.23	21.24	0.01	0.64	848.068	17.78	0.121436
11244	Estaci¢n central	1310613	Bernal del Mercado	11050	109.406	99.74	101.3	15.8	0.03	2.09	1280.98	24.5	0.104322
8300	Cerrillos	1310201	Cerrillos	7663	9.57875	434	800.5	3.36	0.01	0.71	1253.35	14.31	0.061616
15589	Cerrillos	1310202	Villa M‚xico	13255	82.3292	139.6	160.9	19.46	0.01	2.18	1413.33	18.3	0.069632
33618	Cerrillos	1310203	Divino Maestro	31287	118.962	254.7	263.2	18.96	0.02	11.27	2533.33	25.21	0.052149
15142	Cerrillos	1310204	Lo Err zuriz	19342	41.7754	435.1	463.3	8.17	0	1.21	3379.58	13.36	0.075152
17793	Maip£	1311901	Cinco de Abril	16911	74.8274	196.5	226.4	18.95	0.01	3.27	731.751	22.68	0.057993
22071	Maip£	1311902	Los Libertadores	43376	123.931	331.3	350.4	28.19	0	1.93	1974.55	28.45	0.047392
18605	Maip£	1311903	Ram¢n Freire	16156	96.1667	155.8	168.4	20.27	0.03	3.74	763.75	20.42	0.061452
734	Maip£	1311904	Feria Internacional	647	5.93578	103.6	108.7	1.18	0	0.36	1507.62	8.19	0.070224
20610	Maip£	1311905	Las Industrias	17488	10.4033	1021	1681	3.35	0.01	0.38	3866.07	9.6	0.073135
27289	Maip£	1311906	San Mart¡n	11446	48.7064	213.4	234.6	11.8	0	0.64	2103.34	25.63	0.071336
38659	Maip£	1311907	Maip£ Poniente	58808	28.0706	1049	2095	9.68	0.03	0.37	2186.67	14.76	0.063511
16777	Maip£	1311908	Portales	15622	110.794	127.3	141.4	24.41	0	6.38	801.809	26.26	0.066001
9563	Maip£	1311909	Templo Votivo	8155	69.1102	107.7	117.5	16.02	0	3.24	693.732	17.32	0.066991
9972	Maip£	1311910	O?Higgins	9305	79.5299	102.5	116.9	18.32	0.01	7.37	653.269	15.99	0.065435
12215	Maip£	1311911	Las Heras	11557	115.57	89.72	99.6	22.29	0.01	7.19	350.93	22.82	0.0637
15721	Maip£	1311912	Blanco Encalada	14118	126.054	97.6	112.3	23.85	0	5.99	1115.06	22.05	0.058474
42792	Maip£	1311914	Las Lomas	34578	14.4981	1223	2385	6.36	0.01	0.32	3181.7	12.63	0.08465
1904	Maip£	1311915	Esquina Blanca	1589	8.8771	170.3	179.3	1.73	0	0.56	986.509	10.37	0.064334
10725	Quinta Normal	1312601	Municipalidad	9349	74.1984	125.2	126.4	14	0.04	2.94	1179.91	19.76	0.096841
17734	Quinta Normal	1312602	Carrascal	15773	72.0228	188	218.9	15.07	0.02	3.64	295.631	17.03	0.072201
4321	Quinta Normal	1312603	Yungay	3351	30.1892	110.6	111.4	5.37	0.01	0.8	1244.5	13.03	0.075105
7618	Quinta Normal	1312604	Villa Sana	6302	77.8025	80.55	81	14.56	0.01	3.4	1734.37	19.37	0.074403
12436	Quinta Normal	1312605	Quidora	10676	80.2707	129.9	133	15.38	0.01	3.8	1519.32	16.75	0.073239
18263	Quinta Normal	1312606	Mercurio	16765	121.486	135.6	137.7	21.3	0.02	5.49	1946.68	17.41	0.078282
9709	Quinta Normal	1312607	C¢nsul Poinsett	8559	81.5143	104	105.2	14.11	0	3.89	2011.55	14.6	0.082291
17791	Quinta Normal	1312608	Catamarca	17107	115.588	146.4	147.8	19.39	0.04	7.54	1599.5	19.13	0.081384
17657	Quinta Normal	1312609	Frontera	15377	133.713	103.3	114.6	25.11	0	7.6	1488.83	21.74	0.065344
16476	Lo Prado	1311701	Lo Prado	13599	149.44	90.49	91.29	25.55	0	10.82	1098.54	24.05	0.114357
14200	Lo Prado	1311702	Blanqueado	16340	181.556	85.18	89.6	32.38	0	2.09	1345.43	16.85	0.055239
21196	Lo Prado	1311703	Territorio Ant rtico	19290	160.75	118.5	120.3	27.34	0.01	8.32	623.818	27.25	0.05241
19844	Lo Prado	1311704	California	18777	160.487	116.4	117	31.77	0	4.7	295.23	28.66	0.073761
28817	Lo Prado	1311705	Oscar Bonilla	17134	91.1383	182.3	188.1	15.88	0	5.41	1057.2	27.13	0.083171
10400	Lo Prado	1311706	Costa Rica	9312	186.24	47.33	49.62	33.59	0	12.78	398.061	29.22	0.056941
36017	Pudahuel	1312401	Municipalidad	13158	54.1481	232.2	243.1	9.8	0	1.5	1081.11	22.91	0.087705
19906	Pudahuel	1312402	Embalse Lo Prado	19792	46.7896	373.1	422.9	7.03	0.02	4.52	2167.62	17.25	0.048357
11788	Pudahuel	1312403	Barrancas	11025	123.876	87.92	88.82	17.75	0.01	12.39	640.316	19.9	0.075703
18598	Pudahuel	1312404	La Estrella	18130	188.854	93.81	95.74	28.79	0.02	11.85	840.157	28.53	0.070708
29142	Pudahuel	1312405	Estrella de Chile	13487	85.9045	153.4	157	13.77	0.01	3.77	240.457	27.16	0.062983
18091	Pudahuel	1312406	Santa Corina	81920	35.8042	858.8	2288	18.59	0.02	0.41	2110.59	9.21	0.061334
2211	Pudahuel	1312408	Pudahuel	2171	0.473397	602	4586	0.44	0.12	0.77	6277.98	1.31	0.089976
25112	Cerro Navia	1310301	Cerro Navia	23905	135.057	158.6	176.9	19.99	0.04	15.04	2518.66	20	0.057651
19810	Cerro Navia	1310302	Janequeo	19359	166.888	114.7	116	25.52	0.01	12.82	1555	21.27	0.058729
13705	Cerro Navia	1310303	Jos‚ Joaqu¡n P‚rez	11881	154.299	76.3	76.66	23.54	0.01	9.16	1448.54	23.06	0.056502
14478	Cerro Navia	1310304	Poblaci¢n Roosevelt	13050	181.25	72.29	72.47	27.94	0.03	9.43	686.341	28.86	0.064222
12480	Cerro Navia	1310305	Dalmacia	11324	157.278	68.21	72.36	25.82	0.04	15.58	1244.25	23.47	0.074585
32269	Cerro Navia	1310306	El Montijo	16432	47.2184	181.6	347.7	12.98	0.01	8.67	2199.69	13.86	0.076128
21547	Cerro Navia	1310307	Violeta Parra	21670	165.42	123	130.7	24.67	0.01	15.21	2118.9	25.78	0.0668
16334	Cerro Navia	1310308	Victoria	15448	166.108	85.54	92.67	24.9	0	18.44	2203.25	23.08	0.06353
12114	Renca	1312801	Renca	11649	97.075	112.4	119.7	16.45	0.02	9.33	1478.84	22.81	0.058888
18691	Renca	1312802	Lo Ruiz	18725	51.4423	245.5	363.8	10.53	0.21	7.2	338.611	11.43	0.058516
10318	Renca	1312803	Jos‚ Miguel Carrera	9018	94.9263	80.24	95.34	19.78	0.01	5.22	1188.33	25.35	0.060008
9203	Renca	1312804	Santa Mar¡a	7549	41.9389	175	180.2	7.81	0.02	1.35	1209.11	14.29	0.063598
10515	Renca	1312805	Planta El‚ctrica	9260	102.889	83.08	89.96	17.82	0.02	4.54	437.886	30.24	0.050163
17200	Renca	1312806	Jos‚ Miguel Infante	17528	130.806	131.4	133.6	20.74	0.04	11.82	2584.58	23.67	0.062038
38000	Renca	1312807	El Perejil	17160	15.1858	572.2	1130	4.1	0.02	1.47	4115.33	10.95	0.062352
12924	Renca	1312808	Cerro Colorado	12194	47.8196	110.7	255.4	15.79	0	10.27	2452.94	6.94	0.051997
30603	Quilicura	1312501	Quilicura	23702	11.9345	976.7	1986	4.3	0.01	0.43	3774.58	12.48	0.066387
9673	Quilicura	1312502	Lo Echevers	58370	25.8046	705.1	2262	13.34	0.06	1.31	5584.03	6.69	0.073165
845	Quilicura	1312503	San Ignacio	624	0.365554	968.4	1707	0.08	0.01	0.16	4272.06	5.51	0.05479
629	Colina	1330102	Chicureo	2704	0.251395	1359	10760	0.35	0.01	0.1	9913.67	1.49	0.061606
5068	Colina	1330103	Algarrobal	8673	2.2125	1666	3920	0.75	0.01	0.79	9873.21	4.91	0.083806
2975	Lampa	1330204	La Vilana	3428	0.987612	697.4	3471	0.61	0.02	0.93	9909.99	1.02	0.083446
33904	Puente Alto	1320101	Puente Alto	20311	29.3936	598.9	691.4	5.35	0	0.85	954.649	25.4	0.090071
65546	Puente Alto	1320102	El Peral	17625	6.13684	782.3	2872	5.08	0.01	0.35	383.188	9.66	0.120744
10802	Puente Alto	1320103	Las Vizcachas	32175	16.7753	624.1	1918	9.71	0.06	2.69	2427.09	8.2	0.114344
15008	Puente Alto	1320104	Regimiento	17698	43.9156	240.5	402.8	12.94	0.03	2.62	2295.24	11.97	0.068967
56085	Puente Alto	1320105	Bajos de Mena	99133	78.8021	778.3	1258	18.12	0.02	1.61	2691.77	16.7	0.075269
26021	Puente Alto	1320106	Tocornal	27347	36.7567	462.8	744.3	9.8	0.01	2.01	3475.95	16.47	0.096735
47307	Puente Alto	1320107	Gabriela	36226	39.548	791.7	915.6	6.99	0	0.29	1441.72	23.66	0.083299
7656	San Bernardo	1340101	O?Higgins	6300	49.6063	122.9	127	11.85	0.01	1.02	41.1694	14.42	0.070002
12093	San Bernardo	1340102	Escuela de Infanter¡a	10236	105.526	93.3	97.17	18.51	0.02	7.02	1244.77	17.18	0.058691
17200	San Bernardo	1340103	Calder¢n de La Barca	16637	166.37	98.23	99.64	25.5	0	3.93	732.339	26.34	0.054087
19419	San Bernardo	1340104	Santa Marta	18195	159.605	112.3	114.3	21.18	0.01	16.18	1030.73	26.54	0.051319
34527	San Bernardo	1340105	Hospital	21177	90.1149	220.5	235	15	0.01	1.49	861.641	20.65	0.067895
13905	San Bernardo	1340106	Cerro Negro	48003	24.9626	379.2	1923	14.44	0.02	3.22	2420.51	5.27	0.06954
593	San Bernardo	1340107	Maestranza	3517	20.8107	54.21	169.4	15.93	0	0.33	1669.29	11.19	0.100456
26240	San Bernardo	1340108	Nos	33427	9.87504	1223	3385	5.13	0.01	1.16	4061.2	4.16	0.116703
19105	San Bernardo	1340109	Nogales	16597	74.0938	208.6	223.6	14.9	0	4.54	1197.35	19.3	0.075631
22385	San Bernardo	1340110	Tejas de Chena	20370	107.211	178.3	189.7	20.5	0.01	3.8	1022.14	23.5	0.065225
12471	San Bernardo	1340111	Chena	17351	4.98592	1221	3480	2.65	0.01	0.5	4103.67	3.34	0.071572
12625	Padre Hurtado	1360404	Villa Los Silos	16568	22.9156	274.3	723.1	8.89	0.04	5.88	8271.05	8.22	0.084455
0	Padre Hurtado	1360401	Casa de Ejercicios	2765	1.687	231.3	1639	1.88	0.02	0.38	7929.38	1.62	0.108782
0	Padre Hurtado	1360403	Padre Hurtado	16600	52.0376	186.9	319.4	12.73	0	10.58	6706.3	11.11	0.128583
							STDV	10.0523	0.0275469	4.09097	1499.26	6.74939	0.0200848
							Average	18.8449	0.0155596	3.64505	1809.62	19.2578	0.0685269
							Min	0.08	0	0.03	41.1198	1.02	0.020958
							Max	54.86	0.21	18.44	9913.67	34.94	0.128583
								54.78	0.21	18.41	9872.55	33.92	0.107625
9079	Providencia	1312307	Pedro Valdivia Norte	7432	22.9383	98.57	324.2	20.73	0.12	0.6	370.507	10.02	0.067639

## Sheet: correlation matrix
		1comun_ha	2water_ha	3materi_ha	NEAR_DIST	km_km2_1	NDVI_ALL
	1comun_ha	1
	2water_ha	0.0448662	1
	3materi_ha	0.136253	0.0693722	1
	NEAR_DIST	-0.352638	-0.000948228	0.11418	1
	km_km2_1	0.513567	-0.072229	0.311157	-0.441179	1
	NDVI_ALL	-0.259494	-0.0808044	0.0230372	0.237862	-0.231091	1

## Sheet: standarizing
DIST_2K2	NOMBRE_DIS	1comun_ha	2water_ha	3materi_ha	NEAR_DIST	km_km2_1	NDVI_ALL		Standardize the variables by subtracting its mean from that variable and dividing it by its standard deviation
1310101	Huel‚n	2.58898	0.524212	-0.849444	-0.576043	1.37823	-0.441422
1310102	Moneda	-0.292956	1.25025	-0.827445	-1.02057	0.707062	-1.90088		Finally after thinking a lot I think that this is the best preparation of data. Standarization without anything else. PCA
1310103	Amun tegui	1.32061	0.887228	-0.719891	-0.992854	2.00199	-1.44512		is actually giving the direction of vectors, indicating when a variable increases or decreases in relation to others….
1310104	Brasil	3.10229	5.96946	-0.424118	-0.640207	0.321842	-1.13822		making not necesary inverse normalization or the like…
1310105	Chacabuco	0.816245	-0.564838	-0.651447	-0.797948	-0.39526	-1.37063
1310106	Portales	1.49271	-0.564838	-0.184566	-0.906853	0.332213	-0.991092
1310107	Matucana	0.521785	0.161195	-0.385007	-0.523038	-0.119679	-1.25467
1310108	San Saturnino	1.35244	-0.564838	-0.568338	-0.389	0.0166294	-1.11307
1310109	Mapocho	0.835146	2.70231	-0.543894	-0.698702	0.704099	-0.585013
1310110	Vicu¤a Mackenna	3.58278	1.61326	-0.746779	-1.0578	-0.224874	-0.483195
1310111	San Isidro	2.00006	0.887228	-0.712558	-1.02166	-0.208576	-1.27315
1310112	Universidad	0.577493	1.61326	-0.719891	-0.913583	-0.442671	-2.04492
1310113	Almagro	0.754568	3.42834	-0.771223	-0.591237	0.979679	-0.782376
1310114	Porvenir	0.492936	0.161195	-0.746779	-0.594358	0.075894	-1.51821
1310115	San Diego	0.179574	0.887228	-0.539005	-0.54698	0.209239	-1.82481
1310116	Santa Elena	-0.606317	-0.201822	-0.683225	-0.54742	-0.0678227	-1.42396
1310117	Carmen	-0.27306	-0.564838	-0.683225	-0.984394	0.225537	-1.23242
1310118	Victoria	-0.474009	0.161195	-0.739446	-0.901756	-0.664914	-1.42236
1310119	Valpara¡so	0.121875	1.25025	-0.612337	-0.496676	0.188497	-1.52846
1310120	Franklin	-0.509822	1.25025	-0.448562	-0.38525	0.224056	-1.37357
1310121	Matadero	-0.513801	-0.201822	-0.661225	-0.351537	0.181089	-1.6494
1310122	Parque O?Higgins	-1.4698	-0.564838	-0.829889	0.00468207	-0.71677	0.706611
1310123	Club H¡pico	-1.02811	-0.564838	-0.712558	0.341063	0.573717	2.29757
1310124	San Eugenio	-0.192481	-0.201822	-0.649003	0.554874	-0.0767124	-0.624795
1310125	Exposici¢n	-0.318821	-0.564838	-0.539005	0.28514	0.194423	-1.30795
1310126	San Alfonso	-0.866955	0.887228	-0.729668	-0.316493	0.209239	-1.82356
1310127	Avenida Espa¤a	0.913736	-0.564838	-0.578115	-0.215128	0.24628	-1.21873
1310128	Ej‚rcito	1.26291	0.887228	-0.737002	-0.25462	0.0936734	-1.24407
1310129	Quinta Normal	-1.56431	-0.564838	-0.697891	-0.780567	-0.701954	2.09801
1310801	Independencia	0.17261	0.887228	-0.68078	-0.588827	0.670022	2.17225
1310802	Juan Antonio R¡os	0.898814	-0.564838	-0.805445	-0.247744	0.702617	0.794637
1310803	Miraflores	-0.376519	0.161195	0.155207	0.000335513	-0.0604146	1.42168
1310804	Hip¢dromo	-0.316831	0.161195	-0.732113	-0.244876	-0.690101	1.71245
1310805	Santa Laura	-0.209393	0.524212	-0.663669	-0.574021	-0.307844	1.49024
1310806	El Molino	0.237272	-0.564838	-0.749224	-0.90841	-0.346366	1.33549
1310807	Escuela de Medicina	-1.31461	-0.564838	-0.839667	-1.03998	-1.22052	1.4158
1310401	Conchal¡	-1.03209	-0.564838	-0.0941229	0.25521	0.181089	-0.403035
1310402	Juanita Aguirre	0.34869	-0.564838	-0.473006	-0.793102	1.57973	-0.346823
1310403	Pomaire	0.231303	1.97628	1.95673	-0.273035	1.17081	-0.401093
1310404	Eneas Gonel	0.876928	-0.201822	0.773641	0.230696	1.22266	1.54157
1310405	La Palma	0.295965	-0.201822	0.727198	0.572915	1.07302	2.47407
1310406	Monterrey	-1.05298	-0.201822	-0.0696788	-0.221278	0.821147	-0.581179
1310407	El Cortijo	-0.488931	-0.201822	0.895862	-0.211637	0.262578	-0.422054
1310408	Luther King	0.0293591	0.161195	1.09875	-0.217115	0.744103	1.64762
1310701	Huechuraba	-1.14052	0.524212	-0.575671	-0.402632	-1.67982	1.29034
1310702	La Pincoya	-0.629198	-0.201822	1.28941	1.63083	-1.8102	2.26102
1310703	Avenida Principal	0.290991	-0.564838	3.01516	1.82244	-2.62805	1.07311
1310704	Rep£blica de Francia	0.757552	4.88041	3.11783	1.74356	0.075894	0.925184
1310705	La Pir mide	-1.45687	0.161195	-0.849444	0.904994	-1.53907	0.952668
1312701	Recoleta	-0.891825	6.33248	-0.697891	-0.736386	-0.293028	-0.674882
1312702	Cerro Blanco	-0.371545	0.887228	-0.433895	-0.887953	-0.510826	-0.555688
1312703	Cementerio General	-1.44593	-0.564838	-0.795667	-0.631274	0.0344088	-0.119238
1312704	Lo Ar nguiz	-0.560557	-0.564838	0.00609778	0.333901	0.741139	-1.05059
1312705	Salzburgo	-0.524744	0.161195	-0.00123544	0.886595	1.21674	-0.636794
1312706	Cementerio Israelita	0.281043	-0.564838	1.9494	0.854026	0.828555	-0.2462
1312707	Quinta Bella	0.942585	-0.564838	0.204095	0.295262	0.0744124	-0.237736
1312708	Cementerio Cat¢lico	-0.487936	-0.201822	-0.495005	-0.16552	-0.630837	-0.212692
1312709	Regimiento Buin	-1.21116	-0.564838	-0.238343	0.0359847	-1.29312	-0.218666
1312710	Cerro San Crist¢bal	0.0442811	-0.564838	-0.722335	-0.517873	-1.7302	-0.270198
1312301	Condell	0.400419	-0.201822	-0.773668	-1.17958	0.287765	-0.633956
1312302	Pedro de Valdivia	2.11446	-0.564838	-0.861666	-0.81699	-0.261914	-0.159866
1312303	Los Leones	3.26445	-0.201822	-0.861666	-0.790281	-0.173017	-0.0674575
1312304	Pocuro	2.15326	-0.564838	-0.856777	-0.62123	0.33814	-0.0913064
1312305	Diego de Almagro	1.0928	-0.564838	-0.78589	-0.371919	0.0492249	0.468819
1312306	Parque Bustamante	2.02891	0.161195	-0.815223	-1.03794	2.3235	0.20912
1312307	Pedro Valdivia Norte	0.187532	3.79136	-0.744335	-0.959884	-1.36868	-0.0442061
1312308	Hospital Militar	1.57229	0.161195	-0.854333	-0.954173	0.678912	-0.610505
1313201	Naciones Unidas	-0.0223704	-0.564838	-0.873888	0.0434196	0.73225	0.593689
1313202	Estadio Manquehue	-0.0512196	-0.564838	-0.859222	-0.662326	-0.133014	-0.456209
1313203	Lo Curro	-1.44891	-0.564838	-0.851889	-0.23597	-1.88725	0.449999
1313204	Club de Golf	0.536707	-0.564838	-0.859222	-0.130032	-0.411557	0.0506418
1313205	Vitacura	-0.105934	-0.564838	-0.812778	-0.464826	0.555937	0.0716029
1311501	La Dehesa	-1.2788	-0.564838	-0.820111	-0.384007	-2.51545	-1.02116
1311401	Escuela Militar	1.02018	-0.201822	-0.876333	-0.530669	0.800404	0.554157
1311402	Estadio Palestino	0.27408	-0.564838	-0.871444	-0.847804	0.905599	-0.875631
1311403	Hospital Fach	0.316856	-0.564838	-0.793223	-0.555018	0.745584	1.32116
1311404	Las Condes	-1.47776	-0.564838	-0.873888	-0.45417	-1.51684	0.134835
1311405	Estadio Italiano	1.628	-0.201822	-0.844555	-0.776545	0.255169	-0.16594
1311406	Los Dom¡nicos	0.52079	-0.564838	-0.783445	-0.00945265	0.499636	-0.380779
1311407	Cerro Apoquindo	-1.15744	-0.564838	-0.72478	-0.911072	-2.53916	0.0191254
1311408	Chapiqui¤a	1.75036	-0.564838	-0.829889	0.0211245	0.619647	-0.513417
1311409	El Pill n	1.40417	-0.564838	-0.803001	-0.242821	0.00329486	-0.485884
1311410	Sebasti n El Cano	2.28755	-0.564838	-0.812778	-0.266632	-0.078194	-0.917902
1311411	Estadio Espa¤ol	2.58301	-0.564838	-0.869	-0.711489	0.209239	-0.45138
1311412	Vaticano	2.38902	-0.564838	-0.869	-0.813773	0.597423	-0.337861
1311413	Cerro San Luis	1.76528	-0.201822	-0.851889	-0.767725	0.352956	-0.569081
1312001	Sim¢n Bolivar	1.71156	-0.201822	-0.798112	-0.487817	0.0670043	0.0707067
1312002	Pucar	1.14851	-0.201822	-0.656336	-0.304534	0.218129	-0.0716398
1312003	Plaza Los Guindos	1.05699	-0.564838	-0.759001	0.0496456	0.0551514	-0.367286
1312004	Chacra Valpara¡so	1.56334	-0.201822	-0.766334	-0.489233	0.462596	-0.77675
1312005	Plaza ¥u¤oa	0.705823	-0.564838	-0.790779	-0.643147	0.665577	-0.866719
1312006	Santa Julia	1.99608	-0.201822	-0.76389	-0.949338	-0.0737491	-0.511525
1312007	Plaza Za¤artu	1.32061	-0.201822	-0.717446	-0.260611	-0.879748	-0.584565
1312008	Estadio Nacional	-0.578463	-0.564838	-0.798112	0.218241	-0.175981	-0.693852
1312009	Piscina Mundt	1.23008	-0.564838	-0.883666	-0.0523698	-0.669359	-0.64481
1312010	Crescente Err zuriz	0.741635	-0.201822	-0.829889	-0.499774	0.670022	-0.222998
1312011	Hospital de Carabineros	0.66802	-0.201822	-0.746779	-0.709585	0.243317	-0.503509
1311301	Larra¡n	0.626239	-0.564838	-0.182121	0.405226	-0.0737491	0.64318
1311302	Lynch Norte	0.846089	-0.564838	-0.504783	0.357885	0.00477647	-0.514711
1311303	Pr¡ncipe de Gales	0.285023	-0.564838	-0.793223	0.00625703	-0.629355	-0.304104
1311304	Parque La Quintrala	1.36935	-0.564838	-0.441228	-0.279889	-0.0618962	-0.0431107
1311305	Plaza Ossand¢n	-0.201434	-0.564838	-0.756557	-1.04293	-0.504899	0.973181
1311306	La Reina	-1.33153	-0.201822	-0.661225	0.0224001	-1.97763	1.55317
1311307	Aer¢dromo Tobalaba	-0.274055	-0.201822	-0.321453	-0.245313	0.0210742	0.0980408
1311801	Lo Plaza	-0.889835	-0.564838	-0.507227	-0.279737	0.267022	-0.560866
1311802	Macul	0.580478	0.161195	-0.323897	-0.176725	0.0892286	-0.925121
1311803	Pedreros	0.00647876	-0.564838	-0.355674	-0.446036	0.569272	-0.744388
1311804	Camino Agr¡cola	-0.162637	0.161195	-0.240787	-0.578211	0.0462617	-0.824349
1311805	Villa Santa Carolina	-0.899783	-0.564838	-0.773668	0.131486	-0.891601	-0.565546
1312201	Jos‚ Arrieta	-0.731662	-0.201822	0.279871	0.298322	1.196	-0.870204
1312202	Pe¤alol‚n	-1.21314	0.161195	0.416758	0.89708	-1.73612	-1.1414
1312203	Lo Hermida	-0.838106	0.524212	-0.737002	1.00463	-1.94355	-0.726015
1312204	Torres de Macul	-0.523749	-0.564838	0.0867632	-0.785114	1.31452	-1.3303
1312205	Vi¤a Macul	-1.08979	-0.564838	-0.832333	-0.859103	-0.447116	-0.553049
1312206	Villa Los Lagos	0.569535	-0.201822	2.29895	-0.0661956	1.54269	-0.847251
1311001	La Florida Oriente	-1.64688	-0.564838	-0.854333	0.488282	-1.97911	1.24757
1311002	La Alborada	-1.16241	-0.564838	-0.864111	-0.620179	0.701136	1.33042
1311003	Santa Raquel	-0.944549	-0.564838	-0.722335	0.257234	0.990051	0.875445
1311004	O? Higgins	-1.32456	-0.201822	-0.614781	-0.739327	0.979679	0.438896
1311005	San Rafael	-1.37828	0.161195	-0.592782	-0.728996	-0.0144845	0.178101
1311006	Walker Mart¡nez	0.39445	-0.201822	-0.338563	0.0698808	0.262578	-0.594025
1312901	San Joaqu¡n	-0.606317	0.161195	-0.622115	-0.376744	-0.380444	-0.429722
1312902	El Pinar	0.125855	-0.201822	-0.74189	-0.440303	0.982643	-0.649789
1312903	Edwards Bello Norte	0.129834	-0.201822	-0.196788	-0.832836	0.873003	-0.556932
1312904	Edwards Bello Sur	0.015432	0.524212	-0.133233	-0.753566	1.06117	-0.17545
1312905	La Castrina	0.141771	0.887228	0.355648	-0.564546	0.566309	1.09601
1312906	Pedro Mira	-0.0253548	-0.564838	-0.0696788	-0.516643	0.548529	-0.299076
1312907	Las Industrias	-0.242221	-0.201822	0.556089	-0.732521	-0.104863	-0.529399
1311101	La Granja	-1.14052	-0.564838	-0.265231	-0.357343	1.54269	-0.0961857
1311102	San Gregorio Poniente	-0.0999647	-0.201822	2.02029	-0.0230286	1.21526	-0.147269
1311103	Malaqu¡as Concha	-0.911721	-0.564838	1.2063	0.286154	-0.90938	1.29442
1311104	Avenida Central	1.02117	0.524212	0.688087	0.00237572	-0.109308	1.51762
1311105	Parque Intercomunal	0.301934	-0.201822	0.0720967	-0.241111	0.27443	2.56628
1311106	San Gregorio Oriente	-0.313847	0.887228	1.68052	0.161007	1.196	1.96239
1311201	Mapuhu‚	-1.66279	-0.564838	-0.561004	1.57938	-2.36581	2.749
1311202	San Ricardo	-0.547624	-0.564838	0.230983	1.02501	0.312952	2.94925
1311203	Pablo de Rokha	0.432253	-0.201822	2.33806	0.23707	0.7604	0.33643
1311204	Antumapu	-0.528723	-0.201822	-0.607448	-0.336981	-0.906417	-0.0906093
1311205	La Platina	-0.926643	-0.201822	-0.666114	1.03625	-0.641208	0.771486
1313101	Poblaci¢n Modelo	0.289002	-0.201822	0.700309	0.469235	0.286283	0.150917
1313102	Las Am‚ricas	-0.166616	-0.564838	0.556089	0.257772	0.147012	-0.678019
1313103	Paraguay	0.715771	-0.564838	1.91518	-0.16063	1.71456	-0.0681545
1313104	General K”rner	-0.694855	-0.201822	0.829863	-0.995821	1.44787	-0.774858
1313105	La Bandera	0.207428	1.25025	1.97629	-0.356688	0.764845	-0.378738
1313106	San Ram¢n	0.205439	0.161195	0.648977	0.288408	0.118861	-0.137759
1313001	Barros Luco	-1.02314	-0.201822	-0.517005	-1.14704	-0.653061	-0.630968
1313002	Lo Vial	-0.556578	-0.564838	-0.441228	-0.152088	-0.401186	-0.766544
1313003	Lo Mena	-0.96345	-0.564838	-0.411896	0.245714	-0.380444	-0.356233
1313004	Atacama	0.187532	-0.564838	0.0647635	0.70235	-0.152275	1.79898
1313005	Salesianos	0.798339	-0.564838	-0.634337	-0.110762	0.0862653	-0.339554
1313006	El Llano	0.310887	-0.201822	-0.771223	-0.85892	0.678912	-0.550111
1310901	La Cisterna	-0.410342	-0.201822	0.318982	1.58382	0.0803389	0.792347
1310902	Ochagav¡a	-0.14871	0.161195	0.240761	1.53553	-0.475267	1.06703
1310903	Lo Ovalle	0.141771	-0.201822	0.326315	0.903675	-0.461932	1.4393
1310904	El Parr¢n	-0.203424	-0.564838	0.26276	0.715532	0.19146	0.544299
1310905	Vicu¤a Mackenna	-0.584432	-0.201822	0.196761	0.394495	-0.752329	1.32116
1310906	La Cultura	-0.136772	-0.201822	0.267649	1.42239	0.10849	1.38294
1310501	El Bosque	-0.978372	-0.564838	-0.0941229	0.692406	-1.36275	-2.3684
1310502	Lagos de Chile	0.303924	0.161195	1.68296	1.48732	0.632981	-0.201639
1310503	Capit n Avalos	-0.337722	-0.564838	-0.189455	1.01611	-0.242653	0.15963
1310504	Sargento Aldea	0.281043	-0.564838	0.754086	0.355952	0.152938	-0.299076
1310505	Aviadores	0.932637	-0.201822	2.26717	0.493225	0.990051	-0.252125
1310506	Santa Elena	0.359632	-0.564838	2.86116	0.250352	1.17377	-0.400396
1310507	El Almendro	0.0164268	1.61326	0.761419	-0.497718	1.04043	-0.676177
1310508	Le¢n XIII	0.666031	-0.201822	0.729642	-0.492246	1.22563	-0.886784
1310509	Los C¢ndores	0.693885	0.161195	1.94207	0.185375	0.453706	-0.0428618
1312101	La Victoria	1.27385	-0.564838	0.228539	0.503993	0.930786	-1.1188
1312102	Estadio Yarur	0.335757	-0.564838	0.0672079	-0.246708	0.33814	-1.15211
1312103	La Marina	0.297955	0.161195	1.08897	0.18874	0.224056	-0.789198
1312104	Miguel D vila	0.447175	-0.201822	0.455868	0.826245	0.194423	-0.799504
1312105	La Feria	1.06196	-0.564838	0.727198	0.79742	1.23304	-0.891763
1312106	Lo Valledor Norte	-0.44516	0.161195	-0.402118	1.06391	1.21377	-1.17257
1312107	Lo Valledor Sur	0.404398	0.161195	0.338537	1.00765	0.456669	-1.13931
1312108	Navidad	0.587441	-0.564838	-0.29212	1.23819	0.695209	-1.05198
1311601	Lo Espejo	-0.14672	0.161195	1.13786	0.299764	0.341103	-1.30033
1311602	Las Torres	0.911746	-0.564838	2.98827	0.250626	1.53084	-0.961617
1311603	Poblaci¢n Caro Sur	0.562571	0.524212	1.37252	0.27947	0.527787	-0.7415
1311604	Poblaci¢n Caro Norte	0.663046	-0.564838	0.673421	0.461655	0.581125	-0.668011
1311605	Quiriquina	0.786401	-0.564838	0.243205	0.708068	0.66854	-0.767639
1311606	Carlos Dittborn	1.18929	-0.564838	-0.206566	1.29357	1.41972	-0.239628
1311607	Clara Estrella	-0.423274	0.161195	-0.319008	1.00956	0.298136	-0.830024
1310601	Estaci¢n Central	-1.51258	-0.201822	-0.653892	-0.109945	-0.669359	-0.724323
1310602	Maestranza	-1.44095	0.161195	-0.639225	0.352515	-1.15533	0.201751
1310603	Hermanos Carrera	0.0114528	-0.564838	2.42117	0.223741	1.93088	0.698744
1310604	Nogales	0.397435	-0.564838	0.477868	-0.15581	0.926341	0.586819
1310605	La Araucana	-0.172585	-0.564838	-0.143011	-0.622339	0.101081	1.25738
1310606	Infante Cerda	1.02117	-0.564838	-0.345897	-0.398114	1.22563	1.23278
1310607	Chuchunco	-0.403378	-0.564838	-0.130789	0.00744238	0.511489	-0.275077
1310608	Las Parcelas	-0.333743	-0.564838	-0.68078	-0.255471	-0.350811	0.810221
1310609	Las Rejas	0.987351	-0.564838	-0.521894	-0.757133	1.54714	0.852393
1310610	Pila del Ganso	0.330783	-0.564838	-0.595226	-1.13466	0.173681	1.02232
1310611	Ecuador	-0.0512196	0.524212	-0.113678	-0.722151	0.0877469	1.63931
1310612	Universidad T‚cnica	0.238267	-0.201822	-0.734557	-0.641353	-0.218947	2.63429
1310613	Bernal del Mercado	-0.302904	0.524212	-0.380118	-0.352604	0.776698	1.7822
1310201	Cerrillos	-1.54043	-0.201822	-0.717446	-0.371032	-0.733068	-0.344085
1310202	Villa M‚xico	0.0611927	-0.201822	-0.358119	-0.264324	-0.141903	0.0550232
1310203	Divino Maestro	0.0114528	0.161195	1.86385	0.482711	0.881893	-0.815436
1310204	Lo Err zuriz	-1.06194	-0.564838	-0.595226	1.04715	-0.873822	0.329858
1311901	Cinco de Abril	0.010458	-0.201822	-0.0916785	-0.718936	0.507044	-0.52447
1311902	Los Libertadores	0.929652	-0.564838	-0.419229	0.110003	1.36194	-1.05228
1311903	Ram¢n Freire	0.141771	0.524212	0.0232086	-0.697593	0.172199	-0.35225
1311904	Feria Internacional	-1.7573	-0.564838	-0.803001	-0.201433	-1.63982	0.0844983
1311905	Las Industrias	-1.54143	-0.201822	-0.798112	1.37164	-1.43091	0.229434
1311906	San Mart¡n	-0.700823	-0.564838	-0.734557	0.195908	0.944121	0.139864
1311907	Maip£ Poniente	-0.911721	0.524212	-0.800556	0.251488	-0.666395	-0.249735
1311908	Portales	0.553618	-0.564838	0.668532	-0.672208	1.03746	-0.12576
1311909	Templo Votivo	-0.281018	-0.564838	-0.0990117	-0.744295	-0.287102	-0.0764693
1311910	O?Higgins	-0.0522144	-0.201822	0.910528	-0.771283	-0.484157	-0.153941
1311911	Las Heras	0.342721	-0.201822	0.866529	-0.972942	0.527787	-0.240325
1311912	Blanco Encalada	0.49791	-0.564838	0.5732	-0.463274	0.413702	-0.500521
1311914	Las Lomas	-1.24199	-0.201822	-0.812778	0.91517	-0.981979	0.802753
1311915	Esquina Blanca	-1.70259	-0.564838	-0.754112	-0.549014	-1.31682	-0.208758
1312601	Municipalidad	-0.481968	0.887228	-0.172344	-0.420014	0.0744124	1.40973
1312602	Carrascal	-0.375524	0.161195	-0.00123544	-1.00983	-0.330069	0.182931
1312603	Yungay	-1.34048	-0.201822	-0.695447	-0.376936	-0.922715	0.327518
1312604	Villa Sana	-0.426259	-0.201822	-0.0599012	-0.0501945	0.0166294	0.292566
1312605	Quidora	-0.344685	-0.201822	0.0378751	-0.193634	-0.371554	0.234612
1312606	Mercurio	0.244236	0.161195	0.45098	0.0914139	-0.273767	0.485697
1312607	C¢nsul Poinsett	-0.471025	-0.564838	0.0598747	0.134687	-0.690101	0.685301
1312608	Catamarca	0.0542291	0.887228	0.952083	-0.140152	-0.0189294	0.640143
1312609	Frontera	0.623254	-0.564838	0.966749	-0.21397	0.367772	-0.158472
1311701	Lo Prado	0.667025	-0.564838	1.75385	-0.474292	0.710025	2.28183
1311702	Blanqueado	1.34647	-0.564838	-0.380118	-0.309615	-0.356738	-0.661589
1311703	Territorio Ant rtico	0.845094	-0.201822	1.14275	-0.790927	1.18414	-0.802441
1311704	California	1.28579	-0.564838	0.257872	-1.01009	1.39305	0.260602
1311705	Oscar Bonilla	-0.294945	-0.564838	0.431424	-0.501862	1.16636	0.729115
1311706	Costa Rica	1.46684	-0.564838	2.23295	-0.941506	1.47602	-0.576848
1312401	Municipalidad	-0.899783	-0.564838	-0.524338	-0.485915	0.541121	0.954858
1312402	Embalse Lo Prado	-1.17534	0.161195	0.213872	0.238782	-0.297473	-1.00424
1312403	Barrancas	-0.108918	-0.201822	2.13762	-0.779923	0.095155	0.357292
1312404	La Estrella	0.98934	0.161195	2.00562	-0.64663	1.37379	0.108596
1312405	Estrella de Chile	-0.504848	-0.201822	0.0305418	-1.04663	1.17081	-0.276023
1312406	Santa Corina	-0.0253548	0.161195	-0.790779	0.20074	-1.48869	-0.358125
1312408	Pudahuel	-1.83092	3.79136	-0.70278	2.98037	-2.65917	1.06793
1310301	Cerro Navia	0.113917	0.887228	2.78539	0.472925	0.109971	-0.541498
1310302	Janequeo	0.664041	-0.201822	2.24273	-0.169832	0.298136	-0.487825
1310303	Jos‚ Joaqu¡n P‚rez	0.467071	-0.201822	1.34808	-0.240841	0.563346	-0.598705
1310304	Poblaci¢n Roosevelt	0.904782	0.524212	1.41408	-0.749225	1.42268	-0.214335
1310305	Dalmacia	0.693885	0.887228	2.91739	-0.377101	0.624092	0.301628
1310306	El Montijo	-0.583437	-0.201822	1.2283	0.260174	-0.799741	0.378452
1310307	Violeta Parra	0.579483	-0.201822	2.82694	0.206283	0.966345	-0.085979
1310308	Victoria	0.602363	-0.564838	3.61649	0.262548	0.566309	-0.248789
1312801	Renca	-0.238242	0.161195	1.38963	-0.220631	0.526305	-0.479909
1312802	Lo Ruiz	-0.827163	7.05851	0.868973	-0.981159	-1.15977	-0.49843
1312803	Jos‚ Miguel Carrera	0.0930263	-0.201822	0.384981	-0.4144	0.902635	-0.424145
1312804	Santa Mar¡a	-1.09775	0.161195	-0.561004	-0.400538	-0.736031	-0.245403
1312805	Planta El‚ctrica	-0.101954	0.161195	0.218761	-0.914943	1.62715	-0.914317
1312806	Jos‚ Miguel Infante	0.188527	0.887228	1.99829	0.516894	0.653724	-0.323074
1312807	El Perejil	-1.46682	0.161195	-0.531672	1.5379	-1.23089	-0.30744
1312808	Cerro Colorado	-0.303899	-0.564838	1.61941	0.42909	-1.82502	-0.823004
1312501	Quilicura	-1.44692	-0.201822	-0.78589	1.31062	-1.0042	-0.106542
1312502	Lo Echevers	-0.547624	1.61326	-0.570782	2.51751	-1.86206	0.230927
1312503	San Ignacio	-1.86673	-0.201822	-0.851889	1.64243	-2.03689	-0.683944
1330102	Chicureo	-1.83987	-0.201822	-0.866555	5.40536	-2.6325	-0.344583
1330103	Algarrobal	-1.80008	-0.201822	-0.697891	5.37837	-2.12579	0.760731
1330204	La Vilana	-1.814	0.161195	-0.663669	5.4029	-2.70214	0.742807
1320101	Puente Alto	-1.34247	-0.564838	-0.683225	-0.570264	0.910044	1.07266
1320102	El Peral	-1.36933	-0.201822	-0.805445	-0.951426	-1.42202	2.59983
1320103	Las Vizcachas	-0.908736	1.61326	-0.233454	0.411848	-1.63834	2.28119
1320104	Regimiento	-0.587416	0.524212	-0.250565	0.323906	-1.07977	0.0219136
1320105	Bajos de Mena	-0.0721104	0.161195	-0.49745	0.588389	-0.378962	0.335683
1320106	Tocornal	-0.899783	-0.201822	-0.399674	1.11143	-0.413039	1.40445
1320107	Gabriela	-1.17932	-0.564838	-0.820111	-0.245393	0.652242	0.735488
1340101	O?Higgins	-0.695849	-0.201822	-0.64167	-1.17955	-0.71677	0.0734451
1340102	Escuela de Infanter¡a	-0.0333132	0.161195	0.824974	-0.376758	-0.307844	-0.489717
1340103	Calder¢n de La Barca	0.662051	-0.564838	0.0696523	-0.718544	1.04932	-0.718945
1340104	Santa Marta	0.232298	-0.201822	3.06405	-0.519517	1.07895	-0.856761
1340105	Hospital	-0.382488	-0.201822	-0.526783	-0.6323	0.206276	-0.0314601
1340106	Cerro Negro	-0.438196	0.161195	-0.1039	0.407455	-2.07245	0.0504426
1340107	Maestranza	-0.289971	-0.564838	-0.810334	-0.0935999	-1.19533	1.58972
1340108	Nos	-1.36435	-0.201822	-0.607448	1.50179	-2.23691	2.39864
1340109	Nogales	-0.392436	-0.564838	0.218761	-0.408384	0.00625809	0.353707
1340110	Tejas de Chena	0.164652	-0.201822	0.0378751	-0.525245	0.628537	-0.164397
1340111	Chena	-1.61106	-0.201822	-0.768779	1.53012	-2.3584	0.151614
1360404	Villa Los Silos	-0.99031	0.887228	0.546311	4.30974	-1.63537	0.793044
1360401	Casa de Ejercicios	-1.68766	0.161195	-0.798112	4.08185	-2.61324	2.00426
1360403	Padre Hurtado	-0.608307	-0.564838	1.69518	3.26606	-1.20718	2.99013

## Sheet: PCA_HID
	2.47743	-0.605846	0.359598	0.633966	1.70593	0.464681	3.10487	0.255219	0.0817436	0.688958	4.53285	-1.62297
	1.2875	-1.34591	1.5987	-0.518584	-0.900801	0.640505	0.128893	0.814778	5.27905	1.99688	-0.215728	0.885768
	2.73871	-0.835604	0.862715	-0.000923181	0.229382	1.08286	1.0288	4.82571	-0.0827133	-0.970904	-1.65436	-2.3098
	2.62055	0.104931	5.80209	1.8807	1.82149	0.146084	-2.72143	2.28866	0.336828	-2.41154	2.97055	2.4434
	0.946691	-1.38217	0.0106512	-0.800902	0.330138	-0.734086	3.32338	1.14332	-1.20194	0.491288	-0.849276	4.31371
	1.73003	-0.750208	-0.27491	-0.383079	0.61088	-0.601052	-2.04968	1.67507	-1.98179	4.68036	0.701324	0.187991
	0.839765	-0.872175	0.586129	-0.626882	0.110186	-0.319959
	1.20308	-0.970069	-0.133433	-0.677706	0.909156	-0.428465
	1.35662	-0.344044	2.50721	1.00458	0.176663	0.609533
	2.37347	-0.843273	1.68967	1.14357	2.39983	-1.09371
	1.78423	-1.19919	1.27225	0.0423152	1.09308	-0.771708
	1.12155	-1.39343	2.23728	-0.566596	-0.0540095	-0.411325
	1.46718	-0.395311	3.19071	1.103	0.142146	1.08009
	0.999746	-1.24231	0.636552	-0.736833	0.0937025	-0.0594181
	1.04779	-1.02352	1.37419	-0.815147	-0.271942	0.166924
	0.272557	-1.27156	0.288005	-0.959971	-0.718295	0.0842104
	0.751133	-1.36774	-0.192138	-0.682645	-0.687761	-0.0248144
	0.16441	-1.52004	0.726263	-0.710363	-0.706142	-0.471543
	0.870714	-0.934211	1.61219	-0.466234	-0.244827	0.283767
	0.472626	-0.728829	1.54675	-0.487133	-0.717407	0.474836
	0.457453	-1.18744	0.326043	-1.19633	-0.615044	0.311231
	-1.61867	-0.774416	-0.619244	0.27904	-0.702288	0.14817
	-1.3404	0.194917	-1.41083	1.57273	-0.211995	1.13671
	-0.30796	-0.55668	0.0849519	-0.729368	0.26361	0.440529
	0.161949	-0.773271	-0.0882495	-1.30732	-0.115678	0.442529
	0.341017	-1.13757	1.37513	-1.00347	-0.921053	0.635582
	1.05296	-0.913813	-0.140914	-0.867389	0.60998	-0.0590224
	1.18478	-0.879443	1.23396	-0.313093	0.874786	-0.00232315
	-1.76146	-0.572659	-1.14966	1.70462	-1.05195	-0.154413
	-0.116771	0.0934429	-0.09616	2.50912	0.159997	0.682986
	0.567079	-0.442294	-0.926891	0.855903	0.824343	0.429462
	-0.711802	0.53717	-0.336003	1.13341	-0.164565	0.0698639
	-1.18854	-0.340522	-0.30543	1.57487	0.138727	-0.157002
	-0.6557	-0.34659	0.00493241	1.69177	-0.0629309	-0.019641
	-0.264163	-0.73763	-0.942899	1.39335	0.16808	-0.453955
	-1.58624	-1.08424	-0.816671	1.26888	-0.955221	-0.688027
	-0.457987	-0.184151	-0.414732	-0.721542	-0.707436	0.471924
	1.49887	-0.562566	-0.761831	0.110475	-0.252493	0.839014
	1.46412	1.93439	1.66243	0.270955	-0.815416	0.201777
	0.653568	1.43962	-0.954674	1.16362	0.601229	0.474981
	-0.246803	1.75209	-1.23156	1.70307	0.469607	0.720579
	0.200371	-0.227288	-0.183049	-0.493219	-1.10587	0.794898
	0.293314	0.545058	-0.126596	-0.510864	-0.83289	-0.159257
	0.161121	1.48366	-0.601847	1.36592	-0.319249	0.0947498
	-1.94199	-0.576244	0.35518	1.21485	-0.554111	-0.753106
	-2.73006	1.96799	-0.516701	0.636808	0.524773	-0.959892
	-2.07431	2.97053	-0.270805	-0.783617	0.84129	-2.53537
	-0.0347446	4.30842	4.20229	1.28394	0.517995	0.113318
	-2.58531	-0.421831	0.185368	0.288442	-0.0988065	0.0382505
	-0.044624	-0.275182	6.04505	1.93921	-1.15608	0.950101
	0.0645479	-0.869379	1.05886	0.212718	-0.650593	-0.361869
	-0.573025	-1.08811	-0.529286	-0.0642407	-1.23206	0.393301
	0.329653	-0.125239	-0.299067	-1.1929	-0.486215	0.730275
	0.230028	0.406694	0.157186	-0.790692	-0.218103	1.43817
	0.648522	1.99587	-0.57932	-0.97671	-0.0292463	0.0269548
	0.51939	0.195604	-0.423252	-0.427476	0.815808	-0.2608
	-0.565443	-0.71697	0.01034	-0.202014	-0.252234	-0.24439
	-1.3919	-0.638546	-0.184073	-0.60292	-0.680206	-0.609683
	-0.77443	-1.30951	-0.0828652	-0.218845	0.218369	-1.33254
	1.02102	-1.25361	-0.0790019	0.111492	-0.182883	-0.139031
	1.26369	-1.13003	-0.41298	0.391735	1.52883	-0.88412
	1.89682	-0.972756	-0.11305	0.726274	2.4312	-1.07121
	1.51454	-0.907619	-0.549711	0.420452	1.57874	-0.362892
	0.472855	-0.69084	-0.683489	0.60758	0.963867	-0.185036
	2.70542	-0.460206	-0.428809	1.23734	0.971337	1.08551
	-0.267188	-0.744134	3.72892	1.70972	-0.0791616	-0.604336
	1.75649	-1.04411	0.194698	0.348904	0.809294	0.00811116
	0.00991998	-0.477282	-0.85907	0.474998	0.241005	0.855168
	0.204596	-1.22298	-0.359698	-0.161694	-0.149725	-0.123209
	-2.08118	-1.19406	-0.300503	0.0778648	-0.662346	-0.834906
	-0.0707686	-0.893667	-0.436411	0.0736175	0.689366	-0.254991
	0.299674	-0.8182	-0.674627	0.228481	-0.141592	0.489909
	-1.75316	-1.77064	0.329397	-1.09293	-0.700409	-1.47619
	0.903279	-0.607724	-0.546053	0.93952	0.737099	0.424889
	1.21285	-1.20834	-0.438092	-0.29515	-0.190036	0.474865
	0.238517	-0.418311	-1.14319	1.34386	0.262751	0.507472
	-1.67213	-1.31847	-0.282232	-0.0548822	-0.884016	-0.643604
	1.29401	-0.969124	-0.191101	0.47866	1.07186	-0.294499
	0.555818	-0.727747	-0.472341	-0.264027	0.530549	0.437852
	-1.80549	-1.59718	-0.0536463	-0.031652	-0.773864	-1.75571
	1.31151	-0.714792	-0.431886	-0.219517	1.49242	0.208784
	0.889437	-0.926592	-0.333581	-0.185185	1.17071	-0.276605
	1.48121	-1.04679	-0.156836	-0.425647	1.81516	-0.606475
	1.84007	-1.06481	-0.398089	0.208349	1.84878	-0.625381
	1.96728	-1.00405	-0.526748	0.353168	1.60022	-0.320012
	1.56213	-1.06341	-0.0703582	0.173706	1.12299	-0.266452
	1.01845	-0.780516	-0.215829	0.536125	1.32947	-0.34733
	0.79175	-0.625421	-0.197716	0.265653	0.90101	-0.0595518
	0.560029	-0.744314	-0.373621	-0.255711	1.04261	-0.0299112
	1.47423	-0.928796	-0.00965832	-0.14053	1.04176	-0.0506158
	1.22162	-1.08549	-0.374203	-0.355956	0.268098	0.228477
	1.52143	-1.11952	-0.00979193	0.272784	1.25547	-0.760978
	0.402333	-1.01822	0.213315	-0.231755	1.17578	-0.902974
	-0.424305	-0.923216	-0.225976	-0.799822	-0.150665	0.33397
	0.360207	-1.10576	-0.128927	-0.458372	1.23486	-0.622996
	0.948105	-0.820542	-0.254576	0.24356	0.445396	0.374898
	0.876093	-1.00362	-0.0837079	0.0444682	0.284319	-0.0549583
	-0.170305	0.12855	-0.687661	0.256194	0.86355	-0.0525683
	0.369714	-0.471357	-0.301081	-0.576591	0.952168	0.0157393
	-0.258274	-0.941718	-0.265637	-0.331078	0.531718	-0.32734
	0.757763	-0.524369	-0.480022	0.119091	1.0839	-0.46177
	-0.400793	-0.953271	-0.799297	1.09082	-0.264719	-0.514955
	-2.54202	-0.572884	-0.314446	0.965206	-0.357752	-0.81072
	-0.11636	-0.37439	-0.23647	0.135462	-0.233223	0.0899145
	-0.0969748	-0.764734	-0.401705	-0.532044	-0.784527	0.429823
	0.722083	-0.543813	0.449499	-0.489695	0.326521	-0.0471728
	0.730645	-0.657614	-0.400815	-0.504128	-0.275904	0.266492
	0.465667	-0.645752	0.388639	-0.34643	-0.469763	-0.0702915
	-1.01009	-1.05604	-0.130876	-0.762873	-0.333964	-0.153334
	0.509316	0.276084	-0.131955	-0.933664	-0.776242	1.05563
	-1.5936	-0.00188851	0.93101	-1.60891	-0.500254	-0.756627
	-1.90737	-0.777364	1.19199	-0.969583	0.24851	-0.440302
	1.32193	-0.467825	-0.388456	-0.912266	-1.17539	0.633255
	-0.403594	-1.41497	-0.287543	-0.313386	-1.04078	-0.163184
	1.93394	1.95422	-0.243924	-0.917545	-0.5687	-0.0137891
	-2.86651	-0.703911	-0.515943	0.391287	-0.333611	-0.514018
	-0.568837	-0.575102	-1.16087	1.21003	-0.905705	0.891677
	-0.512094	-0.173424	-1.01241	0.500538	-0.42098	1.34668
	-0.0698579	-0.573368	-0.59299	0.624299	-1.32914	1.02204
	-0.571925	-0.774827	0.0357657	0.439177	-1.27123	0.336224
	0.477005	-0.387177	-0.0208133	-0.454787	0.339855	0.200281
	-0.322592	-0.874532	0.352902	-0.135527	-0.494506	-0.0136427
	0.936054	-0.812543	-0.179572	-0.189502	-0.131255	0.758138
	1.12452	-0.506728	-0.219325	-0.0506122	-0.459308	0.29332
	1.02592	-0.17641	0.277148	0.468989	-0.535117	0.598395
	0.362884	0.635905	0.281477	1.43833	-0.264731	0.174095
	0.627604	-0.322439	-0.558224	-0.166861	-0.362142	0.129966
	0.437759	-0.0391775	-0.0351641	-0.324764	-0.768744	-0.591711
	0.417922	-0.216163	-0.838892	-0.0844092	-1.22239	1.34007
	1.06579	1.84692	-0.419227	-0.428387	-0.859456	0.082435
	-1.40767	1.19871	-0.785979	0.345862	-0.602901	-0.830245
	0.0807667	1.1153	-0.0141396	1.40926	0.787655	-0.513833
	-0.469337	0.749421	-1.13485	2.16135	0.371726	0.0419345
	0.0664466	2.38908	-0.130638	1.61425	-0.616608	0.578403
	-4.09432	0.33346	-0.892076	1.06944	0.371409	-0.405028
	-1.61809	1.41494	-1.54723	1.69198	0.365048	0.739484
	0.852202	2.29	-0.472478	-0.173214	-0.272411	-0.408966
	-0.728778	-0.900115	0.0168444	-0.0406281	-0.28493	-0.462713
	-1.75524	-0.118731	-0.259324	0.0697471	0.19234	0.481224
	0.165952	0.857235	-0.274861	-0.202639	0.251746	0.0250537
	0.200964	0.312709	-0.310024	-0.954798	-0.240722	-0.0655241
	1.80278	1.81114	-0.877823	-0.274628	-0.309251	0.15698
	1.34935	0.301982	-0.300196	-0.381769	-1.59733	0.468085
	1.23608	1.7399	1.06915	0.0319132	-0.793216	-0.2493
	0.211376	0.673037	0.180603	-0.25122	0.0835897	-0.0863884
	-0.258431	-1.27458	0.0941271	-0.193171	-1.21992	-0.531123
	-0.27802	-0.836328	-0.180489	-0.78061	-0.402313	-0.142936
	-0.81353	-0.54858	-0.308788	-0.665716	-0.478794	0.157304
	-0.958842	0.753888	-1.06095	0.969424	0.753053	0.0768602
	0.526781	-0.700871	-0.404464	-0.215358	0.719664	-0.050841
	1.01754	-1.02633	-0.171927	0.0676551	-0.136182	0.316435
	-1.15144	1.09505	-0.391727	-0.185038	0.493944	0.71381
	-1.41148	1.04292	-0.0359517	0.180939	0.798846	0.300095
	-1.07435	0.936079	-0.533059	0.643097	0.734035	-0.117344
	-0.49613	0.611187	-0.708976	-0.105296	0.192457	0.329425
	-1.37356	0.5015	-0.470098	0.67045	-0.0336038	-0.297915
	-1.13081	1.17727	-0.605399	0.405602	0.708255	0.629279
	-0.826598	-0.885316	0.608887	-2.62483	-0.451627	-0.576999
	0.202067	2.10202	0.151988	-0.923031	0.398512	0.362284
	-0.904467	0.148251	-0.464131	-0.520136	0.388632	0.338435
	0.299717	0.648462	-0.432262	-0.667613	0.150189	-0.21245
	1.32968	2.22905	-0.294988	-0.666792	0.167851	-0.260247
	1.39223	2.54647	-0.645513	-0.964118	-0.609667	-0.362982
	1.25571	0.678252	1.45277	0.180404	-0.75781	0.4836
	1.73829	0.401638	-0.165252	-0.522686	-0.220185	0.168661
	0.913002	1.82994	0.0605437	-0.261942	0.00570873	-0.53193
	1.4104	0.227424	-0.282404	-1.12151	0.94345	0.336567
	0.901044	-0.374278	-0.202254	-0.970002	-0.0512363	-0.0973342
	0.678942	0.837423	0.371753	-0.792387	-0.115997	-0.27346
	0.323914	0.507045	0.0975522	-1.07119	0.52808	0.130029
	1.34029	0.877739	-0.416458	-1.14348	0.768067	0.554317
	0.306414	-0.0111458	0.359188	-1.22299	-0.0139014	1.63181
	0.474385	0.483538	0.503711	-1.26018	0.528035	0.506824
	0.441833	0.0254094	-0.215636	-1.38876	0.974294	0.875401
	0.644975	0.777444	0.522511	-1.30511	-0.501808	-0.0499317
	2.11738	2.58516	-0.521033	-1.34479	-0.332815	-0.320353
	0.995423	1.24784	0.629387	-0.656145	0.00489732	-0.138532
	0.819078	0.61754	-0.381967	-0.915581	0.420152	0.0654427
	0.778239	0.349141	-0.343632	-1.00488	0.742515	0.36963
	0.883859	0.525288	-0.635329	-0.633284	1.44351	1.2637
	-0.290839	-0.0442372	0.428265	-1.01161	0.127988	0.895486
	-1.0121	-1.02951	0.185218	-0.739513	-1.04008	0.0857161
	-1.79037	-0.606538	0.328404	-0.0908211	-0.579091	-0.0219563
	1.18445	2.62168	-1.18129	0.0361911	-0.748676	0.502247
	0.685504	0.630025	-0.922245	0.39183	0.0511251	0.256062
	-0.226051	-0.0688432	-1.00712	1.09737	-0.256081	-0.128008
	0.931633	0.119031	-1.20015	1.25624	0.687472	0.552774
	0.135907	-0.182667	-0.532619	-0.404605	-0.363411	0.456006
	-0.683442	-0.599935	-0.73237	0.613764	-0.0273024	-0.0644108
	1.372	-0.219018	-1.15535	1.15062	0.432798	0.708788
	0.331521	-0.682274	-0.957767	1.26332	-0.0338432	-0.258992
	-0.227464	0.18366	-0.143065	1.83472	-0.212836	-0.0464414
	-0.767188	-0.16544	-1.0681	2.47013	0.42786	-0.153506
	-0.238649	0.274332	-0.31395	1.86964	-0.227959	0.807813
	-1.0871	-1.08974	0.0530751	-0.319729	-1.12261	-0.026888
	-0.0120515	-0.442596	-0.183544	0.14084	0.0498246	-0.121146
	0.912663	1.71275	0.245639	-1.04529	-0.512184	0.112638
	-1.80579	-0.28678	-0.393702	-0.46693	0.0653895	0.251341
	0.802767	-0.441968	-0.150744	-0.135042	-0.466781	0.0603567
	1.52029	-0.38151	-0.413743	-0.798058	0.600327	0.850705
	0.645915	-0.245303	0.526039	0.215078	-0.342415	-0.146942
	-1.98228	-1.2102	-0.229513	-0.257259	-0.981913	-0.57986
	-2.53062	-0.437346	0.104366	-0.629034	-0.029917	0.240803
	-0.119081	-0.420006	-0.749964	-0.0436285	-0.340171	1.19865
	-1.03607	-0.741149	0.717935	-0.157266	-0.309314	0.257726
	1.3647	0.406563	-0.731181	0.0254193	-0.249875	-0.0232043
	0.0313814	-0.549689	-0.477047	0.012235	-0.521838	-0.500691
	0.269527	0.28435	-0.0897999	-0.0730837	-0.639504	-1.07512
	1.18348	0.360522	-0.276602	0.0819571	-0.579855	-0.499867
	0.992783	0.174689	-0.459568	-0.409913	-0.112387	-0.359667
	-2.1016	-0.36198	-0.208475	0.103746	-0.0218684	0.323511
	-1.48963	-1.32598	-0.216279	-0.324104	-1.21524	-0.530057
	-0.530442	0.217379	0.283363	1.605	-0.418514	0.264641
	0.022517	-0.408004	0.0892153	0.55387	-0.750266	-0.537934
	-1.32076	-0.907314	-0.136049	0.231917	-0.865156	-0.214467
	-0.315454	-0.0291519	-0.296914	0.14915	-0.303082	0.113681
	-0.38952	-0.0944514	-0.204703	0.122306	-0.290779	-0.301531
	-0.158007	0.534122	0.040047	0.341759	0.203071	-0.37488
	-0.960511	0.0651545	-0.608488	0.179161	-0.111948	-0.41504
	0.0465917	1.05117	0.575149	0.730044	-0.255285	-0.313044
	0.864768	0.698822	-0.556862	-0.291738	0.0500404	-0.470165
	0.481439	2.03296	-1.49282	1.69982	-0.0290882	-0.572491
	0.820291	-0.724171	-0.208927	-0.408648	1.00127	-0.73315
	1.9955	0.653024	-0.206428	-0.381005	-0.335449	-0.202081
	1.91277	0.143916	-0.941565	0.667279	0.26408	0.070655
	0.555475	0.512084	-1.05055	0.597605	-0.676176	0.507116
	2.67581	1.60531	-0.692786	-0.345044	-0.239013	-0.707667
	-0.388892	-0.366652	-0.991738	0.809566	-0.749671	0.606586
	-0.518306	-0.106196	0.548966	-1.06099	-0.946683	0.115811
	0.614183	1.56878	-0.405182	0.181466	-1.06375	-1.10431
	1.9526	1.79241	-0.228632	0.311966	-0.32599	-0.299844
	0.996016	-0.288765	-0.4027	0.17808	-1.14331	0.522258
	-0.976626	-0.95971	0.603702	-0.315544	0.48005	-0.691665
	-4.34551	0.832473	3.81665	0.60638	0.677443	0.687681
	0.610817	2.51378	0.964772	-0.776102	-0.581227	-0.74654
	1.17862	1.72785	-0.111936	-0.667733	-0.304639	-0.981152
	1.13872	0.962569	-0.123217	-0.57833	-0.291926	-0.402619
	2.00103	1.22004	0.20582	0.312136	-0.335657	-0.000736161
	1.34448	2.6594	0.524492	0.354659	-0.574261	-0.910751
	-0.817797	1.02828	-0.158836	-0.216193	-0.505663	-0.834543
	1.3021	2.61157	-0.376949	-0.550394	-0.394508	-0.518993
	1.24793	3.11779	-0.577675	-0.996097	-0.521365	-1.17822
	0.701336	1.05261	0.166617	-0.459063	-0.841582	-0.180247
	-0.160776	0.923859	6.79394	2.10629	-1.55894	-0.330641
	0.980887	0.189075	-0.255565	-0.217664	-0.427804	0.274445
	-0.835554	-0.871546	0.354442	-0.0752683	-0.835833	-0.169897
	1.68243	-0.104786	0.0646199	-0.214058	-0.971178	0.765613
	0.725564	2.04706	0.791269	-0.429414	-0.327614	-0.0196886
	-2.20712	-0.210072	0.586501	-1.02754	-0.0704002	0.371422
	-0.849184	0.831401	0.143691	-1.50761	-0.292639	-1.86029
	-2.08337	-0.460149	0.128493	-0.830637	-0.0942811	0.491723
	-2.7042	0.423148	1.93328	-0.434733	1.27223	0.311906
	-2.86777	-0.774768	0.556592	-1.56513	-0.152548	-0.0144708
	-5.09587	0.688218	0.784515	-2.90852	1.94037	1.14389
	-5.13247	1.242	0.295559	-1.98051	1.96916	1.46881
	-5.46315	1.21157	0.754964	-1.93613	2.03016	1.09342
	-0.445044	-0.445329	-1.11805	0.945757	-1.13556	1.03894
	-2.18031	-0.667559	-0.845357	2.28919	-0.802317	-0.705186
	-2.4445	0.493674	1.049	2.02926	0.0231847	-0.379654
	-1.13231	-0.240799	0.711675	-0.0561334	-0.080934	-0.323586
	-0.73944	-0.14082	0.151687	0.125077	0.47978	0.2211
	-1.82222	0.364416	-0.523487	0.529874	0.219126	0.590129
	-0.563683	-0.572791	-0.925174	0.556777	-0.8037	0.981655
	-0.376213	-1.18532	-0.130172	0.446879	-0.848551	-0.611781
	0.30733	0.358891	0.345754	-0.353235	-0.477238	-0.702263
	1.5558	-0.278219	-0.522352	-0.32189	-0.0905716	0.156071
	1.83891	2.30497	-0.186224	-0.944309	-1.21972	-0.764705
	0.124044	-0.705536	-0.251765	0.229593	-0.501951	0.173032
	-1.65564	-0.318128	0.581332	-0.285085	0.200599	-1.18642
	-1.52324	-0.58318	-0.812306	1.13388	0.346871	-0.562634
	-3.69833	0.252073	-0.465802	0.997685	0.504188	-0.362531
	-0.11429	0.0277992	-0.672566	0.179101	-0.518432	-0.220785
	0.759522	-0.121142	-0.288185	0.0831868	-0.257047	0.149768
	-3.1446	-0.55949	0.3323	-0.850768	0.115715	-0.380608
	-3.67454	2.1555	1.1105	-1.20114	1.58918	0.824871
	-5.19277	0.964379	0.229419	-0.314374	1.62781	0.659536
	-3.33794	3.23765	-1.13536	0.40456	1.28066	-0.0162394

## Sheet: PCA_HID1
	0.15061	-1.21309	0.559593	-0.0335355	2.54635	1.1067	-0.26365	0.138579	0.0613587	-0.330076	3.00343	0.911622
	-0.740812	-0.884445	1.26699	-1.806	-0.848113	0.871273	-0.00301492	0.0825229	2.34769	-0.111299	0.0685196	-0.160638
	-0.263119	-1.08491	0.952341	-1.11392	0.75385	2.06509	0.123658	2.20362	0.0915215	0.051588	0.180914	0.590554
	-0.0384988	-0.82063	5.93254	-0.543347	3.10614	-0.0888878	1.6	0.18236	-0.00611662	0.293556	-0.49009	-0.801033
	-0.710232	-0.463815	-0.663051	-1.33365	0.851305	-0.955441	-0.386438	0.415436	-0.124222	-0.291234	0.815727	3.63165
	-0.678387	-0.131101	-0.642653	-0.831377	1.46008	-0.328219	0.167064	0.041221	-0.100071	2.6894	-0.348251	-0.350962
	-0.40348	-0.30268	0.0952909	-1.2154	0.450686	-0.436432
	-0.112605	-0.539404	-0.639366	-1.01963	1.44168	-0.464987
	-0.363481	-0.784254	2.75096	-0.289744	0.564407	0.806471
	-0.657885	-0.80774	1.50942	-0.0139086	3.98732	-1.29305
	-0.755945	-0.658667	0.787877	-1.02317	2.10395	-0.95673
	-0.786162	-0.597078	1.51866	-1.95174	0.426056	-0.825219
	-0.12482	-1.1269	3.51143	-0.450907	0.376976	1.31776
	-0.367708	-0.71034	0.115049	-1.46294	0.346459	-0.127831
	-0.314596	-0.538051	0.845431	-1.78	-0.10887	0.131283
	-0.503451	-0.565434	-0.226373	-1.49739	-0.862275	-0.0311679
	-0.913572	-0.564681	-0.581271	-1.23026	-0.570747	0.115079
	-1.02149	-0.482464	0.0950767	-1.47955	-0.615269	-0.884786
	-0.276872	-0.646732	1.23115	-1.4604	-0.145313	0.210157
	-0.253828	-0.476587	1.25338	-1.36728	-0.861301	0.435382
	-0.193991	-0.613495	-0.221194	-1.72329	-0.816828	0.291649
	-0.28726	-0.689744	-0.500862	0.557555	-1.39787	-0.288183
	0.312841	-0.93769	-0.357067	2.32529	-1.0116	1.43794
	0.735146	-0.715863	-0.191999	-0.706531	-0.167213	0.201489
	0.509875	-0.569241	-0.576943	-1.41568	-0.473154	0.393914
	-0.149846	-0.737126	0.890719	-1.88512	-1.28365	0.536564
	0.0978474	-0.600446	-0.612152	-1.16717	0.888205	-0.00578581
	0.105139	-0.823545	0.843512	-1.09569	1.27409	-0.142899
	-1.32449	-0.490561	-0.45062	2.06211	-1.47177	-0.375927
	-0.55531	-0.91341	1.06371	2.4473	0.170754	1.08025
	0.0382894	-0.999798	-0.478856	0.98286	0.964225	0.799145
	-0.19462	0.134344	0.227108	1.45327	-0.288776	0.121652
	-0.511623	-0.669905	0.237443	1.76821	-0.0313378	-0.52259
	-0.770518	-0.644782	0.610146	1.61114	-0.0811528	-0.156049
	-1.09899	-0.636194	-0.516122	1.46382	0.432174	-0.511223
	-1.63874	-0.489107	-0.520438	1.35838	-1.14914	-1.20336
	0.248156	-0.0917824	-0.537676	-0.546543	-1.2233	0.532008
	-0.399029	-0.688552	-0.477054	-0.173003	-0.0843512	1.7506
	-0.229681	1.79985	1.95322	-0.270899	-0.243211	1.0124
	0.420793	0.480936	-0.115581	1.72716	0.872183	1.30052
	0.637633	0.403686	-0.0589849	2.61667	0.375249	1.45476
	-0.130357	-0.142989	-0.14105	-0.63875	-1.49777	1.23956
	-0.338334	0.978268	-0.238255	-0.492794	-0.724253	0.137429
	-0.358505	0.991813	0.228803	1.76715	-0.0581764	0.761137
	-1.01102	-0.25876	0.534676	1.20553	-0.818197	-1.6461
	0.982753	1.48348	-0.250982	2.01045	0.111848	-1.85262
	0.956292	3.50074	-0.841511	0.703005	1.23438	-3.67302
	1.6442	2.7769	4.82935	1.0371	0.86812	0.0907143
	0.541178	-0.713448	0.201338	0.726915	-1.06927	-1.00929
	-0.770005	-0.874879	6.41683	-0.432007	-1.32772	0.357514
	-1.06054	-0.259505	0.861359	-0.528656	-0.484478	-0.652299
	-0.770659	-0.691524	-0.497369	-0.206977	-1.71983	0.416936
	0.566283	-0.101475	-0.547632	-1.15236	-0.876856	1.06059
	1.29422	-0.332791	0.244697	-0.689457	-0.871442	1.9133
	0.934463	1.83863	-0.623734	-0.331568	0.148589	0.656622
	0.450311	0.170093	-0.61383	-0.213412	1.0973	-0.209766
	-0.312066	-0.347075	-0.218571	-0.291516	-0.423137	-0.628627
	-0.369428	0.0787981	-0.619375	-0.450748	-1.06599	-1.31725
	-0.880132	-0.320081	-0.673005	-0.362419	0.439111	-2.26492
	-1.07021	-0.711197	-0.201339	-0.50256	0.218539	0.0570352
	-0.610242	-0.799766	-0.629624	0.0714382	2.44641	-1.00079
	-0.421597	-0.88349	-0.287412	0.294626	3.75298	-1.16232
	-0.244921	-0.944864	-0.58479	0.17365	2.37244	-0.183799
	-0.212575	-0.826602	-0.546535	0.622483	1.30263	-0.1595
	-0.282617	-1.28801	0.295573	0.678835	1.68437	2.36269
	-1.23295	-0.602202	3.76453	0.151466	0.321202	-1.54955
	-0.562323	-0.967061	0.164169	-0.340776	1.49543	0.346193
	0.293079	-1.0793	-0.45002	0.670707	-0.0903763	1.17634
	-0.640963	-0.758637	-0.564706	-0.439711	-0.100839	-0.21
	-0.815018	-0.438084	-0.594492	0.22811	-1.13653	-1.87725
	-0.0686661	-0.811486	-0.572595	0.0859048	0.764674	-0.544228
	-0.306907	-0.889725	-0.492298	0.139773	-0.260145	0.775419
	-0.999382	-0.213673	-0.712228	-1.33139	-0.950705	-2.90157
	-0.212064	-1.07298	-0.119117	0.789451	1.0103	0.843131
	-0.530391	-0.952447	-0.524863	-0.763044	-0.0480757	0.948238
	-0.417401	-0.952132	-0.43844	1.50691	0.295518	0.973976
	-0.950988	-0.495131	-0.584202	-0.0619526	-1.31988	-1.47454
	-0.496201	-0.892981	-0.212275	0.069986	1.74521	-0.162208
	0.308271	-0.914025	-0.531951	-0.315935	0.487754	0.607254
	-1.69083	-0.076031	-0.682119	-0.195741	-0.767774	-3.0484
	0.537999	-1.03002	-0.565486	-0.33491	1.87167	0.424957
	0.0412726	-0.831111	-0.59994	-0.36164	1.59443	-0.345356
	0.137724	-0.837844	-0.652364	-0.7371	2.59012	-0.737903
	-0.296035	-0.922585	-0.623709	-0.166122	2.85461	-0.521417
	-0.353028	-0.984041	-0.587413	-0.030308	2.53245	0.0123359
	-0.412591	-0.912628	-0.227603	-0.33349	1.84033	-0.104523
	-0.226769	-0.85495	-0.215792	0.28932	1.94626	-0.339837
	-0.0585113	-0.733417	-0.199238	0.0806612	1.26051	0.0149414
	0.330016	-0.825463	-0.578824	-0.288899	1.22625	-0.102291
	-0.0882259	-0.86603	-0.224078	-0.585683	1.58961	0.130494
	-0.313964	-0.860336	-0.555825	-0.74897	0.534013	0.555715
	-0.711571	-0.718268	-0.267932	-0.271106	2.19388	-0.783909
	-0.198932	-0.572763	-0.298706	-0.518456	1.68909	-1.45678
	0.301997	-0.775766	-0.554039	-0.807874	-0.618002	0.089553
	0.10219	-0.796518	-0.64093	-0.602275	1.57105	-1.09989
	-0.185569	-0.964925	-0.156251	-0.06323	0.644561	0.686398
	-0.525589	-0.749951	-0.202394	-0.380608	0.608805	0.0579341
	0.487814	-0.248147	-0.553402	0.675288	0.884661	-0.110434
	0.619631	-0.5716	-0.591352	-0.497858	1.00863	-0.099312
	0.0237688	-0.694354	-0.597165	-0.336356	0.506519	-0.761567
	-0.109492	-0.439077	-0.602112	0.0850517	1.5973	-0.483709
	-1.31331	-0.566685	-0.530796	1.04342	-0.0882923	-0.656519
	-0.638581	-0.31114	-0.193425	1.3797	-0.856018	-1.87926
	-0.272443	-0.299252	-0.176729	0.0989329	-0.323103	0.107714
	-0.252593	-0.480058	-0.529099	-0.638854	-1.14667	0.546356
	0.0138133	-0.33867	0.123694	-0.878237	0.539895	-0.0779206
	-0.269622	-0.380764	-0.554584	-0.720947	-0.22997	0.583298
	-0.565558	-0.165019	0.139371	-0.816321	-0.350735	-0.0471022
	-0.0205976	-0.587526	-0.589159	-0.746817	-0.809789	-0.757461
	0.564125	0.0858932	-0.149911	-0.936978	-1.19779	1.66078
	0.498514	0.748059	0.0217641	-1.50106	-0.996217	-1.82528
	0.757848	-0.508346	0.442046	-0.997678	-0.427478	-1.80978
	-0.561071	0.0276721	-0.540354	-1.32124	-1.14545	1.43506
	-1.0625	-0.601196	-0.561739	-0.644084	-1.25829	-0.390052
	0.0903265	2.18419	-0.272757	-0.811301	0.104596	1.13356
	-0.096878	-0.539438	-0.549522	0.985175	-1.17337	-1.67387
	-0.671726	-0.95965	-0.392007	1.38562	-1.40834	1.33313
	0.442596	-0.974857	-0.395998	0.878374	-1.17187	1.80992
	-0.720288	-0.715589	-0.0546369	0.473555	-1.79227	1.5989
	-0.928852	-0.502322	0.234375	0.141952	-1.64597	0.346816
	0.284672	-0.407679	-0.20763	-0.571346	0.359258	0.263135
	-0.466719	-0.513278	0.163827	-0.475129	-0.679116	-0.285777
	-0.0959052	-0.905396	-0.138698	-0.552433	-0.184261	1.21908
	-0.65752	-0.249743	-0.174553	-0.451536	-0.210913	0.840048
	-0.565275	-0.277772	0.592032	-0.0231405	-0.37141	1.21578
	-0.620669	0.253373	0.956951	1.27257	0.0178656	0.612271
	-0.436895	-0.0746188	-0.550293	-0.26315	-0.235819	0.511205
	-0.933277	0.752451	-0.265021	-0.557678	-0.409706	-0.469519
	-0.140341	-0.473586	-0.42684	-0.0887577	-1.72599	2.20942
	-0.0351005	1.94461	-0.227895	-0.155555	-0.502025	1.04168
	-0.289067	1.4553	-0.604547	1.12078	-0.684896	-1.07859
	-0.11528	0.644293	0.52508	1.67697	1.31652	-0.426824
	-0.394355	-0.0329974	-0.0861968	2.74161	0.514515	0.377866
	0.040241	1.43676	0.994918	2.08304	-0.537896	1.48543
	0.892312	-0.343804	-0.509008	2.43838	-0.821139	-1.81517
	0.90013	-0.00386466	-0.399766	2.95064	-0.275882	0.972781
	0.132644	2.30699	-0.26653	0.338045	0.29577	0.3403
	-0.572143	-0.392158	-0.226954	-0.169799	-0.406249	-0.979284
	0.951911	-0.707497	-0.137675	0.614714	-0.675204	-0.0640853
	0.522118	0.626351	-0.216823	0.135972	0.317611	0.233045
	0.27473	0.591386	-0.612338	-0.780228	-0.265081	0.0594104
	0.0289141	1.73845	-0.579919	0.0333381	0.325252	1.41591
	-0.938997	0.793431	-0.17352	-0.738049	-1.38701	1.48774
	-0.440333	1.9523	1.19009	-0.306419	-0.151214	0.407527
	0.301505	0.622489	0.129401	-0.153382	0.19978	0.0134968
	-1.46721	-0.20225	-0.233228	-0.706007	-1.19807	-0.805421
	-0.218742	-0.296656	-0.595961	-0.882082	-0.602252	-0.403005
	0.154388	-0.322466	-0.559904	-0.518695	-0.988878	-0.12627
	0.626346	-0.0316776	-0.501772	1.81012	0.540787	0.0273756
	0.102314	-0.668604	-0.575671	-0.273552	0.898019	-0.0628575
	-0.628295	-0.829735	-0.164332	-0.41983	0.0651853	0.67827
	1.66668	0.11217	-0.146945	0.659358	-0.224642	0.620469
	1.50522	0.108521	0.190486	0.955876	0.227369	-0.104045
	0.773269	0.278584	-0.180709	1.40071	0.530429	-0.365008
	0.748435	0.166259	-0.532576	0.475908	-0.128866	0.427716
	0.0625868	0.295175	-0.182804	1.23291	-0.306492	-0.650509
	1.48175	0.0433889	-0.126378	1.31896	0.12622	0.597381
	0.544995	0.225158	-0.727414	-2.74078	-0.920735	-1.50651
	1.66064	1.46656	0.120868	-0.300533	0.288444	0.708766
	1.06948	-0.253829	-0.54859	0.02333	-0.161414	0.0730216
	0.382976	0.760945	-0.617671	-0.355938	0.294059	-0.0501572
	0.598618	2.15345	-0.286323	-0.233718	0.79183	0.533657
	0.215273	2.83018	-0.663321	-0.447794	0.0307583	0.669308
	-0.351987	0.610535	1.6288	-0.547441	-0.457387	1.08954
	-0.228057	0.620059	-0.224911	-0.780659	0.29605	0.97464
	0.125894	1.93543	0.0744045	-0.0223191	0.631028	-0.0401382
	1.00073	0.0151011	-0.604334	-1.0633	1.20288	0.773695
	-0.0859589	0.0950135	-0.617905	-1.1634	0.176376	0.10875
	0.212082	1.10555	0.0807938	-0.827681	0.186728	-0.0697556
	1.03994	0.362007	-0.254033	-0.870186	0.480339	0.151448
	1.29141	0.449474	-0.588557	-0.862727	0.923238	1.19474
	1.60771	-0.770184	0.240365	-1.24341	-0.796325	1.99229
	1.35461	0.153032	0.12564	-1.20444	0.34423	0.583389
	1.77166	-0.572513	-0.560416	-1.10964	0.583546	1.00245
	0.347265	1.15249	0.078524	-1.40572	-0.396257	0.181008
	0.394194	2.89482	-0.688035	-0.964921	0.519068	0.893761
	0.38025	1.30633	0.449711	-0.731781	0.409048	0.235412
	0.693675	0.573736	-0.611743	-0.683033	0.607786	0.410504
	1.08208	0.0610851	-0.589311	-0.773897	0.764444	0.655675
	2.00242	-0.682259	-0.497043	-0.160235	1.18437	1.82385
	1.2901	-0.502399	0.188001	-0.944809	-0.518004	0.804228
	-0.317072	-0.464196	-0.203467	-0.922668	-1.63725	-0.377485
	0.0328586	-0.466161	0.175605	0.00242926	-1.29748	-0.78844
	0.298889	2.18437	-0.529507	0.741537	-0.437116	1.93294
	-0.0347328	0.343515	-0.521183	0.684302	0.272412	0.911809
	-0.797132	-0.0973882	-0.503572	1.33355	-0.148101	0.097241
	-0.0966733	-0.611182	-0.452529	1.48505	0.984341	1.31504
	0.114724	-0.190471	-0.530326	-0.312282	-0.59482	0.731091
	-0.390229	-0.611436	-0.517617	0.809755	-0.202332	-0.238165
	-0.378112	-0.802324	-0.44229	1.13858	0.789193	1.65114
	-1.21959	-0.537799	-0.50841	1.19204	0.345823	0.00271715
	-0.918862	-0.125254	0.609117	1.80163	-0.0199924	0.140199
	-0.864823	-0.745527	-0.0787807	2.8302	0.550981	-0.13824
	-0.335114	-0.594855	0.688316	1.95757	-0.41335	1.27499
	-0.655516	-0.496702	-0.189809	-0.509528	-1.64498	-0.475488
	-0.283672	-0.313428	-0.198605	0.0758575	0.0998307	-0.195048
	0.559206	1.77586	0.0976798	-0.88405	-0.303288	0.737944
	0.912504	-0.547094	-0.54024	0.103161	-0.80581	-0.408385
	-0.646984	-0.0757432	-0.198142	-0.465937	-0.24433	0.411648
	0.700829	-0.703795	-0.533348	-0.943619	0.679388	1.48387
	-0.706578	0.0626901	0.51247	-0.268056	-0.0203976	0.0013066
	-0.731467	-0.4168	-0.586548	-0.170109	-1.58913	-1.50643
	1.13577	-0.695464	-0.185708	-0.0848576	-1.19793	-0.824083
	0.452162	-0.953833	-0.44002	0.131747	-0.959744	1.60775
	0.163292	-0.746075	0.5465	-0.358178	-0.872941	-0.302084
	-0.550082	0.613595	-0.566666	-0.00815473	0.283332	0.76159
	-0.940995	0.0933863	-0.590395	-0.0932403	-0.327596	-0.525496
	-1.12718	1.19445	-0.298254	-0.182395	-0.0753017	-1.07812
	-1.05529	0.960287	-0.245988	-0.149975	0.0973362	0.0575538
	-0.422497	0.623456	-0.616788	-0.461607	0.365712	0.0273774
	0.713029	-0.770313	-0.143638	0.609049	-0.961271	-0.406347
	-1.02868	-0.374669	-0.586298	-0.425596	-1.68027	-1.23954
	-0.596262	-0.222458	0.985683	1.51726	-0.512261	0.355125
	-1.2908	0.198019	0.148357	0.217664	-0.463281	-0.565222
	-0.740735	-0.464116	-0.17988	0.198963	-1.30041	-0.726323
	-0.122778	-0.0453551	-0.174338	0.265032	-0.463993	0.148609
	-0.379078	0.155765	-0.212609	0.192233	-0.299895	-0.441028
	-0.0340103	0.492691	0.137179	0.49763	0.38833	-0.453504
	-0.139886	0.207781	-0.574687	0.588378	-0.268195	-0.724573
	-0.336017	0.972354	0.874426	0.694253	0.0469273	-0.185347
	-0.218426	1.00534	-0.625261	-0.126994	0.572786	-0.0690034
	-0.741189	1.73045	-0.536507	2.45037	0.723308	0.290634
	-0.175557	-0.288436	-0.652762	-0.585381	1.57619	-0.930358
	-0.624971	1.10218	-0.254147	-0.670487	0.470305	0.692145
	-0.734204	0.108449	-0.531374	0.527522	1.05373	1.0548
	-0.46153	0.310839	-0.478742	0.814261	-0.614398	1.34265
	-0.835287	2.22283	-0.668293	-0.399916	1.09468	0.562427
	-0.543993	-0.577372	-0.443557	0.983411	-1.0985	0.974258
	0.112112	0.323562	0.126662	-1.19784	-1.37056	-0.108752
	-1.22646	2.37954	-0.296321	0.347214	-0.279441	-0.587993
	-0.591702	1.91457	0.121003	0.287368	0.654314	0.825282
	-0.963571	-0.0248655	-0.13597	-0.186268	-1.02519	1.30769
	0.018355	-0.571283	0.0892562	-0.461438	0.352975	-1.66358
	2.62414	-0.793121	3.83672	0.746289	-1.09767	-1.47461
	0.230173	2.86871	0.742838	-0.637664	-0.0266799	-0.428135
	-0.334274	2.37212	-0.34254	-0.502787	0.549588	-0.473848
	-0.23628	1.37964	-0.278927	-0.582822	0.268393	0.118211
	-0.589671	1.27876	0.508741	-0.0104414	0.507199	1.03813
	-0.63626	2.97168	0.780422	0.393579	0.491715	-0.128122
	-0.176883	1.46093	-0.282428	0.216953	-0.442418	-1.08643
	0.126972	2.80331	-0.301305	-0.0911094	0.350601	0.396522
	-0.00894898	3.74688	-0.743463	-0.33552	0.452124	-0.352299
	-0.317612	1.42992	0.111743	-0.511221	-0.538562	0.306134
	-1.48135	0.965011	7.01674	-0.302152	-1.13327	-1.15465
	-0.272305	0.308955	-0.189686	-0.364818	-0.217352	0.867799
	-0.661936	-0.362463	0.159941	-0.351899	-1.14531	-0.6105
	-0.626167	0.0562471	0.213423	-0.785724	-0.74161	1.74808
	0.51656	1.8996	0.827703	-0.340772	-0.0199291	0.476758
	1.39227	-0.475732	0.157567	-0.631092	-1.21846	-0.622068
	-0.15998	2.11439	-0.800328	-1.13055	0.0354093	-2.66431
	1.20451	-0.751678	-0.176173	-0.394474	-1.23676	-0.350996
	2.45645	-0.649445	1.59483	-0.0304537	0.12313	-1.23676
	1.34312	-0.62514	-0.251795	-1.13211	-1.47988	-1.49797
	5.48105	-1.03654	-0.230497	-1.09662	-0.804467	-1.20476
	5.46195	-0.992994	-0.156381	0.0965914	-0.782881	-0.524104
	5.35267	-0.862102	0.170282	0.0506214	-0.668953	-1.23044
	-0.59226	-0.799269	-0.392333	1.1037	-1.69502	1.59843
	-1.68739	-0.481721	-0.11208	2.58928	-1.04692	-1.30008
	-0.155964	-0.108925	1.67055	2.24644	-0.414069	-1.34111
	0.0843913	-0.1035	0.493549	-0.0967281	-0.378692	-1.01945
	0.621597	-0.553494	0.187343	0.299279	0.129046	-0.136845
	1.00548	-0.50023	-0.107053	1.28152	-0.637747	0.227138
	-0.215369	-0.931803	-0.419192	0.727777	-1.43128	1.31758
	-1.51863	-0.354191	-0.210146	0.0642211	-0.732266	-0.89813
	-0.586875	1.00606	0.074862	-0.529782	-0.0933044	-0.722897
	-0.45168	-0.00823605	-0.566223	-0.595113	0.362119	0.835171
	-0.690373	3.17028	-0.338514	-0.876356	-0.254103	0.315567
	-0.643342	-0.496732	-0.16098	0.00214232	-0.547647	0.310451
	-0.0678267	0.255169	0.0486745	-0.150434	0.0626052	-2.37871
	-0.445224	-0.63055	-0.532699	1.56415	0.161803	-1.19199
	0.910822	-0.426829	-0.156338	2.13198	-0.564854	-1.73992
	-0.581671	0.319487	-0.559526	0.331715	-0.456606	-0.070007
	-0.425941	-0.00474475	-0.182647	-0.0850409	-0.0410288	0.574618
	1.08938	-0.493861	-0.249595	-0.250001	-1.03677	-1.96458
	4.28657	0.298237	0.879755	0.327462	-0.182447	-0.62913
	3.79668	-0.895105	0.219658	1.49352	-0.575027	-1.37596
	2.87502	1.57272	-0.545742	2.66485	0.258371	-0.710188

## Sheet: PCA
	XLSTAT 2015.6.01.24159 - Principal Component Analysis (PCA) - on 1/9/2016 at 7:50:05 AM
	Observations/variables table: Workbook = PCA_adaptive_final2.xls / Sheet = standarizing / Range = standarizing!$C$1:$H$278 / 277 rows and 6 columns
	Observation labels: Workbook = PCA_adaptive_final2.xls / Sheet = standarizing / Range = standarizing!$B$1:$B$278 / 277 rows and 1 column
	PCA type: Pearson (n)
	Rotation: Varimax / Number of factors = 12
	Type of biplot: Distance biplot / Coefficient = Automatic
	Summary statistics:
	Variable	Observations	Obs. with missing data	Obs. without missing data	Minimum	Maximum	Mean	Std. deviation
	1comun_ha	277	0	277	-1.86673	3.58278	-3.44696e-16	1
	2water_ha	277	0	277	-0.564838	7.05851	1.90142e-15	1
	3materi_ha	277	0	277	-0.883666	3.61649	1.82932e-16	1
	NEAR_DIST	277	0	277	-1.17958	5.40536	-3.07066e-16	1
	km_km2_1	277	0	277	-2.70214	2.3235	5.18906e-16	1
	NDVI_ALL	277	0	277	-2.3684	2.99013	2.71545e-15	1
	Correlation matrix (Pearson (n)):
	Variables	1comun_ha	2water_ha	3materi_ha	NEAR_DIST	km_km2_1	NDVI_ALL
	1comun_ha	1	0.0448662	0.136253	-0.352638	0.513567	-0.259494
	2water_ha	0.0448662	1	0.0693722	-0.000948228	-0.072229	-0.0808044
	3materi_ha	0.136253	0.0693722	1	0.11418	0.311157	0.0230372
	NEAR_DIST	-0.352638	-0.000948228	0.11418	1	-0.441179	0.237862
	km_km2_1	0.513567	-0.072229	0.311157	-0.441179	1	-0.231091
	NDVI_ALL	-0.259494	-0.0808044	0.0230372	0.237862	-0.231091	1
	Values in bold are different from 0 with a significance level alpha=0.05
	Bartlett's sphericity test:
	Chi-square (Observed value)	241.53
	Chi-square (Critical value)	24.9958
	DF	15
	p-value	< 0.0001
	alpha	0.05
	Test interpretation:
	H0: There is no correlation significantly different from 0 between the variables.
	Ha: At least one of the correlations between the variables is significantly different from 0.
	As the computed p-value is lower than the significance level alpha=0.05, one should reject the null hypothesis H0, and accept the alternative hypothesis Ha.
	The risk to reject the null hypothesis H0 while it is true is lower than 0.01%.
	Principal Component Analysis:
	Eigenvalues:
		F1	F2	F3	F4	F5	F6
	Eigenvalue	2.07712	1.15479	1.04633	0.775733	0.580669	0.36537
	Variability (%)	34.6186	19.2464	17.4388	12.9289	9.67781	6.08949
	Cumulative %	34.6186	53.865	71.3038	84.2327	93.9105	100
	Eigenvectors:
		F1	F2	F3	F4	F5	F6
	1comun_ha	0.537503	0.0441826	0.0141512	0.11927	0.784711	-0.280963
	2water_ha	0.0223134	0.141051	0.91389	0.345693	-0.037346	0.153341
	3materi_ha	0.178101	0.83541	-0.014319	-0.168079	-0.286396	-0.399865
	NEAR_DIST	-0.471125	0.396204	0.0583104	-0.417477	0.514251	0.422993
	km_km2_1	0.575332	0.197927	-0.208076	0.08505	-0.147024	0.746775
	NDVI_ALL	-0.354833	0.289983	-0.343081	0.810247	0.121411	0.0325444
	Factor loadings:
		F1	F2	F3	F4	F5	F6
	1comun_ha	0.774661	0.0474791	0.0144752	0.105048	0.597963	-0.169831
	2water_ha	0.0321586	0.151575	0.934819	0.304472	-0.0284583	0.0926882
	3materi_ha	0.256683	0.89774	-0.014647	-0.148037	-0.218239	-0.241701
	NEAR_DIST	-0.678994	0.425765	0.0596458	-0.367696	0.391867	0.255681
	km_km2_1	0.82918	0.212694	-0.212841	0.0749084	-0.112034	0.451394
	NDVI_ALL	-0.511392	0.311618	-0.350938	0.713631	0.0925169	0.0196717
	Correlations between variables and factors:
		F1	F2	F3	F4	F5	F6
	1comun_ha	0.774661	0.0474791	0.0144752	0.105048	0.597963	-0.169831
	2water_ha	0.0321586	0.151575	0.934819	0.304472	-0.0284583	0.0926882
	3materi_ha	0.256683	0.89774	-0.014647	-0.148037	-0.218239	-0.241701
	NEAR_DIST	-0.678994	0.425765	0.0596458	-0.367696	0.391867	0.255681
	km_km2_1	0.82918	0.212694	-0.212841	0.0749084	-0.112034	0.451394
	NDVI_ALL	-0.511392	0.311618	-0.350938	0.713631	0.0925169	0.0196717
	Contribution of the variables (%):
		F1	F2	F3	F4	F5	F6
	1comun_ha	28.891	0.195211	0.0200255	1.42253	61.5772	7.89404
	2water_ha	0.049789	1.98955	83.5195	11.9504	0.139472	2.35134
	3materi_ha	3.17201	69.791	0.0205035	2.82507	8.20229	15.9892
	NEAR_DIST	22.1958	15.6978	0.34001	17.4287	26.4454	17.8923
	km_km2_1	33.1007	3.91751	4.32957	0.72335	2.1616	55.7673
	NDVI_ALL	12.5906	8.40899	11.7704	65.65	1.47405	0.105914
	Factor scores:
	Observation	F1	F2	F3	F4	F5	F6
	Huel‚n	2.47743	-0.605846	0.359598	0.633966	1.70593	0.464681
	Moneda	1.2875	-1.34591	1.5987	-0.518584	-0.900801	0.640505
	Amun tegui	2.73871	-0.835604	0.862715	-0.000923181	0.229382	1.08286
	Brasil	2.62055	0.104931	5.80209	1.8807	1.82149	0.146084
	Chacabuco	0.946691	-1.38217	0.0106512	-0.800902	0.330138	-0.734086
	Portales	1.73003	-0.750208	-0.27491	-0.383079	0.61088	-0.601052
	Matucana	0.839765	-0.872175	0.586129	-0.626882	0.110186	-0.319959
	San Saturnino	1.20308	-0.970069	-0.133433	-0.677706	0.909156	-0.428465
	Mapocho	1.35662	-0.344044	2.50721	1.00458	0.176663	0.609533
	Vicu¤a Mackenna	2.37347	-0.843273	1.68967	1.14357	2.39983	-1.09371
	San Isidro	1.78423	-1.19919	1.27225	0.0423152	1.09308	-0.771708
	Universidad	1.12155	-1.39343	2.23728	-0.566596	-0.0540095	-0.411325
	Almagro	1.46718	-0.395311	3.19071	1.103	0.142146	1.08009
	Porvenir	0.999746	-1.24231	0.636552	-0.736833	0.0937025	-0.0594181
	San Diego	1.04779	-1.02352	1.37419	-0.815147	-0.271942	0.166924
	Santa Elena	0.272557	-1.27156	0.288005	-0.959971	-0.718295	0.0842104
	Carmen	0.751133	-1.36774	-0.192138	-0.682645	-0.687761	-0.0248144
	Victoria	0.16441	-1.52004	0.726263	-0.710363	-0.706142	-0.471543
	Valpara¡so	0.870714	-0.934211	1.61219	-0.466234	-0.244827	0.283767
	Franklin	0.472626	-0.728829	1.54675	-0.487133	-0.717407	0.474836
	Matadero	0.457453	-1.18744	0.326043	-1.19633	-0.615044	0.311231
	Parque O?Higgins	-1.61867	-0.774416	-0.619244	0.27904	-0.702288	0.14817
	Club H¡pico	-1.3404	0.194917	-1.41083	1.57273	-0.211995	1.13671
	San Eugenio	-0.30796	-0.55668	0.0849519	-0.729368	0.26361	0.440529
	Exposici¢n	0.161949	-0.773271	-0.0882495	-1.30732	-0.115678	0.442529
	San Alfonso	0.341017	-1.13757	1.37513	-1.00347	-0.921053	0.635582
	Avenida Espa¤a	1.05296	-0.913813	-0.140914	-0.867389	0.60998	-0.0590224
	Ej‚rcito	1.18478	-0.879443	1.23396	-0.313093	0.874786	-0.00232315
	Quinta Normal	-1.76146	-0.572659	-1.14966	1.70462	-1.05195	-0.154413
	Independencia	-0.116771	0.0934429	-0.09616	2.50912	0.159997	0.682986
	Juan Antonio R¡os	0.567079	-0.442294	-0.926891	0.855903	0.824343	0.429462
	Miraflores	-0.711802	0.53717	-0.336003	1.13341	-0.164565	0.0698639
	Hip¢dromo	-1.18854	-0.340522	-0.30543	1.57487	0.138727	-0.157002
	Santa Laura	-0.6557	-0.34659	0.00493241	1.69177	-0.0629309	-0.019641
	El Molino	-0.264163	-0.73763	-0.942899	1.39335	0.16808	-0.453955
	Escuela de Medicina	-1.58624	-1.08424	-0.816671	1.26888	-0.955221	-0.688027
	Conchal¡	-0.457987	-0.184151	-0.414732	-0.721542	-0.707436	0.471924
	Juanita Aguirre	1.49887	-0.562566	-0.761831	0.110475	-0.252493	0.839014
	Pomaire	1.46412	1.93439	1.66243	0.270955	-0.815416	0.201777
	Eneas Gonel	0.653568	1.43962	-0.954674	1.16362	0.601229	0.474981
	La Palma	-0.246803	1.75209	-1.23156	1.70307	0.469607	0.720579
	Monterrey	0.200371	-0.227288	-0.183049	-0.493219	-1.10587	0.794898
	El Cortijo	0.293314	0.545058	-0.126596	-0.510864	-0.83289	-0.159257
	Luther King	0.161121	1.48366	-0.601847	1.36592	-0.319249	0.0947498
	Huechuraba	-1.94199	-0.576244	0.35518	1.21485	-0.554111	-0.753106
	La Pincoya	-2.73006	1.96799	-0.516701	0.636808	0.524773	-0.959892
	Avenida Principal	-2.07431	2.97053	-0.270805	-0.783617	0.84129	-2.53537
	Rep£blica de Francia	-0.0347446	4.30842	4.20229	1.28394	0.517995	0.113318
	La Pir mide	-2.58531	-0.421831	0.185368	0.288442	-0.0988065	0.0382505
	Recoleta	-0.044624	-0.275182	6.04505	1.93921	-1.15608	0.950101
	Cerro Blanco	0.0645479	-0.869379	1.05886	0.212718	-0.650593	-0.361869
	Cementerio General	-0.573025	-1.08811	-0.529286	-0.0642407	-1.23206	0.393301
	Lo Ar nguiz	0.329653	-0.125239	-0.299067	-1.1929	-0.486215	0.730275
	Salzburgo	0.230028	0.406694	0.157186	-0.790692	-0.218103	1.43817
	Cementerio Israelita	0.648522	1.99587	-0.57932	-0.97671	-0.0292463	0.0269548
	Quinta Bella	0.51939	0.195604	-0.423252	-0.427476	0.815808	-0.2608
	Cementerio Cat¢lico	-0.565443	-0.71697	0.01034	-0.202014	-0.252234	-0.24439
	Regimiento Buin	-1.3919	-0.638546	-0.184073	-0.60292	-0.680206	-0.609683
	Cerro San Crist¢bal	-0.77443	-1.30951	-0.0828652	-0.218845	0.218369	-1.33254
	Condell	1.02102	-1.25361	-0.0790019	0.111492	-0.182883	-0.139031
	Pedro de Valdivia	1.26369	-1.13003	-0.41298	0.391735	1.52883	-0.88412
	Los Leones	1.89682	-0.972756	-0.11305	0.726274	2.4312	-1.07121
	Pocuro	1.51454	-0.907619	-0.549711	0.420452	1.57874	-0.362892
	Diego de Almagro	0.472855	-0.69084	-0.683489	0.60758	0.963867	-0.185036
	Parque Bustamante	2.70542	-0.460206	-0.428809	1.23734	0.971337	1.08551
	Pedro Valdivia Norte	-0.267188	-0.744134	3.72892	1.70972	-0.0791616	-0.604336
	Hospital Militar	1.75649	-1.04411	0.194698	0.348904	0.809294	0.00811116
	Naciones Unidas	0.00991998	-0.477282	-0.85907	0.474998	0.241005	0.855168
	Estadio Manquehue	0.204596	-1.22298	-0.359698	-0.161694	-0.149725	-0.123209
	Lo Curro	-2.08118	-1.19406	-0.300503	0.0778648	-0.662346	-0.834906
	Club de Golf	-0.0707686	-0.893667	-0.436411	0.0736175	0.689366	-0.254991
	Vitacura	0.299674	-0.8182	-0.674627	0.228481	-0.141592	0.489909
	La Dehesa	-1.75316	-1.77064	0.329397	-1.09293	-0.700409	-1.47619
	Escuela Militar	0.903279	-0.607724	-0.546053	0.93952	0.737099	0.424889
	Estadio Palestino	1.21285	-1.20834	-0.438092	-0.29515	-0.190036	0.474865
	Hospital Fach	0.238517	-0.418311	-1.14319	1.34386	0.262751	0.507472
	Las Condes	-1.67213	-1.31847	-0.282232	-0.0548822	-0.884016	-0.643604
	Estadio Italiano	1.29401	-0.969124	-0.191101	0.47866	1.07186	-0.294499
	Los Dom¡nicos	0.555818	-0.727747	-0.472341	-0.264027	0.530549	0.437852
	Cerro Apoquindo	-1.80549	-1.59718	-0.0536463	-0.031652	-0.773864	-1.75571
	Chapiqui¤a	1.31151	-0.714792	-0.431886	-0.219517	1.49242	0.208784
	El Pill n	0.889437	-0.926592	-0.333581	-0.185185	1.17071	-0.276605
	Sebasti n El Cano	1.48121	-1.04679	-0.156836	-0.425647	1.81516	-0.606475
	Estadio Espa¤ol	1.84007	-1.06481	-0.398089	0.208349	1.84878	-0.625381
	Vaticano	1.96728	-1.00405	-0.526748	0.353168	1.60022	-0.320012
	Cerro San Luis	1.56213	-1.06341	-0.0703582	0.173706	1.12299	-0.266452
	Sim¢n Bolivar	1.01845	-0.780516	-0.215829	0.536125	1.32947	-0.34733
	Pucar	0.79175	-0.625421	-0.197716	0.265653	0.90101	-0.0595518
	Plaza Los Guindos	0.560029	-0.744314	-0.373621	-0.255711	1.04261	-0.0299112
	Chacra Valpara¡so	1.47423	-0.928796	-0.00965832	-0.14053	1.04176	-0.0506158
	Plaza ¥u¤oa	1.22162	-1.08549	-0.374203	-0.355956	0.268098	0.228477
	Santa Julia	1.52143	-1.11952	-0.00979193	0.272784	1.25547	-0.760978
	Plaza Za¤artu	0.402333	-1.01822	0.213315	-0.231755	1.17578	-0.902974
	Estadio Nacional	-0.424305	-0.923216	-0.225976	-0.799822	-0.150665	0.33397
	Piscina Mundt	0.360207	-1.10576	-0.128927	-0.458372	1.23486	-0.622996
	Crescente Err zuriz	0.948105	-0.820542	-0.254576	0.24356	0.445396	0.374898
	Hospital de Carabineros	0.876093	-1.00362	-0.0837079	0.0444682	0.284319	-0.0549583
	Larra¡n	-0.170305	0.12855	-0.687661	0.256194	0.86355	-0.0525683
	Lynch Norte	0.369714	-0.471357	-0.301081	-0.576591	0.952168	0.0157393
	Pr¡ncipe de Gales	-0.258274	-0.941718	-0.265637	-0.331078	0.531718	-0.32734
	Parque La Quintrala	0.757763	-0.524369	-0.480022	0.119091	1.0839	-0.46177
	Plaza Ossand¢n	-0.400793	-0.953271	-0.799297	1.09082	-0.264719	-0.514955
	La Reina	-2.54202	-0.572884	-0.314446	0.965206	-0.357752	-0.81072
	Aer¢dromo Tobalaba	-0.11636	-0.37439	-0.23647	0.135462	-0.233223	0.0899145
	Lo Plaza	-0.0969748	-0.764734	-0.401705	-0.532044	-0.784527	0.429823
	Macul	0.722083	-0.543813	0.449499	-0.489695	0.326521	-0.0471728
	Pedreros	0.730645	-0.657614	-0.400815	-0.504128	-0.275904	0.266492
	Camino Agr¡cola	0.465667	-0.645752	0.388639	-0.34643	-0.469763	-0.0702915
	Villa Santa Carolina	-1.01009	-1.05604	-0.130876	-0.762873	-0.333964	-0.153334
	Jos‚ Arrieta	0.509316	0.276084	-0.131955	-0.933664	-0.776242	1.05563
	Pe¤alol‚n	-1.5936	-0.00188851	0.93101	-1.60891	-0.500254	-0.756627
	Lo Hermida	-1.90737	-0.777364	1.19199	-0.969583	0.24851	-0.440302
	Torres de Macul	1.32193	-0.467825	-0.388456	-0.912266	-1.17539	0.633255
	Vi¤a Macul	-0.403594	-1.41497	-0.287543	-0.313386	-1.04078	-0.163184
	Villa Los Lagos	1.93394	1.95422	-0.243924	-0.917545	-0.5687	-0.0137891
	La Florida Oriente	-2.86651	-0.703911	-0.515943	0.391287	-0.333611	-0.514018
	La Alborada	-0.568837	-0.575102	-1.16087	1.21003	-0.905705	0.891677
	Santa Raquel	-0.512094	-0.173424	-1.01241	0.500538	-0.42098	1.34668
	O? Higgins	-0.0698579	-0.573368	-0.59299	0.624299	-1.32914	1.02204
	San Rafael	-0.571925	-0.774827	0.0357657	0.439177	-1.27123	0.336224
	Walker Mart¡nez	0.477005	-0.387177	-0.0208133	-0.454787	0.339855	0.200281
	San Joaqu¡n	-0.322592	-0.874532	0.352902	-0.135527	-0.494506	-0.0136427
	El Pinar	0.936054	-0.812543	-0.179572	-0.189502	-0.131255	0.758138
	Edwards Bello Norte	1.12452	-0.506728	-0.219325	-0.0506122	-0.459308	0.29332
	Edwards Bello Sur	1.02592	-0.17641	0.277148	0.468989	-0.535117	0.598395
	La Castrina	0.362884	0.635905	0.281477	1.43833	-0.264731	0.174095
	Pedro Mira	0.627604	-0.322439	-0.558224	-0.166861	-0.362142	0.129966
	Las Industrias	0.437759	-0.0391775	-0.0351641	-0.324764	-0.768744	-0.591711
	La Granja	0.417922	-0.216163	-0.838892	-0.0844092	-1.22239	1.34007
	San Gregorio Poniente	1.06579	1.84692	-0.419227	-0.428387	-0.859456	0.082435
	Malaqu¡as Concha	-1.40767	1.19871	-0.785979	0.345862	-0.602901	-0.830245
	Avenida Central	0.0807667	1.1153	-0.0141396	1.40926	0.787655	-0.513833
	Parque Intercomunal	-0.469337	0.749421	-1.13485	2.16135	0.371726	0.0419345
	San Gregorio Oriente	0.0664466	2.38908	-0.130638	1.61425	-0.616608	0.578403
	Mapuhu‚	-4.09432	0.33346	-0.892076	1.06944	0.371409	-0.405028
	San Ricardo	-1.61809	1.41494	-1.54723	1.69198	0.365048	0.739484
	Pablo de Rokha	0.852202	2.29	-0.472478	-0.173214	-0.272411	-0.408966
	Antumapu	-0.728778	-0.900115	0.0168444	-0.0406281	-0.28493	-0.462713
	La Platina	-1.75524	-0.118731	-0.259324	0.0697471	0.19234	0.481224
	Poblaci¢n Modelo	0.165952	0.857235	-0.274861	-0.202639	0.251746	0.0250537
	Las Am‚ricas	0.200964	0.312709	-0.310024	-0.954798	-0.240722	-0.0655241
	Paraguay	1.80278	1.81114	-0.877823	-0.274628	-0.309251	0.15698
	General K”rner	1.34935	0.301982	-0.300196	-0.381769	-1.59733	0.468085
	La Bandera	1.23608	1.7399	1.06915	0.0319132	-0.793216	-0.2493
	San Ram¢n	0.211376	0.673037	0.180603	-0.25122	0.0835897	-0.0863884
	Barros Luco	-0.258431	-1.27458	0.0941271	-0.193171	-1.21992	-0.531123
	Lo Vial	-0.27802	-0.836328	-0.180489	-0.78061	-0.402313	-0.142936
	Lo Mena	-0.81353	-0.54858	-0.308788	-0.665716	-0.478794	0.157304
	Atacama	-0.958842	0.753888	-1.06095	0.969424	0.753053	0.0768602
	Salesianos	0.526781	-0.700871	-0.404464	-0.215358	0.719664	-0.050841
	El Llano	1.01754	-1.02633	-0.171927	0.0676551	-0.136182	0.316435
	La Cisterna	-1.15144	1.09505	-0.391727	-0.185038	0.493944	0.71381
	Ochagav¡a	-1.41148	1.04292	-0.0359517	0.180939	0.798846	0.300095
	Lo Ovalle	-1.07435	0.936079	-0.533059	0.643097	0.734035	-0.117344
	El Parr¢n	-0.49613	0.611187	-0.708976	-0.105296	0.192457	0.329425
	Vicu¤a Mackenna	-1.37356	0.5015	-0.470098	0.67045	-0.0336038	-0.297915
	La Cultura	-1.13081	1.17727	-0.605399	0.405602	0.708255	0.629279
	El Bosque	-0.826598	-0.885316	0.608887	-2.62483	-0.451627	-0.576999
	Lagos de Chile	0.202067	2.10202	0.151988	-0.923031	0.398512	0.362284
	Capit n Avalos	-0.904467	0.148251	-0.464131	-0.520136	0.388632	0.338435
	Sargento Aldea	0.299717	0.648462	-0.432262	-0.667613	0.150189	-0.21245
	Aviadores	1.32968	2.22905	-0.294988	-0.666792	0.167851	-0.260247
	Santa Elena	1.39223	2.54647	-0.645513	-0.964118	-0.609667	-0.362982
	El Almendro	1.25571	0.678252	1.45277	0.180404	-0.75781	0.4836
	Le¢n XIII	1.73829	0.401638	-0.165252	-0.522686	-0.220185	0.168661
	Los C¢ndores	0.913002	1.82994	0.0605437	-0.261942	0.00570873	-0.53193
	La Victoria	1.4104	0.227424	-0.282404	-1.12151	0.94345	0.336567
	Estadio Yarur	0.901044	-0.374278	-0.202254	-0.970002	-0.0512363	-0.0973342
	La Marina	0.678942	0.837423	0.371753	-0.792387	-0.115997	-0.27346
	Miguel D vila	0.323914	0.507045	0.0975522	-1.07119	0.52808	0.130029
	La Feria	1.34029	0.877739	-0.416458	-1.14348	0.768067	0.554317
	Lo Valledor Norte	0.306414	-0.0111458	0.359188	-1.22299	-0.0139014	1.63181
	Lo Valledor Sur	0.474385	0.483538	0.503711	-1.26018	0.528035	0.506824
	Navidad	0.441833	0.0254094	-0.215636	-1.38876	0.974294	0.875401
	Lo Espejo	0.644975	0.777444	0.522511	-1.30511	-0.501808	-0.0499317
	Las Torres	2.11738	2.58516	-0.521033	-1.34479	-0.332815	-0.320353
	Poblaci¢n Caro Sur	0.995423	1.24784	0.629387	-0.656145	0.00489732	-0.138532
	Poblaci¢n Caro Norte	0.819078	0.61754	-0.381967	-0.915581	0.420152	0.0654427
	Quiriquina	0.778239	0.349141	-0.343632	-1.00488	0.742515	0.36963
	Carlos Dittborn	0.883859	0.525288	-0.635329	-0.633284	1.44351	1.2637
	Clara Estrella	-0.290839	-0.0442372	0.428265	-1.01161	0.127988	0.895486
	Estaci¢n Central	-1.0121	-1.02951	0.185218	-0.739513	-1.04008	0.0857161
	Maestranza	-1.79037	-0.606538	0.328404	-0.0908211	-0.579091	-0.0219563
	Hermanos Carrera	1.18445	2.62168	-1.18129	0.0361911	-0.748676	0.502247
	Nogales	0.685504	0.630025	-0.922245	0.39183	0.0511251	0.256062
	La Araucana	-0.226051	-0.0688432	-1.00712	1.09737	-0.256081	-0.128008
	Infante Cerda	0.931633	0.119031	-1.20015	1.25624	0.687472	0.552774
	Chuchunco	0.135907	-0.182667	-0.532619	-0.404605	-0.363411	0.456006
	Las Parcelas	-0.683442	-0.599935	-0.73237	0.613764	-0.0273024	-0.0644108
	Las Rejas	1.372	-0.219018	-1.15535	1.15062	0.432798	0.708788
	Pila del Ganso	0.331521	-0.682274	-0.957767	1.26332	-0.0338432	-0.258992
	Ecuador	-0.227464	0.18366	-0.143065	1.83472	-0.212836	-0.0464414
	Universidad T‚cnica	-0.767188	-0.16544	-1.0681	2.47013	0.42786	-0.153506
	Bernal del Mercado	-0.238649	0.274332	-0.31395	1.86964	-0.227959	0.807813
	Cerrillos	-1.0871	-1.08974	0.0530751	-0.319729	-1.12261	-0.026888
	Villa M‚xico	-0.0120515	-0.442596	-0.183544	0.14084	0.0498246	-0.121146
	Divino Maestro	0.912663	1.71275	0.245639	-1.04529	-0.512184	0.112638
	Lo Err zuriz	-1.80579	-0.28678	-0.393702	-0.46693	0.0653895	0.251341
	Cinco de Abril	0.802767	-0.441968	-0.150744	-0.135042	-0.466781	0.0603567
	Los Libertadores	1.52029	-0.38151	-0.413743	-0.798058	0.600327	0.850705
	Ram¢n Freire	0.645915	-0.245303	0.526039	0.215078	-0.342415	-0.146942
	Feria Internacional	-1.98228	-1.2102	-0.229513	-0.257259	-0.981913	-0.57986
	Las Industrias	-2.53062	-0.437346	0.104366	-0.629034	-0.029917	0.240803
	San Mart¡n	-0.119081	-0.420006	-0.749964	-0.0436285	-0.340171	1.19865
	Maip£ Poniente	-1.03607	-0.741149	0.717935	-0.157266	-0.309314	0.257726
	Portales	1.3647	0.406563	-0.731181	0.0254193	-0.249875	-0.0232043
	Templo Votivo	0.0313814	-0.549689	-0.477047	0.012235	-0.521838	-0.500691
	O?Higgins	0.269527	0.28435	-0.0897999	-0.0730837	-0.639504	-1.07512
	Las Heras	1.18348	0.360522	-0.276602	0.0819571	-0.579855	-0.499867
	Blanco Encalada	0.992783	0.174689	-0.459568	-0.409913	-0.112387	-0.359667
	Las Lomas	-2.1016	-0.36198	-0.208475	0.103746	-0.0218684	0.323511
	Esquina Blanca	-1.48963	-1.32598	-0.216279	-0.324104	-1.21524	-0.530057
	Municipalidad	-0.530442	0.217379	0.283363	1.605	-0.418514	0.264641
	Carrascal	0.022517	-0.408004	0.0892153	0.55387	-0.750266	-0.537934
	Yungay	-1.32076	-0.907314	-0.136049	0.231917	-0.865156	-0.214467
	Villa Sana	-0.315454	-0.0291519	-0.296914	0.14915	-0.303082	0.113681
	Quidora	-0.38952	-0.0944514	-0.204703	0.122306	-0.290779	-0.301531
	Mercurio	-0.158007	0.534122	0.040047	0.341759	0.203071	-0.37488
	C¢nsul Poinsett	-0.960511	0.0651545	-0.608488	0.179161	-0.111948	-0.41504
	Catamarca	0.0465917	1.05117	0.575149	0.730044	-0.255285	-0.313044
	Frontera	0.864768	0.698822	-0.556862	-0.291738	0.0500404	-0.470165
	Lo Prado	0.481439	2.03296	-1.49282	1.69982	-0.0290882	-0.572491
	Blanqueado	0.820291	-0.724171	-0.208927	-0.408648	1.00127	-0.73315
	Territorio Ant rtico	1.9955	0.653024	-0.206428	-0.381005	-0.335449	-0.202081
	California	1.91277	0.143916	-0.941565	0.667279	0.26408	0.070655
	Oscar Bonilla	0.555475	0.512084	-1.05055	0.597605	-0.676176	0.507116
	Costa Rica	2.67581	1.60531	-0.692786	-0.345044	-0.239013	-0.707667
	Municipalidad	-0.388892	-0.366652	-0.991738	0.809566	-0.749671	0.606586
	Embalse Lo Prado	-0.518306	-0.106196	0.548966	-1.06099	-0.946683	0.115811
	Barrancas	0.614183	1.56878	-0.405182	0.181466	-1.06375	-1.10431
	La Estrella	1.9526	1.79241	-0.228632	0.311966	-0.32599	-0.299844
	Estrella de Chile	0.996016	-0.288765	-0.4027	0.17808	-1.14331	0.522258
	Santa Corina	-0.976626	-0.95971	0.603702	-0.315544	0.48005	-0.691665
	Pudahuel	-4.34551	0.832473	3.81665	0.60638	0.677443	0.687681
	Cerro Navia	0.610817	2.51378	0.964772	-0.776102	-0.581227	-0.74654
	Janequeo	1.17862	1.72785	-0.111936	-0.667733	-0.304639	-0.981152
	Jos‚ Joaqu¡n P‚rez	1.13872	0.962569	-0.123217	-0.57833	-0.291926	-0.402619
	Poblaci¢n Roosevelt	2.00103	1.22004	0.20582	0.312136	-0.335657	-0.000736161
	Dalmacia	1.34448	2.6594	0.524492	0.354659	-0.574261	-0.910751
	El Montijo	-0.817797	1.02828	-0.158836	-0.216193	-0.505663	-0.834543
	Violeta Parra	1.3021	2.61157	-0.376949	-0.550394	-0.394508	-0.518993
	Victoria	1.24793	3.11779	-0.577675	-0.996097	-0.521365	-1.17822
	Renca	0.701336	1.05261	0.166617	-0.459063	-0.841582	-0.180247
	Lo Ruiz	-0.160776	0.923859	6.79394	2.10629	-1.55894	-0.330641
	Jos‚ Miguel Carrera	0.980887	0.189075	-0.255565	-0.217664	-0.427804	0.274445
	Santa Mar¡a	-0.835554	-0.871546	0.354442	-0.0752683	-0.835833	-0.169897
	Planta El‚ctrica	1.68243	-0.104786	0.0646199	-0.214058	-0.971178	0.765613
	Jos‚ Miguel Infante	0.725564	2.04706	0.791269	-0.429414	-0.327614	-0.0196886
	El Perejil	-2.20712	-0.210072	0.586501	-1.02754	-0.0704002	0.371422
	Cerro Colorado	-0.849184	0.831401	0.143691	-1.50761	-0.292639	-1.86029
	Quilicura	-2.08337	-0.460149	0.128493	-0.830637	-0.0942811	0.491723
	Lo Echevers	-2.7042	0.423148	1.93328	-0.434733	1.27223	0.311906
	San Ignacio	-2.86777	-0.774768	0.556592	-1.56513	-0.152548	-0.0144708
	Chicureo	-5.09587	0.688218	0.784515	-2.90852	1.94037	1.14389
	Algarrobal	-5.13247	1.242	0.295559	-1.98051	1.96916	1.46881
	La Vilana	-5.46315	1.21157	0.754964	-1.93613	2.03016	1.09342
	Puente Alto	-0.445044	-0.445329	-1.11805	0.945757	-1.13556	1.03894
	El Peral	-2.18031	-0.667559	-0.845357	2.28919	-0.802317	-0.705186
	Las Vizcachas	-2.4445	0.493674	1.049	2.02926	0.0231847	-0.379654
	Regimiento	-1.13231	-0.240799	0.711675	-0.0561334	-0.080934	-0.323586
	Bajos de Mena	-0.73944	-0.14082	0.151687	0.125077	0.47978	0.2211
	Tocornal	-1.82222	0.364416	-0.523487	0.529874	0.219126	0.590129
	Gabriela	-0.563683	-0.572791	-0.925174	0.556777	-0.8037	0.981655
	O?Higgins	-0.376213	-1.18532	-0.130172	0.446879	-0.848551	-0.611781
	Escuela de Infanter¡a	0.30733	0.358891	0.345754	-0.353235	-0.477238	-0.702263
	Calder¢n de La Barca	1.5558	-0.278219	-0.522352	-0.32189	-0.0905716	0.156071
	Santa Marta	1.83891	2.30497	-0.186224	-0.944309	-1.21972	-0.764705
	Hospital	0.124044	-0.705536	-0.251765	0.229593	-0.501951	0.173032
	Cerro Negro	-1.65564	-0.318128	0.581332	-0.285085	0.200599	-1.18642
	Maestranza	-1.52324	-0.58318	-0.812306	1.13388	0.346871	-0.562634
	Nos	-3.69833	0.252073	-0.465802	0.997685	0.504188	-0.362531
	Nogales	-0.11429	0.0277992	-0.672566	0.179101	-0.518432	-0.220785
	Tejas de Chena	0.759522	-0.121142	-0.288185	0.0831868	-0.257047	0.149768
	Chena	-3.1446	-0.55949	0.3323	-0.850768	0.115715	-0.380608
	Villa Los Silos	-3.67454	2.1555	1.1105	-1.20114	1.58918	0.824871
	Casa de Ejercicios	-5.19277	0.964379	0.229419	-0.314374	1.62781	0.659536
	Padre Hurtado	-3.33794	3.23765	-1.13536	0.40456	1.28066	-0.0162394
	Contribution of the observations (%):
		F1	F2	F3	F4	F5	F6
	Huel‚n	1.06675	0.114747	0.0446157	0.187042	1.80931	0.213352
	Moneda	0.288107	0.566309	0.881835	0.125154	0.504486	0.405352
	Amun tegui	1.30362	0.218283	0.256795	3.96626e-07	0.0327122	1.1586
	Brasil	1.19356	0.00344212	11.6151	1.64607	2.06274	0.0210859
	Chacabuco	0.155767	0.597232	3.91423e-05	0.298515	0.0677613	0.532453
	Portales	0.520198	0.175947	0.0260757	0.0682945	0.232009	0.356953
	Matucana	0.122567	0.237808	0.118533	0.182885	0.00754829	0.101152
	San Saturnino	0.251564	0.294187	0.00614297	0.213742	0.513888	0.181392
	Mapocho	0.319873	0.0370038	2.16887	0.469654	0.0194036	0.367099
	Vicu¤a Mackenna	0.979103	0.222308	0.985052	0.608604	3.58058	1.18194
	San Isidro	0.553302	0.449567	0.558469	0.000833299	0.742847	0.588429
	Universidad	0.218623	0.606998	1.727	0.149401	0.00181356	0.16717
	Almagro	0.374131	0.0488536	3.51259	0.56619	0.0125621	1.15267
	Porvenir	0.173716	0.482483	0.139804	0.252666	0.00545876	0.0034884
	San Diego	0.190814	0.327503	0.651552	0.309229	0.0459775	0.0275313
	Santa Elena	0.0129114	0.505468	0.0286188	0.428869	0.320773	0.00700679
	Carmen	0.0980604	0.584825	0.0127374	0.216869	0.294081	0.00060841
	Victoria	0.00469804	0.722316	0.181987	0.234838	0.31001	0.2197
	Valpara¡so	0.131768	0.27284	0.896784	0.101162	0.0372658	0.0795632
	Franklin	0.0388235	0.166062	0.825454	0.110434	0.31998	0.222779
	Matadero	0.0363709	0.440803	0.0366776	0.666059	0.235182	0.0957091
	Parque O?Higgins	0.455384	0.187485	0.132305	0.0362361	0.306636	0.0216923
	Club H¡pico	0.31227	0.0118774	0.686759	1.15111	0.0279411	1.27669
	San Eugenio	0.0164834	0.0968791	0.00249	0.247572	0.0432031	0.191751
	Exposici¢n	0.00455844	0.186931	0.00268706	0.795371	0.0083194	0.193495
	San Alfonso	0.0202121	0.404552	0.652439	0.46862	0.527425	0.399145
	Avenida Espa¤a	0.192701	0.261056	0.00685108	0.350136	0.231325	0.00344208
	Ej‚rcito	0.24397	0.241788	0.525358	0.0456198	0.475769	5.33265e-06
	Quinta Normal	0.539268	0.10252	0.45603	1.35227	0.687985	0.0235591
	Independencia	0.00236992	0.00272968	0.00319038	2.92988	0.0159153	0.460905
	Juan Antonio R¡os	0.0558916	0.0611563	0.296422	0.340924	0.422481	0.182238
	Miraflores	0.0880598	0.0902075	0.0389529	0.597836	0.016837	0.00482273
	Hip¢dromo	0.245521	0.03625	0.0321867	1.15425	0.011965	0.0243556
	Santa Laura	0.0747257	0.0375535	8.39405e-06	1.33195	0.00246218	0.000381168
	El Molino	0.0121284	0.170097	0.306749	0.903496	0.017564	0.203617
	Escuela de Medicina	0.437318	0.367511	0.230116	0.749292	0.567283	0.467734
	Conchal¡	0.0364557	0.0106015	0.0593455	0.242288	0.311147	0.220055
	Juanita Aguirre	0.39047	0.0989387	0.200249	0.00567987	0.0396361	0.695547
	Pomaire	0.372577	1.16979	0.953539	0.0341667	0.413381	0.0402282
	Eneas Gonel	0.0742405	0.647906	0.314458	0.630132	0.224735	0.222916
	La Palma	0.0105867	0.959691	0.523316	1.34981	0.137107	0.51304
	Monterrey	0.00697796	0.01615	0.0115608	0.113211	0.760332	0.624325
	El Cortijo	0.0149529	0.0928762	0.00552961	0.121456	0.431288	0.0250602
	Luther King	0.00451196	0.688153	0.124976	0.868281	0.0633652	0.00887043
	Huechuraba	0.655474	0.103808	0.0435262	0.686837	0.190891	0.560403
	La Pincoya	1.2954	1.21077	0.0921154	0.188723	0.171212	0.9104
	Avenida Principal	0.747838	2.75858	0.0253027	0.285769	0.440031	6.35142
	Rep£blica de Francia	0.000209814	5.80303	6.09291	0.767181	0.166818	0.0126877
	La Pir mide	1.16168	0.0556282	0.0118556	0.0387191	0.00606964	0.00144564
	Recoleta	0.000346096	0.0236733	12.6082	1.75008	0.83093	0.891923
	Cerro Blanco	0.000724143	0.236285	0.386836	0.0210579	0.263154	0.129387
	Cementerio General	0.0570698	0.370139	0.096657	0.00192056	0.943747	0.15284
	Lo Ar nguiz	0.0188875	0.00490337	0.0308595	0.662237	0.146976	0.52694
	Salzburgo	0.00919646	0.0517075	0.0085247	0.290953	0.0295744	2.04366
	Cementerio Israelita	0.0730986	1.24532	0.115795	0.443955	0.000531783	0.000717892
	Quinta Bella	0.0468864	0.0119611	0.061809	0.0850415	0.413778	0.0672053
	Cementerio Cat¢lico	0.0555697	0.160702	3.6889e-05	0.0189919	0.0395548	0.0590141
	Regimiento Buin	0.336727	0.127469	0.0116905	0.169172	0.287655	0.367279
	Cerro San Crist¢bal	0.104237	0.536092	0.00236918	0.0222886	0.0296466	1.75448
	Condell	0.181186	0.491293	0.00215341	0.00578485	0.0207941	0.0190989
	Pedro de Valdivia	0.277548	0.399206	0.0588451	0.0714154	1.45316	0.772343
	Los Leones	0.625337	0.295819	0.00440958	0.245476	3.6748	1.13379
	Pocuro	0.398677	0.257529	0.104261	0.0822697	1.54958	0.13012
	Diego de Almagro	0.0388611	0.149202	0.161182	0.171797	0.577598	0.0338297
	Parque Bustamante	1.27212	0.0662101	0.0634425	0.712497	0.586586	1.16428
	Pedro Valdivia Norte	0.0124077	0.17311	4.79754	1.36037	0.00389601	0.360865
	Hospital Militar	0.536228	0.340808	0.0130791	0.0566527	0.407197	6.5006e-05
	Naciones Unidas	1.71034e-05	0.0712146	0.25463	0.105001	0.0361113	0.722587
	Estadio Manquehue	0.00727534	0.467583	0.0446405	0.0121673	0.0139373	0.0149994
	Lo Curro	0.752798	0.445728	0.0311566	0.00282156	0.272748	0.688753
	Club de Golf	0.000870445	0.249672	0.065712	0.00252215	0.295455	0.0642448
	Vitacura	0.0156084	0.209285	0.157029	0.0242946	0.0124643	0.237148
	La Dehesa	0.534197	0.98012	0.0374363	0.555899	0.304997	2.15314
	Escuela Militar	0.141809	0.11546	0.102878	0.41079	0.337787	0.178377
	Estadio Palestino	0.255665	0.456451	0.066219	0.040541	0.0224525	0.222807
	Hospital Fach	0.00988775	0.0547037	0.450908	0.840463	0.0429221	0.254456
	Las Condes	0.485958	0.543448	0.0274831	0.00140175	0.485861	0.409285
	Estadio Italiano	0.291029	0.293614	0.0126002	0.106626	0.71428	0.0856951
	Los Dom¡nicos	0.0536938	0.165569	0.0769775	0.0324417	0.175002	0.189428
	Cerro Apoquindo	0.566567	0.797488	0.000992963	0.000466242	0.372324	3.04573
	Chapiqui¤a	0.298955	0.159727	0.0643563	0.0224255	1.38476	0.0430706
	El Pill n	0.137496	0.268408	0.0383933	0.0159595	0.852098	0.0755977
	Sebasti n El Cano	0.381325	0.34256	0.00848683	0.0843153	2.04843	0.363424
	Estadio Espa¤ol	0.588478	0.35446	0.0546779	0.0202018	2.12502	0.386435
	Vaticano	0.672653	0.315159	0.0957323	0.0580459	1.59203	0.101186
	Cerro San Luis	0.424126	0.353525	0.00170798	0.0140423	0.784055	0.0701497
	Sim¢n Bolivar	0.180275	0.19045	0.016072	0.133764	1.09888	0.119199
	Pucar	0.108952	0.122282	0.0134876	0.0328425	0.504721	0.00350411
	Plaza Los Guindos	0.0545107	0.173193	0.0481632	0.0304304	0.67583	0.000884006
	Chacra Valpara¡so	0.377736	0.269687	3.21852e-05	0.00919063	0.674723	0.0025314
	Plaza ¥u¤oa	0.259376	0.368356	0.0483133	0.058966	0.0446869	0.0515789
	Santa Julia	0.40231	0.391817	3.30818e-05	0.0346294	0.979945	0.572179
	Plaza Za¤artu	0.0281339	0.324114	0.0156999	0.0249958	0.859502	0.805636
	Estadio Nacional	0.0312908	0.266456	0.0176188	0.297711	0.0141129	0.110205
	Piscina Mundt	0.0225509	0.382244	0.00573509	0.0977785	0.948036	0.383494
	Crescente Err zuriz	0.156233	0.210485	0.0223607	0.027607	0.123335	0.138872
	Hospital de Carabineros	0.133401	0.314891	0.00241761	0.000920253	0.0502579	0.00298439
	Larra¡n	0.005041	0.00516612	0.163155	0.0305453	0.463625	0.00273046
	Lynch Norte	0.023757	0.0694575	0.0312765	0.154719	0.563662	0.000244769
	Pr¡ncipe de Gales	0.0115936	0.277243	0.0243462	0.0510115	0.175774	0.105873
	Parque La Quintrala	0.0997992	0.0859593	0.0795015	0.00660038	0.730415	0.210688
	Plaza Ossand¢n	0.0279189	0.284087	0.220429	0.553752	0.0435675	0.262015
	La Reina	1.1231	0.102601	0.0341149	0.433559	0.0795712	0.649426
	Aer¢dromo Tobalaba	0.00235325	0.0438194	0.0192933	0.00853967	0.0338169	0.00798817
	Lo Plaza	0.00163447	0.182827	0.055676	0.131735	0.382656	0.182544
	Macul	0.090622	0.0924524	0.0697124	0.111599	0.0662848	0.00219873
	Pedreros	0.092784	0.135195	0.0554294	0.118274	0.0473268	0.0701708
	Camino Agr¡cola	0.0376886	0.130362	0.052113	0.0558519	0.137198	0.00488195
	Villa Santa Carolina	0.177331	0.348641	0.00590976	0.27084	0.069341	0.0232309
	Jos‚ Arrieta	0.0450852	0.0238288	0.00600764	0.405686	0.374616	1.10105
	Pe¤alol‚n	0.441387	1.11496e-06	0.299062	1.20468	0.155587	0.565654
	Lo Hermida	0.632312	0.188915	0.490225	0.4375	0.0383956	0.191553
	Torres de Macul	0.303723	0.0684203	0.0520638	0.387303	0.858932	0.396228
	Vi¤a Macul	0.0283106	0.62591	0.0285272	0.0457053	0.67346	0.0263113
	Villa Los Lagos	0.650051	1.19389	0.0205288	0.391799	0.201075	0.000187871
	La Florida Oriente	1.42812	0.154901	0.0918453	0.0712522	0.0691946	0.261062
	La Alborada	0.0562388	0.103397	0.464961	0.681398	0.509994	0.785603
	Santa Raquel	0.0455783	0.00940241	0.353641	0.116596	0.110183	1.79192
	O? Higgins	0.000848184	0.102774	0.121324	0.181381	1.09833	1.0321
	San Rafael	0.0568509	0.187684	0.000441353	0.089761	1.00471	0.111698
	Walker Mart¡nez	0.0395462	0.0468638	0.000149463	0.096255	0.0718088	0.039634
	San Joaqu¡n	0.018087	0.239095	0.0429697	0.00854792	0.152032	0.000183903
	El Pinar	0.152286	0.206401	0.0111257	0.0167124	0.0107108	0.567917
	Edwards Bello Norte	0.219783	0.0802728	0.016597	0.00119212	0.131159	0.0850105
	Edwards Bello Sur	0.182931	0.00972895	0.0265018	0.102361	0.178028	0.353805
	La Castrina	0.0228873	0.126416	0.0273363	0.962772	0.0435714	0.0299474
	Pedro Mira	0.0684591	0.0325022	0.107515	0.0129573	0.0815361	0.0166897
	Las Industrias	0.0333066	0.000479834	0.00042663	0.0490843	0.367414	0.345945
	La Granja	0.0303564	0.0146076	0.242809	0.0033158	0.92899	1.77437
	San Gregorio Poniente	0.197425	1.06639	0.0606388	0.0854044	0.459239	0.00671445
	Malaqu¡as Concha	0.344398	0.449208	0.213145	0.055669	0.225987	0.681084
	Avenida Central	0.00113377	0.388867	6.89805e-05	0.924258	0.385713	0.260874
	Parque Intercomunal	0.0382851	0.175578	0.444358	2.17398	0.0859087	0.00173753
	San Gregorio Oriente	0.000767371	1.78435	0.00588833	1.21269	0.23638	0.330558
	Mapuhu‚	2.91356	0.0347622	0.274572	0.532261	0.0857623	0.162091
	San Ricardo	0.455055	0.625889	0.825969	1.33228	0.0828499	0.540313
	Pablo de Rokha	0.126225	1.63941	0.0770223	0.0139629	0.0461361	0.165258
	Antumapu	0.0923103	0.253288	9.78954e-05	0.000768175	0.0504742	0.211549
	La Platina	0.535468	0.00440702	0.0232027	0.00226391	0.0230002	0.228814
	Poblaci¢n Modelo	0.00478654	0.22973	0.0260663	0.0191098	0.0394019	0.000620201
	Las Am‚ricas	0.00701935	0.0305702	0.0331622	0.424259	0.0360265	0.00424219
	Paraguay	0.564866	1.02546	0.265869	0.0350993	0.0594586	0.0243489
	General K”rner	0.316455	0.0285089	0.0310929	0.0678281	1.58628	0.21649
	La Bandera	0.265553	0.946387	0.394392	0.000473968	0.391178	0.0614088
	San Ram¢n	0.00776554	0.141611	0.0112539	0.0293709	0.00434407	0.00737392
	Barros Luco	0.0116078	0.507866	0.0030569	0.0173656	0.925243	0.278726
	Lo Vial	0.0134342	0.218661	0.0112397	0.28358	0.100628	0.0201869
	Lo Mena	0.115029	0.0940804	0.0328983	0.206246	0.142524	0.0244494
	Atacama	0.159792	0.177677	0.388364	0.437356	0.352568	0.00583702
	Salesianos	0.0482302	0.153566	0.0564433	0.0215839	0.321997	0.00255397
	El Llano	0.179954	0.3293	0.0101987	0.00213014	0.0115301	0.0989368
	La Cisterna	0.230432	0.374873	0.0529444	0.0159342	0.151687	0.503447
	Ochagav¡a	0.346267	0.340032	0.000445956	0.0152361	0.396751	0.0889825
	Lo Ovalle	0.200608	0.273932	0.0980399	0.192469	0.334985	0.0136054
	El Parr¢n	0.042781	0.11678	0.173426	0.0051598	0.0230282	0.107226
	Vicu¤a Mackenna	0.32791	0.078625	0.0762481	0.20919	0.000702049	0.0876948
	La Cultura	0.22225	0.433284	0.126455	0.0765613	0.311868	0.391268
	El Bosque	0.118754	0.245028	0.127916	3.20634	0.126809	0.328956
	Lagos de Chile	0.0070966	1.38131	0.00797025	0.396497	0.0987357	0.129684
	Capit n Avalos	0.142182	0.00687088	0.0743247	0.125905	0.0939005	0.113172
	Sargento Aldea	0.0156129	0.131458	0.0644683	0.207423	0.0140238	0.0445964
	Aviadores	0.307294	1.55331	0.0300235	0.206913	0.0175161	0.0669205
	Santa Elena	0.336884	2.02719	0.143768	0.432582	0.231088	0.130184
	El Almendro	0.274057	0.143814	0.728194	0.0151461	0.357036	0.231079
	Le¢n XIII	0.525177	0.05043	0.00942211	0.127142	0.0301416	0.028107
	Los C¢ndores	0.144878	1.04687	0.00126471	0.0319314	2.02615e-05	0.279574
	La Victoria	0.345737	0.0161694	0.0275165	0.585352	0.553388	0.111926
	Estadio Yarur	0.141108	0.0437932	0.014114	0.437878	0.0016321	0.00936092
	La Marina	0.080117	0.219234	0.0476828	0.292202	0.0083653	0.0738884
	Miguel D vila	0.0182356	0.0803731	0.00328342	0.533999	0.173377	0.0167058
	La Feria	0.312217	0.240852	0.0598405	0.608502	0.366767	0.303602
	Lo Valledor Norte	0.0163184	3.88367e-05	0.044514	0.696073	0.000120147	2.63105
	Lo Valledor Sur	0.039113	0.0730936	0.0875418	0.739047	0.173348	0.253807
	Navidad	0.0339293	0.00020184	0.0160433	0.897558	0.590163	0.757185
	Lo Espejo	0.0723011	0.188955	0.0941986	0.792683	0.156555	0.00246343
	Las Torres	0.779217	2.08926	0.0936664	0.841625	0.068865	0.101402
	Poblaci¢n Caro Sur	0.172217	0.486781	0.136675	0.200359	1.49111e-05	0.0189621
	Poblaci¢n Caro Norte	0.116603	0.11922	0.050339	0.390123	0.10975	0.00423165
	Quiriquina	0.105265	0.0381083	0.0407418	0.469933	0.342769	0.134997
	Carlos Dittborn	0.135777	0.0862608	0.139268	0.18664	1.29548	1.57789
	Clara Estrella	0.0147016	0.000611778	0.0632816	0.476246	0.0101842	0.792329
	Estaci¢n Central	0.178035	0.331345	0.0118364	0.254507	0.672546	0.0072596
	Maestranza	0.557113	0.11501	0.0372109	0.00383868	0.20849	0.000476326
	Hermanos Carrera	0.243835	2.14872	0.481466	0.000609552	0.348482	0.249243
	Nogales	0.0816733	0.124089	0.293458	0.0714501	0.00162503	0.0647855
	La Araucana	0.0088812	0.00148163	0.349955	0.560419	0.0407705	0.0161906
	Infante Cerda	0.150852	0.00442936	0.496959	0.734436	0.293834	0.301914
	Chuchunco	0.0032103	0.0104314	0.0978781	0.0761852	0.0821086	0.205461
	Las Parcelas	0.0811825	0.112519	0.185061	0.175311	0.000463439	0.00409926
	Las Rejas	0.327164	0.0149961	0.460555	0.616126	0.116456	0.496387
	Pila del Ganso	0.0191021	0.145524	0.316499	0.742737	0.00071209	0.0662768
	Ecuador	0.00899256	0.010545	0.00706186	1.56656	0.0281632	0.00213107
	Universidad T‚cnica	0.102297	0.00855655	0.393616	2.83953	0.113814	0.0232831
	Bernal del Mercado	0.00989869	0.0235273	0.0340075	1.62676	0.0323075	0.644778
	Cerrillos	0.205398	0.371245	0.00097193	0.0475742	0.783525	0.00071434
	Villa M‚xico	2.52429e-05	0.0612398	0.0116234	0.00923117	0.00154341	0.0145014
	Divino Maestro	0.144771	0.917082	0.0208183	0.508492	0.163096	0.012536
	Lo Err zuriz	0.566754	0.0257108	0.0534797	0.101464	0.00265832	0.0624185
	Cinco de Abril	0.112005	0.0610661	0.0078403	0.00848688	0.135462	0.00359947
	Los Libertadores	0.401712	0.045502	0.0590629	0.296399	0.224062	0.715065
	Ram¢n Freire	0.0725121	0.0188115	0.0954747	0.0215279	0.072895	0.0213343
	Feria Internacional	0.682949	0.457863	0.0181747	0.0307999	0.599429	0.332227
	Las Industrias	1.11304	0.0597955	0.00375809	0.184143	0.000556451	0.0572942
	San Mart¡n	0.00246461	0.055148	0.194059	0.000885826	0.0719426	1.41961
	Maip£ Poniente	0.18657	0.171723	0.177837	0.01151	0.0594828	0.0656302
	Portales	0.323695	0.0516744	0.18446	0.000300702	0.0388184	0.000532018
	Templo Votivo	0.000171161	0.0944609	0.078519	6.96657e-05	0.169302	0.2477
	O?Higgins	0.012626	0.025277	0.0027823	0.0024857	0.25426	1.14209
	Las Heras	0.243435	0.0406334	0.0263975	0.00312594	0.209041	0.246887
	Blanco Encalada	0.171304	0.00954007	0.0728705	0.0781973	0.00785283	0.127817
	Las Lomas	0.767644	0.0409626	0.0149956	0.005009	0.000297321	0.103411
	Esquina Blanca	0.385672	0.549656	0.0161391	0.0488851	0.91815	0.277609
	Municipalidad	0.0489031	0.0147725	0.0277037	1.19882	0.108896	0.0691994
	Carrascal	8.81212e-05	0.0520413	0.0027462	0.142765	0.349963	0.285921
	Yungay	0.303185	0.257356	0.00638622	0.0250308	0.465351	0.0454474
	Villa Sana	0.0172955	0.000265677	0.0304169	0.0103527	0.0571099	0.0127692
	Quidora	0.0263706	0.00278892	0.0144577	0.00696155	0.0525674	0.089836
	Mercurio	0.00433922	0.0891866	0.000553341	0.0543559	0.0256383	0.138858
	C¢nsul Poinsett	0.160348	0.00132711	0.127749	0.0149382	0.0077915	0.170203
	Catamarca	0.000377291	0.345436	0.114133	0.248031	0.0405174	0.0968275
	Frontera	0.129975	0.152669	0.106991	0.0396089	0.0015568	0.218418
	Lo Prado	0.040285	1.29204	0.768895	1.34467	0.000526047	0.323836
	Blanqueado	0.116949	0.163946	0.0150606	0.0777155	0.623291	0.531096
	Territorio Ant rtico	0.692092	0.133314	0.0147025	0.0675568	0.0699591	0.0403494
	California	0.635897	0.00647491	0.305881	0.207216	0.0433572	0.00493257
	Oscar Bonilla	0.0536277	0.0819787	0.380791	0.166202	0.284257	0.254099
	Costa Rica	1.24443	0.805629	0.165597	0.0554059	0.0355169	0.494819
	Municipalidad	0.0262856	0.0420269	0.339349	0.305009	0.349408	0.363557
	Embalse Lo Prado	0.0466908	0.00352563	0.103978	0.523877	0.557187	0.0132521
	Barrancas	0.0655625	0.76938	0.0566438	0.0153249	0.703508	1.20496
	La Estrella	0.662651	1.00436	0.0180354	0.045292	0.0660693	0.0888337
	Estrella de Chile	0.172422	0.026068	0.055952	0.0147583	0.812684	0.2695
	Santa Corina	0.165774	0.287938	0.125747	0.0463369	0.143273	0.472693
	Pudahuel	3.28202	0.21665	5.02593	0.171119	0.285323	0.467263
	Cerro Navia	0.0648458	1.97548	0.321145	0.280314	0.210031	0.550673
	Janequeo	0.241439	0.933322	0.00432309	0.207498	0.0576981	0.951176
	Jos‚ Joaqu¡n P‚rez	0.225368	0.289656	0.00523834	0.155654	0.052983	0.160168
	Poblaci¢n Roosevelt	0.695933	0.465337	0.0146159	0.0453414	0.0700458	5.35468e-07
	Dalmacia	0.314171	2.21099	0.0949139	0.0585371	0.205027	0.819572
	El Montijo	0.116239	0.330556	0.00870461	0.0217516	0.15897	0.688153
	Violeta Parra	0.294677	2.13217	0.0490252	0.140979	0.0967615	0.26614
	Victoria	0.270668	3.03887	0.115138	0.461754	0.168996	1.37165
	Renca	0.0854893	0.346383	0.00957835	0.0980737	0.440336	0.0321015
	Lo Ruiz	0.00449265	0.266827	15.9256	2.06465	1.51095	0.108019
	Jos‚ Miguel Carrera	0.167223	0.011176	0.0225349	0.0220487	0.113784	0.0744214
	Santa Mar¡a	0.121341	0.237465	0.0433453	0.00263653	0.434341	0.0285206
	Planta El‚ctrica	0.491964	0.00343264	0.00144074	0.0213242	0.586394	0.57917
	Jos‚ Miguel Infante	0.0914979	1.31003	0.216024	0.0858145	0.0667293	0.000383016
	El Perejil	0.846668	0.0137961	0.118683	0.491368	0.00308134	0.136309
	Cerro Colorado	0.125332	0.216093	0.00712379	1.05776	0.0532423	3.4194
	Quilicura	0.754386	0.0661935	0.00569654	0.321093	0.00552639	0.238907
	Lo Echevers	1.27098	0.055976	1.28956	0.0879536	1.00629	0.0961249
	San Ignacio	1.42939	0.187656	0.106887	1.14002	0.0144679	0.000206907
	Chicureo	4.51332	0.148071	0.212351	3.93687	2.34078	1.29287
	Algarrobal	4.57839	0.48224	0.0301399	1.82541	2.41076	2.13166
	La Vilana	5.18735	0.458899	0.196655	1.74452	2.56244	1.1813
	Puente Alto	0.0344243	0.0619984	0.431298	0.416263	0.801699	1.06651
	El Peral	0.826222	0.139315	0.246566	2.43877	0.400206	0.491355
	Las Vizcachas	1.03858	0.0761902	0.379671	1.91639	0.000334192	0.142418
	Regimiento	0.22284	0.0181271	0.17475	0.0014664	0.00407243	0.103459
	Bajos de Mena	0.0950311	0.0061994	0.00793868	0.00728057	0.143112	0.0483019
	Tocornal	0.577113	0.0415157	0.0945507	0.130663	0.0298525	0.344097
	Gabriela	0.0552242	0.102568	0.295324	0.144268	0.401587	0.952151
	O?Higgins	0.0245996	0.439231	0.00584637	0.0929369	0.447659	0.36981
	Escuela de Infanter¡a	0.0164161	0.0402665	0.0412464	0.0580677	0.141599	0.48729
	Calder¢n de La Barca	0.420696	0.0241986	0.0941411	0.0482195	0.00510007	0.0240677
	Santa Marta	0.587733	1.66092	0.0119654	0.414989	0.924944	0.577798
	Hospital	0.00267432	0.155617	0.0218697	0.0245315	0.156645	0.0295827
	Cerro Negro	0.476421	0.0316391	0.116601	0.037823	0.0250178	1.39081
	Maestranza	0.403269	0.106322	0.227663	0.598331	0.0748044	0.31278
	Nos	2.37723	0.0198642	0.0748611	0.463228	0.158044	0.129861
	Nogales	0.00227028	0.000241593	0.156071	0.0149281	0.167099	0.0481647
	Tejas de Chena	0.100263	0.00458785	0.0286547	0.00322045	0.0410787	0.0221627
	Chena	1.71866	0.0978595	0.0380991	0.336845	0.00832468	0.143134
	Villa Los Silos	2.34675	1.4525	0.425494	0.671424	1.57013	0.672295
	Casa de Ejercicios	4.6866	0.290746	0.0181598	0.0459939	1.64739	0.429798
	Padre Hurtado	1.93649	3.27701	0.444752	0.0761684	1.01967	0.000260571
	Results after the Varimax rotation:
	Rotation matrix:
		D1	D2	D3	D4	D5	D6
	D1	-0.479797	0.188068	0.0202189	-0.363191	0.542843	0.554465
	D2	0.388327	0.841132	0.140071	0.289822	0.0470635	0.189387
	D3	0.0632795	-0.0192545	0.915805	-0.340497	0.00733264	-0.202321
	D4	-0.420527	-0.168615	0.344623	0.807953	0.123368	0.0891799
	D5	0.516669	-0.285687	-0.0349978	0.120339	0.784265	-0.143732
	D6	0.413767	-0.383026	0.145883	0.0298095	-0.269745	0.766261
	Percentage of variance after Varimax rotation:
		D1	D2	D3	D4	D5	D6
	Variability (%)	16.8539	16.8987	16.6946	16.7903	16.8373	15.9252
	Cumulative %	16.8539	33.7526	50.4472	67.2375	84.0748	100
	Factor loadings after Varimax rotation:
		F1	F2	F3	F4	F5	F6
	Communication	-0.157823	0.061853	0.0260689	-0.120749	0.950591	0.228873
	Water	-0.00180476	0.0368331	0.997439	-0.0407154	0.0216866	-0.0403299
	Material	0.0740225	0.983561	0.0388839	0.018872	0.0572596	0.148265
	Hospital	0.957774	0.0813944	-0.00259871	0.107389	-0.155115	-0.201108
	Roads	-0.231325	0.185425	-0.0527769	-0.106539	0.258179	0.911764
	NDVI	0.100006	0.0183985	-0.0425163	0.983839	-0.110222	-0.0881129
	Correlations between variables and factors after Varimax rotation:
		D1	D2	D3	D4	D5	D6
	1comun_ha	-0.157823	0.061853	0.0260689	-0.120749	0.950591	0.228873
	2water_ha	-0.00180476	0.0368331	0.997439	-0.0407154	0.0216866	-0.0403299
	3materi_ha	0.0740225	0.983561	0.0388839	0.018872	0.0572596	0.148265
	NEAR_DIST	0.957774	0.0813944	-0.00259871	0.107389	-0.155115	-0.201108
	km_km2_1	-0.231325	0.185425	-0.0527769	-0.106539	0.258179	0.911764
	NDVI_ALL	0.100006	0.0183985	-0.0425163	0.983839	-0.110222	-0.0881129
	Contribution of the variables (%) after Varimax rotation:
		D1	D2	D3	D4	D5	D6
	1comun_ha	2.46314	0.377326	0.067845	1.44729	89.4465	5.48215
	2water_ha	0.000322097	0.133805	99.322	0.164554	0.0465542	0.170223
	3materi_ha	0.541846	95.411	0.150942	0.035353	0.324544	2.3006
	NEAR_DIST	90.714	0.653409	0.000674199	1.14475	2.38167	4.23274
	km_km2_1	5.29169	3.39104	0.278073	1.12671	6.59811	87.0018
	NDVI_ALL	0.989007	0.0333857	0.180461	96.0813	1.20258	0.812535
	Component score coefficients after Varimax rotation:
		D1	D2	D3	D4	D5	D6
	1comun_ha	0.120685	-0.0345347	-0.0312121	0.0912311	1.1542	-0.280333
	2water_ha	0.0146676	-0.0532317	1.01089	0.0469912	-0.0373115	0.0891181
	3materi_ha	-0.14594	1.07034	-0.0505474	-0.0339398	-0.0362905	-0.251318
	NEAR_DIST	1.14118	-0.133365	0.0123578	-0.0747258	0.122343	0.273993
	km_km2_1	0.23801	-0.200452	0.067841	0.0692881	-0.24878	1.2804
	NDVI_ALL	-0.0805706	-0.0341225	0.0449714	1.04588	0.100515	0.0828492
	Factor scores after Varimax rotation:
		D1	D2	D3	D4	D5	D6
	Huel‚n	0.15061	-1.21309	0.559593	-0.0335355	2.54635	1.1067		-0.502884
	Moneda	-0.740812	-0.884445	1.26699	-1.806	-0.848113	0.871273		-0.358265
	Amun tegui	-0.263119	-1.08491	0.952341	-1.11392	0.75385	2.06509		-0.395685
	Brasil	-0.0384988	-0.82063	5.93254	-0.543347	3.10614	-0.0888878		5.07342
	Chacabuco	-0.710232	-0.463815	-0.663051	-1.33365	0.851305	-0.955441		-1.8371
	Portales	-0.678387	-0.131101	-0.642653	-0.831377	1.46008	-0.328219		-1.45214
	Matucana	-0.40348	-0.30268	0.0952909	-1.2154	0.450686	-0.436432		-0.610869
	San Saturnino	-0.112605	-0.539404	-0.639366	-1.01963	1.44168	-0.464987		-1.29137
	Mapocho	-0.363481	-0.784254	2.75096	-0.289744	0.564407	0.806471		1.60323
	Vicu¤a Mackenna	-0.657885	-0.80774	1.50942	-0.0139086	3.98732	-1.29305		0.0437995
	San Isidro	-0.755945	-0.658667	0.787877	-1.02317	2.10395	-0.95673		-0.626734
	Universidad	-0.786162	-0.597078	1.51866	-1.95174	0.426056	-0.825219		0.135416
	Almagro	-0.12482	-1.1269	3.51143	-0.450907	0.376976	1.31776		2.25972
	Porvenir	-0.367708	-0.71034	0.115049	-1.46294	0.346459	-0.127831		-0.962999
	San Diego	-0.314596	-0.538051	0.845431	-1.78	-0.10887	0.131283		-0.00721512
	Santa Elena	-0.503451	-0.565434	-0.226373	-1.49739	-0.862275	-0.0311679		-1.29526
	Carmen	-0.913572	-0.564681	-0.581271	-1.23026	-0.570747	0.115079		-2.05952
	Victoria	-1.02149	-0.482464	0.0950767	-1.47955	-0.615269	-0.884786		-1.40888
	Valpara¡so	-0.276872	-0.646732	1.23115	-1.4604	-0.145313	0.210157		0.307544
	Franklin	-0.253828	-0.476587	1.25338	-1.36728	-0.861301	0.435382		0.522967
	Matadero	-0.193991	-0.613495	-0.221194	-1.72329	-0.816828	0.291649		-1.02868
	Parque O?Higgins	-0.28726	-0.689744	-0.500862	0.557555	-1.39787	-0.288183		-1.47787
	Club H¡pico	0.312841	-0.93769	-0.357067	2.32529	-1.0116	1.43794		-0.981916
	San Eugenio	0.735146	-0.715863	-0.191999	-0.706531	-0.167213	0.201489		-0.172716
	Exposici¢n	0.509875	-0.569241	-0.576943	-1.41568	-0.473154	0.393914		-0.636309
	San Alfonso	-0.149846	-0.737126	0.890719	-1.88512	-1.28365	0.536564		0.00374789
	Avenida Espa¤a	0.0978474	-0.600446	-0.612152	-1.16717	0.888205	-0.00578581		-1.11475
	Ej‚rcito	0.105139	-0.823545	0.843512	-1.09569	1.27409	-0.142899		0.125106
	Quinta Normal	-1.32449	-0.490561	-0.45062	2.06211	-1.47177	-0.375927		-2.26567
	Independencia	-0.55531	-0.91341	1.06371	2.4473	0.170754	1.08025		-0.405014
	Juan Antonio R¡os	0.0382894	-0.999798	-0.478856	0.98286	0.964225	0.799145		-1.44036
	Miraflores	-0.19462	0.134344	0.227108	1.45327	-0.288776	0.121652		0.166832
	Hip¢dromo	-0.511623	-0.669905	0.237443	1.76821	-0.0313378	-0.52259		-0.944085
	Santa Laura	-0.770518	-0.644782	0.610146	1.61114	-0.0811528	-0.156049		-0.805154
	El Molino	-1.09899	-0.636194	-0.516122	1.46382	0.432174	-0.511223		-2.25131
	Escuela de Medicina	-1.63874	-0.489107	-0.520438	1.35838	-1.14914	-1.20336		-2.64828
	Conchal¡	0.248156	-0.0917824	-0.537676	-0.546543	-1.2233	0.532008		-0.381303
	Juanita Aguirre	-0.399029	-0.688552	-0.477054	-0.173003	-0.0843512	1.7506		-1.56463
	Pomaire	-0.229681	1.79985	1.95322	-0.270899	-0.243211	1.0124		3.52339
	Eneas Gonel	0.420793	0.480936	-0.115581	1.72716	0.872183	1.30052		0.786148
	La Palma	0.637633	0.403686	-0.0589849	2.61667	0.375249	1.45476		0.982335
	Monterrey	-0.130357	-0.142989	-0.14105	-0.63875	-1.49777	1.23956		-0.414397
	El Cortijo	-0.338334	0.978268	-0.238255	-0.492794	-0.724253	0.137429		0.401679
	Luther King	-0.358505	0.991813	0.228803	1.76715	-0.0581764	0.761137		0.862111
	Huechuraba	-1.01102	-0.25876	0.534676	1.20553	-0.818197	-1.6461		-0.735105
	La Pincoya	0.982753	1.48348	-0.250982	2.01045	0.111848	-1.85262		2.21525
	Avenida Principal	0.956292	3.50074	-0.841511	0.703005	1.23438	-3.67302		3.61552
	Rep£blica de Francia	1.6442	2.7769	4.82935	1.0371	0.86812	0.0907143		9.25045
	La Pir mide	0.541178	-0.713448	0.201338	0.726915	-1.06927	-1.00929		0.0290691
	Recoleta	-0.770005	-0.874879	6.41683	-0.432007	-1.32772	0.357514		4.77194
	Cerro Blanco	-1.06054	-0.259505	0.861359	-0.528656	-0.484478	-0.652299		-0.458688
	Cementerio General	-0.770659	-0.691524	-0.497369	-0.206977	-1.71983	0.416936		-1.95955
	Lo Ar nguiz	0.566283	-0.101475	-0.547632	-1.15236	-0.876856	1.06059		-0.0828244
	Salzburgo	1.29422	-0.332791	0.244697	-0.689457	-0.871442	1.9133		1.20613
	Cementerio Israelita	0.934463	1.83863	-0.623734	-0.331568	0.148589	0.656622		2.14936
	Quinta Bella	0.450311	0.170093	-0.61383	-0.213412	1.0973	-0.209766		0.00657331
	Cementerio Cat¢lico	-0.312066	-0.347075	-0.218571	-0.291516	-0.423137	-0.628627		-0.877712
	Regimiento Buin	-0.369428	0.0787981	-0.619375	-0.450748	-1.06599	-1.31725		-0.910005
	Cerro San Crist¢bal	-0.880132	-0.320081	-0.673005	-0.362419	0.439111	-2.26492		-1.87322
	Condell	-1.07021	-0.711197	-0.201339	-0.50256	0.218539	0.0570352		-1.98274
	Pedro de Valdivia	-0.610242	-0.799766	-0.629624	0.0714382	2.44641	-1.00079		-2.03963
	Los Leones	-0.421597	-0.88349	-0.287412	0.294626	3.75298	-1.16232		-1.5925
	Pocuro	-0.244921	-0.944864	-0.58479	0.17365	2.37244	-0.183799		-1.77458
	Diego de Almagro	-0.212575	-0.826602	-0.546535	0.622483	1.30263	-0.1595		-1.58571
	Parque Bustamante	-0.282617	-1.28801	0.295573	0.678835	1.68437	2.36269		-1.27505
	Pedro Valdivia Norte	-1.23295	-0.602202	3.76453	0.151466	0.321202	-1.54955		1.92937
	Hospital Militar	-0.562323	-0.967061	0.164169	-0.340776	1.49543	0.346193		-1.36522
	Naciones Unidas	0.293079	-1.0793	-0.45002	0.670707	-0.0903763	1.17634		-1.23624
	Estadio Manquehue	-0.640963	-0.758637	-0.564706	-0.439711	-0.100839	-0.21		-1.96431
	Lo Curro	-0.815018	-0.438084	-0.594492	0.22811	-1.13653	-1.87725		-1.84759
	Club de Golf	-0.0686661	-0.811486	-0.572595	0.0859048	0.764674	-0.544228		-1.45275
	Vitacura	-0.306907	-0.889725	-0.492298	0.139773	-0.260145	0.775419		-1.68893
	La Dehesa	-0.999382	-0.213673	-0.712228	-1.33139	-0.950705	-2.90157		-1.92528
	Escuela Militar	-0.212064	-1.07298	-0.119117	0.789451	1.0103	0.843131		-1.40416
	Estadio Palestino	-0.530391	-0.952447	-0.524863	-0.763044	-0.0480757	0.948238		-2.0077
	Hospital Fach	-0.417401	-0.952132	-0.43844	1.50691	0.295518	0.973976		-1.80797
	Las Condes	-0.950988	-0.495131	-0.584202	-0.0619526	-1.31988	-1.47454		-2.03032
	Estadio Italiano	-0.496201	-0.892981	-0.212275	0.069986	1.74521	-0.162208		-1.60146
	Los Dom¡nicos	0.308271	-0.914025	-0.531951	-0.315935	0.487754	0.607254		-1.1377
	Cerro Apoquindo	-1.69083	-0.076031	-0.682119	-0.195741	-0.767774	-3.0484		-2.44898
	Chapiqui¤a	0.537999	-1.03002	-0.565486	-0.33491	1.87167	0.424957		-1.0575
	El Pill n	0.0412726	-0.831111	-0.59994	-0.36164	1.59443	-0.345356		-1.38978
	Sebasti n El Cano	0.137724	-0.837844	-0.652364	-0.7371	2.59012	-0.737903		-1.35248
	Estadio Espa¤ol	-0.296035	-0.922585	-0.623709	-0.166122	2.85461	-0.521417		-1.84233
	Vaticano	-0.353028	-0.984041	-0.587413	-0.030308	2.53245	0.0123359		-1.92448
	Cerro San Luis	-0.412591	-0.912628	-0.227603	-0.33349	1.84033	-0.104523		-1.55282
	Sim¢n Bolivar	-0.226769	-0.85495	-0.215792	0.28932	1.94626	-0.339837		-1.29751
	Pucar	-0.0585113	-0.733417	-0.199238	0.0806612	1.26051	0.0149414		-0.991166
	Plaza Los Guindos	0.330016	-0.825463	-0.578824	-0.288899	1.22625	-0.102291		-1.07427
	Chacra Valpara¡so	-0.0882259	-0.86603	-0.224078	-0.585683	1.58961	0.130494		-1.17833
	Plaza ¥u¤oa	-0.313964	-0.860336	-0.555825	-0.74897	0.534013	0.555715		-1.73013
	Santa Julia	-0.711571	-0.718268	-0.267932	-0.271106	2.19388	-0.783909		-1.69777
	Plaza Za¤artu	-0.198932	-0.572763	-0.298706	-0.518456	1.68909	-1.45678		-1.0704
	Estadio Nacional	0.301997	-0.775766	-0.554039	-0.807874	-0.618002	0.089553		-1.02781
	Piscina Mundt	0.10219	-0.796518	-0.64093	-0.602275	1.57105	-1.09989		-1.33526
	Crescente Err zuriz	-0.185569	-0.964925	-0.156251	-0.06323	0.644561	0.686398		-1.30675
	Hospital de Carabineros	-0.525589	-0.749951	-0.202394	-0.380608	0.608805	0.0579341		-1.47793
	Larra¡n	0.487814	-0.248147	-0.553402	0.675288	0.884661	-0.110434		-0.313735
	Lynch Norte	0.619631	-0.5716	-0.591352	-0.497858	1.00863	-0.099312		-0.543321
	Pr¡ncipe de Gales	0.0237688	-0.694354	-0.597165	-0.336356	0.506519	-0.761567		-1.26775
	Parque La Quintrala	-0.109492	-0.439077	-0.602112	0.0850517	1.5973	-0.483709		-1.15068
	Plaza Ossand¢n	-1.31331	-0.566685	-0.530796	1.04342	-0.0882923	-0.656519		-2.41079
	La Reina	-0.638581	-0.31114	-0.193425	1.3797	-0.856018	-1.87926		-1.14315
	Aer¢dromo Tobalaba	-0.272443	-0.299252	-0.176729	0.0989329	-0.323103	0.107714		-0.748425
	Lo Plaza	-0.252593	-0.480058	-0.529099	-0.638854	-1.14667	0.546356		-1.26175
	Macul	0.0138133	-0.33867	0.123694	-0.878237	0.539895	-0.0779206		-0.201163
	Pedreros	-0.269622	-0.380764	-0.554584	-0.720947	-0.22997	0.583298		-1.20497
	Camino Agr¡cola	-0.565558	-0.165019	0.139371	-0.816321	-0.350735	-0.0471022		-0.591206
	Villa Santa Carolina	-0.0205976	-0.587526	-0.589159	-0.746817	-0.809789	-0.757461		-1.19728
	Jos‚ Arrieta	0.564125	0.0858932	-0.149911	-0.936978	-1.19779	1.66078		0.500107
	Pe¤alol‚n	0.498514	0.748059	0.0217641	-1.50106	-0.996217	-1.82528		1.26834
	Lo Hermida	0.757848	-0.508346	0.442046	-0.997678	-0.427478	-1.80978		0.691548
	Torres de Macul	-0.561071	0.0276721	-0.540354	-1.32124	-1.14545	1.43506		-1.07375
	Vi¤a Macul	-1.0625	-0.601196	-0.561739	-0.644084	-1.25829	-0.390052		-2.22544
	Villa Los Lagos	0.0903265	2.18419	-0.272757	-0.811301	0.104596	1.13356		2.00176
	La Florida Oriente	-0.096878	-0.539438	-0.549522	0.985175	-1.17337	-1.67387		-1.18584
	La Alborada	-0.671726	-0.95965	-0.392007	1.38562	-1.40834	1.33313		-2.02338
	Santa Raquel	0.442596	-0.974857	-0.395998	0.878374	-1.17187	1.80992		-0.928259
	O? Higgins	-0.720288	-0.715589	-0.0546369	0.473555	-1.79227	1.5989		-1.49051
	San Rafael	-0.928852	-0.502322	0.234375	0.141952	-1.64597	0.346816		-1.1968
	Walker Mart¡nez	0.284672	-0.407679	-0.20763	-0.571346	0.359258	0.263135		-0.330637
	San Joaqu¡n	-0.466719	-0.513278	0.163827	-0.475129	-0.679116	-0.285777		-0.81617
	El Pinar	-0.0959052	-0.905396	-0.138698	-0.552433	-0.184261	1.21908		-1.14
	Edwards Bello Norte	-0.65752	-0.249743	-0.174553	-0.451536	-0.210913	0.840048		-1.08182
	Edwards Bello Sur	-0.565275	-0.277772	0.592032	-0.0231405	-0.37141	1.21578		-0.251015
	La Castrina	-0.620669	0.253373	0.956951	1.27257	0.0178656	0.612271		0.589655
	Pedro Mira	-0.436895	-0.0746188	-0.550293	-0.26315	-0.235819	0.511205		-1.06181
	Las Industrias	-0.933277	0.752451	-0.265021	-0.557678	-0.409706	-0.469519		-0.445847
	La Granja	-0.140341	-0.473586	-0.42684	-0.0887577	-1.72599	2.20942		-1.04077
	San Gregorio Poniente	-0.0351005	1.94461	-0.227895	-0.155555	-0.502025	1.04168		1.68161
	Malaqu¡as Concha	-0.289067	1.4553	-0.604547	1.12078	-0.684896	-1.07859		0.561682
	Avenida Central	-0.11528	0.644293	0.52508	1.67697	1.31652	-0.426824		1.05409
	Parque Intercomunal	-0.394355	-0.0329974	-0.0861968	2.74161	0.514515	0.377866		-0.51355
	San Gregorio Oriente	0.040241	1.43676	0.994918	2.08304	-0.537896	1.48543		2.47192
	Mapuhu‚	0.892312	-0.343804	-0.509008	2.43838	-0.821139	-1.81517		0.0394998
	San Ricardo	0.90013	-0.00386466	-0.399766	2.95064	-0.275882	0.972781		0.496499
	Pablo de Rokha	0.132644	2.30699	-0.26653	0.338045	0.29577	0.3403		2.17311
	Antumapu	-0.572143	-0.392158	-0.226954	-0.169799	-0.406249	-0.979284		-1.19125
	La Platina	0.951911	-0.707497	-0.137675	0.614714	-0.675204	-0.0640853		0.106738
	Poblaci¢n Modelo	0.522118	0.626351	-0.216823	0.135972	0.317611	0.233045		0.931646
	Las Am‚ricas	0.27473	0.591386	-0.612338	-0.780228	-0.265081	0.0594104		0.253778
	Paraguay	0.0289141	1.73845	-0.579919	0.0333381	0.325252	1.41591		1.18745
	General K”rner	-0.938997	0.793431	-0.17352	-0.738049	-1.38701	1.48774		-0.319086
	La Bandera	-0.440333	1.9523	1.19009	-0.306419	-0.151214	0.407527		2.70206
	San Ram¢n	0.301505	0.622489	0.129401	-0.153382	0.19978	0.0134968		1.05339
	Barros Luco	-1.46721	-0.20225	-0.233228	-0.706007	-1.19807	-0.805421		-1.90269
	Lo Vial	-0.218742	-0.296656	-0.595961	-0.882082	-0.602252	-0.403005		-1.11136
	Lo Mena	0.154388	-0.322466	-0.559904	-0.518695	-0.988878	-0.12627		-0.727982
	Atacama	0.626346	-0.0316776	-0.501772	1.81012	0.540787	0.0273756		0.0928967
	Salesianos	0.102314	-0.668604	-0.575671	-0.273552	0.898019	-0.0628575		-1.14196
	El Llano	-0.628295	-0.829735	-0.164332	-0.41983	0.0651853	0.67827		-1.62236
	La Cisterna	1.66668	0.11217	-0.146945	0.659358	-0.224642	0.620469		1.63191
	Ochagav¡a	1.50522	0.108521	0.190486	0.955876	0.227369	-0.104045		1.80423
	Lo Ovalle	0.773269	0.278584	-0.180709	1.40071	0.530429	-0.365008		0.871144
	El Parr¢n	0.748435	0.166259	-0.532576	0.475908	-0.128866	0.427716		0.382118
	Vicu¤a Mackenna	0.0625868	0.295175	-0.182804	1.23291	-0.306492	-0.650509		0.174958
	La Cultura	1.48175	0.0433889	-0.126378	1.31896	0.12622	0.597381		1.39876
	El Bosque	0.544995	0.225158	-0.727414	-2.74078	-0.920735	-1.50651		0.0427388
	Lagos de Chile	1.66064	1.46656	0.120868	-0.300533	0.288444	0.708766		3.24807
	Capit n Avalos	1.06948	-0.253829	-0.54859	0.02333	-0.161414	0.0730216		0.267063
	Sargento Aldea	0.382976	0.760945	-0.617671	-0.355938	0.294059	-0.0501572		0.52625
	Aviadores	0.598618	2.15345	-0.286323	-0.233718	0.79183	0.533657		2.46574
	Santa Elena	0.215273	2.83018	-0.663321	-0.447794	0.0307583	0.669308		2.38213
	El Almendro	-0.351987	0.610535	1.6288	-0.547441	-0.457387	1.08954		1.88735
	Le¢n XIII	-0.228057	0.620059	-0.224911	-0.780659	0.29605	0.97464		0.167091
	Los C¢ndores	0.125894	1.93543	0.0744045	-0.0223191	0.631028	-0.0401382		2.13573
	La Victoria	1.00073	0.0151011	-0.604334	-1.0633	1.20288	0.773695		0.411497
	Estadio Yarur	-0.0859589	0.0950135	-0.617905	-1.1634	0.176376	0.10875		-0.60885
	La Marina	0.212082	1.10555	0.0807938	-0.827681	0.186728	-0.0697556		1.39842
	Miguel D vila	1.03994	0.362007	-0.254033	-0.870186	0.480339	0.151448		1.14792
	La Feria	1.29141	0.449474	-0.588557	-0.862727	0.923238	1.19474		1.15232
	Lo Valledor Norte	1.60771	-0.770184	0.240365	-1.24341	-0.796325	1.99229		1.07789
	Lo Valledor Sur	1.35461	0.153032	0.12564	-1.20444	0.34423	0.583389		1.63328
	Navidad	1.77166	-0.572513	-0.560416	-1.10964	0.583546	1.00245		0.638735
	Lo Espejo	0.347265	1.15249	0.078524	-1.40572	-0.396257	0.181008		1.57827
	Las Torres	0.394194	2.89482	-0.688035	-0.964921	0.519068	0.893761		2.60098
	Poblaci¢n Caro Sur	0.38025	1.30633	0.449711	-0.731781	0.409048	0.235412		2.13629
	Poblaci¢n Caro Norte	0.693675	0.573736	-0.611743	-0.683033	0.607786	0.410504		0.655669
	Quiriquina	1.08208	0.0610851	-0.589311	-0.773897	0.764444	0.655675		0.553858
	Carlos Dittborn	2.00242	-0.682259	-0.497043	-0.160235	1.18437	1.82385		0.823116
	Clara Estrella	1.2901	-0.502399	0.188001	-0.944809	-0.518004	0.804228		0.975698
	Estaci¢n Central	-0.317072	-0.464196	-0.203467	-0.922668	-1.63725	-0.377485		-0.984734
	Maestranza	0.0328586	-0.466161	0.175605	0.00242926	-1.29748	-0.78844		-0.257697
	Hermanos Carrera	0.298889	2.18437	-0.529507	0.741537	-0.437116	1.93294		1.95376
	Nogales	-0.0347328	0.343515	-0.521183	0.684302	0.272412	0.911809		-0.212401
	La Araucana	-0.797132	-0.0973882	-0.503572	1.33355	-0.148101	0.097241		-1.39809
	Infante Cerda	-0.0966733	-0.611182	-0.452529	1.48505	0.984341	1.31504		-1.16038
	Chuchunco	0.114724	-0.190471	-0.530326	-0.312282	-0.59482	0.731091		-0.606073
	Las Parcelas	-0.390229	-0.611436	-0.517617	0.809755	-0.202332	-0.238165		-1.51928
	Las Rejas	-0.378112	-0.802324	-0.44229	1.13858	0.789193	1.65114		-1.62273
	Pila del Ganso	-1.21959	-0.537799	-0.50841	1.19204	0.345823	0.00271715		-2.2658
	Ecuador	-0.918862	-0.125254	0.609117	1.80163	-0.0199924	0.140199		-0.434998
	Universidad T‚cnica	-0.864823	-0.745527	-0.0787807	2.8302	0.550981	-0.13824		-1.68913
	Bernal del Mercado	-0.335114	-0.594855	0.688316	1.95757	-0.41335	1.27499		-0.241653
	Cerrillos	-0.655516	-0.496702	-0.189809	-0.509528	-1.64498	-0.475488		-1.34203
	Villa M‚xico	-0.283672	-0.313428	-0.198605	0.0758575	0.0998307	-0.195048		-0.795705
	Divino Maestro	0.559206	1.77586	0.0976798	-0.88405	-0.303288	0.737944		2.43275
	Lo Err zuriz	0.912504	-0.547094	-0.54024	0.103161	-0.80581	-0.408385		-0.17483
	Cinco de Abril	-0.646984	-0.0757432	-0.198142	-0.465937	-0.24433	0.411648		-0.92087
	Los Libertadores	0.700829	-0.703795	-0.533348	-0.943619	0.679388	1.48387		-0.536314
	Ram¢n Freire	-0.706578	0.0626901	0.51247	-0.268056	-0.0203976	0.0013066		-0.131418
	Feria Internacional	-0.731467	-0.4168	-0.586548	-0.170109	-1.58913	-1.50643		-1.73481
	Las Industrias	1.13577	-0.695464	-0.185708	-0.0848576	-1.19793	-0.824083		0.254601
	San Mart¡n	0.452162	-0.953833	-0.44002	0.131747	-0.959744	1.60775		-0.941691
	Maip£ Poniente	0.163292	-0.746075	0.5465	-0.358178	-0.872941	-0.302084		-0.036284
	Portales	-0.550082	0.613595	-0.566666	-0.00815473	0.283332	0.76159		-0.503153
	Templo Votivo	-0.940995	0.0933863	-0.590395	-0.0932403	-0.327596	-0.525496		-1.438
	O?Higgins	-1.12718	1.19445	-0.298254	-0.182395	-0.0753017	-1.07812		-0.23099
	Las Heras	-1.05529	0.960287	-0.245988	-0.149975	0.0973362	0.0575538		-0.340987
	Blanco Encalada	-0.422497	0.623456	-0.616788	-0.461607	0.365712	0.0273774		-0.415828
	Las Lomas	0.713029	-0.770313	-0.143638	0.609049	-0.961271	-0.406347		-0.200922
	Esquina Blanca	-1.02868	-0.374669	-0.586298	-0.425596	-1.68027	-1.23954		-1.98965
	Municipalidad	-0.596262	-0.222458	0.985683	1.51726	-0.512261	0.355125		0.166964
	Carrascal	-1.2908	0.198019	0.148357	0.217664	-0.463281	-0.565222		-0.944422
	Yungay	-0.740735	-0.464116	-0.17988	0.198963	-1.30041	-0.726323		-1.38473
	Villa Sana	-0.122778	-0.0453551	-0.174338	0.265032	-0.463993	0.148609		-0.342471
	Quidora	-0.379078	0.155765	-0.212609	0.192233	-0.299895	-0.441028		-0.435922
	Mercurio	-0.0340103	0.492691	0.137179	0.49763	0.38833	-0.453504		0.59586
	C¢nsul Poinsett	-0.139886	0.207781	-0.574687	0.588378	-0.268195	-0.724573		-0.506792
	Catamarca	-0.336017	0.972354	0.874426	0.694253	0.0469273	-0.185347		1.51076
	Frontera	-0.218426	1.00534	-0.625261	-0.126994	0.572786	-0.0690034		0.16165
	Lo Prado	-0.741189	1.73045	-0.536507	2.45037	0.723308	0.290634		0.45275
	Blanqueado	-0.175557	-0.288436	-0.652762	-0.585381	1.57619	-0.930358		-1.11676
	Territorio Ant rtico	-0.624971	1.10218	-0.254147	-0.670487	0.470305	0.692145		0.223064
	California	-0.734204	0.108449	-0.531374	0.527522	1.05373	1.0548		-1.15713
	Oscar Bonilla	-0.46153	0.310839	-0.478742	0.814261	-0.614398	1.34265		-0.629433
	Costa Rica	-0.835287	2.22283	-0.668293	-0.399916	1.09468	0.562427		0.719249
	Municipalidad	-0.543993	-0.577372	-0.443557	0.983411	-1.0985	0.974258		-1.56492
	Embalse Lo Prado	0.112112	0.323562	0.126662	-1.19784	-1.37056	-0.108752		0.562336
	Barrancas	-1.22646	2.37954	-0.296321	0.347214	-0.279441	-0.587993		0.856763
	La Estrella	-0.591702	1.91457	0.121003	0.287368	0.654314	0.825282		1.44387
	Estrella de Chile	-0.963571	-0.0248655	-0.13597	-0.186268	-1.02519	1.30769		-1.12441
	Santa Corina	0.018355	-0.571283	0.0892562	-0.461438	0.352975	-1.66358		-0.463672
	Pudahuel	2.62414	-0.793121	3.83672	0.746289	-1.09767	-1.47461		5.66773
	Cerro Navia	0.230173	2.86871	0.742838	-0.637664	-0.0266799	-0.428135		3.84172
	Janequeo	-0.334274	2.37212	-0.34254	-0.502787	0.549588	-0.473848		1.69531
	Jos‚ Joaqu¡n P‚rez	-0.23628	1.37964	-0.278927	-0.582822	0.268393	0.118211		0.86443
	Poblaci¢n Roosevelt	-0.589671	1.27876	0.508741	-0.0104414	0.507199	1.03813		1.19783
	Dalmacia	-0.63626	2.97168	0.780422	0.393579	0.491715	-0.128122		3.11584
	El Montijo	-0.176883	1.46093	-0.282428	0.216953	-0.442418	-1.08643		1.00162
	Violeta Parra	0.126972	2.80331	-0.301305	-0.0911094	0.350601	0.396522		2.62898
	Victoria	-0.00894898	3.74688	-0.743463	-0.33552	0.452124	-0.352299		2.99446
	Renca	-0.317612	1.42992	0.111743	-0.511221	-0.538562	0.306134		1.22405
	Lo Ruiz	-1.48135	0.965011	7.01674	-0.302152	-1.13327	-1.15465		6.50041
	Jos‚ Miguel Carrera	-0.272305	0.308955	-0.189686	-0.364818	-0.217352	0.867799		-0.153035
	Santa Mar¡a	-0.661936	-0.362463	0.159941	-0.351899	-1.14531	-0.6105		-0.864457
	Planta El‚ctrica	-0.626167	0.0562471	0.213423	-0.785724	-0.74161	1.74808		-0.356497
	Jos‚ Miguel Infante	0.51656	1.8996	0.827703	-0.340772	-0.0199291	0.476758		3.24386
	El Perejil	1.39227	-0.475732	0.157567	-0.631092	-1.21846	-0.622068		1.0741
	Cerro Colorado	-0.15998	2.11439	-0.800328	-1.13055	0.0354093	-2.66431		1.15408
	Quilicura	1.20451	-0.751678	-0.176173	-0.394474	-1.23676	-0.350996		0.276659
	Lo Echevers	2.45645	-0.649445	1.59483	-0.0304537	0.12313	-1.23676		3.40183
	San Ignacio	1.34312	-0.62514	-0.251795	-1.13211	-1.47988	-1.49797		0.466186
	Chicureo	5.48105	-1.03654	-0.230497	-1.09662	-0.804467	-1.20476		4.21401
	Algarrobal	5.46195	-0.992994	-0.156381	0.0965914	-0.782881	-0.524104		4.31258
	La Vilana	5.35267	-0.862102	0.170282	0.0506214	-0.668953	-1.23044		4.66085
	Puente Alto	-0.59226	-0.799269	-0.392333	1.1037	-1.69502	1.59843		-1.78386
	El Peral	-1.68739	-0.481721	-0.11208	2.58928	-1.04692	-1.30008		-2.28119
	Las Vizcachas	-0.155964	-0.108925	1.67055	2.24644	-0.414069	-1.34111		1.40566
	Regimiento	0.0843913	-0.1035	0.493549	-0.0967281	-0.378692	-1.01945		0.47444
	Bajos de Mena	0.621597	-0.553494	0.187343	0.299279	0.129046	-0.136845		0.255446
	Tocornal	1.00548	-0.50023	-0.107053	1.28152	-0.637747	0.227138		0.398193
	Gabriela	-0.215369	-0.931803	-0.419192	0.727777	-1.43128	1.31758		-1.56636
	O?Higgins	-1.51863	-0.354191	-0.210146	0.0642211	-0.732266	-0.89813		-2.08297
	Escuela de Infanter¡a	-0.586875	1.00606	0.074862	-0.529782	-0.0933044	-0.722897		0.494045
	Calder¢n de La Barca	-0.45168	-0.00823605	-0.566223	-0.595113	0.362119	0.835171		-1.02614
	Santa Marta	-0.690373	3.17028	-0.338514	-0.876356	-0.254103	0.315567		2.14139
	Hospital	-0.643342	-0.496732	-0.16098	0.00214232	-0.547647	0.310451		-1.30105
	Cerro Negro	-0.0678267	0.255169	0.0486745	-0.150434	0.0626052	-2.37871		0.236017
	Maestranza	-0.445224	-0.63055	-0.532699	1.56415	0.161803	-1.19199		-1.60847
	Nos	0.910822	-0.426829	-0.156338	2.13198	-0.564854	-1.73992		0.327654
	Nogales	-0.581671	0.319487	-0.559526	0.331715	-0.456606	-0.070007		-0.82171
	Tejas de Chena	-0.425941	-0.00474475	-0.182647	-0.0850409	-0.0410288	0.574618		-0.613333
	Chena	1.08938	-0.493861	-0.249595	-0.250001	-1.03677	-1.96458		0.345919
	Villa Los Silos	4.28657	0.298237	0.879755	0.327462	-0.182447	-0.62913		5.46456
	Casa de Ejercicios	3.79668	-0.895105	0.219658	1.49352	-0.575027	-1.37596		3.12123
	Padre Hurtado	2.87502	1.57272	-0.545742	2.66485	0.258371	-0.710188		3.902

## Sheet: NORMALIZA
DIST_2K2	Nombre_distr	f1+f2+f3		Adaptive
1310101	Huel‚n	-0.502884	0.180305	0.819695
1310102	Moneda	-0.358265	0.192459	0.807541
1310103	Amun tegui	-0.395685	0.189314	0.810686
1310104	Brasil	5.07342	0.648951	0.351049
1310105	Chacabuco	-1.8371	0.0681739	0.931826
1310106	Portales	-1.45214	0.100527	0.899473
1310107	Matucana	-0.610869	0.171229	0.828771
1310108	San Saturnino	-1.29137	0.114038	0.885962
1310109	Mapocho	1.60323	0.357308	0.642692
1310110	Vicu¤a Mackenna	0.0437995	0.226249	0.773751
1310111	San Isidro	-0.626734	0.169896	0.830104
1310112	Universidad	0.135416	0.233949	0.766051
1310113	Almagro	2.25972	0.412481	0.587519
1310114	Porvenir	-0.962999	0.141635	0.858365
1310115	San Diego	-0.00721512	0.221962	0.778038
1310116	Santa Elena	-1.29526	0.113712	0.886288
1310117	Carmen	-2.05952	0.0494806	0.950519
1310118	Victoria	-1.40888	0.104162	0.895838
1310119	Valpara¡so	0.307544	0.248415	0.751585
1310120	Franklin	0.522967	0.26652	0.73348
1310121	Matadero	-1.02868	0.136115	0.863885
1310122	Parque O?Higgins	-1.47787	0.0983646	0.901635
1310123	Club H¡pico	-0.981916	0.140046	0.859954
1310124	San Eugenio	-0.172716	0.208053	0.791947
1310125	Exposici¢n	-0.636309	0.169091	0.830909
1310126	San Alfonso	0.00374789	0.222883	0.777117
1310127	Avenida Espa¤a	-1.11475	0.128882	0.871118
1310128	Ej‚rcito	0.125106	0.233083	0.766917
1310129	Quinta Normal	-2.26567	0.0321554	0.967845
1310801	Independencia	-0.405014	0.18853	0.81147
1310802	Juan Antonio R¡os	-1.44036	0.101516	0.898484
1310803	Miraflores	0.166832	0.236589	0.763411
1310804	Hip¢dromo	-0.944085	0.143225	0.856775
1310805	Santa Laura	-0.805154	0.154901	0.845099
1310806	El Molino	-2.25131	0.0333626	0.966637
1310807	Escuela de Medicina	-2.64828	0	1
1310401	Conchal¡	-0.381303	0.190523	0.809477
1310402	Juanita Aguirre	-1.56463	0.0910724	0.908928
1310403	Pomaire	3.52339	0.518683	0.481317
1310404	Eneas Gonel	0.786148	0.288638	0.711362
1310405	La Palma	0.982335	0.305126	0.694874
1310406	Monterrey	-0.414397	0.187741	0.812259
1310407	El Cortijo	0.401679	0.256326	0.743674
1310408	Luther King	0.862111	0.295022	0.704978
1310701	Huechuraba	-0.735105	0.160788	0.839212
1310702	La Pincoya	2.21525	0.408744	0.591256
1310703	Avenida Principal	3.61552	0.526426	0.473574
1310704	Rep£blica de Francia	9.25045	1	0
1310705	La Pir mide	0.0290691	0.225011	0.774989
1312701	Recoleta	4.77194	0.623615	0.376385
1312702	Cerro Blanco	-0.458688	0.184019	0.815981
1312703	Cementerio General	-1.95955	0.0578825	0.942117
1312704	Lo Ar nguiz	-0.0828244	0.215608	0.784392
1312705	Salzburgo	1.20613	0.323934	0.676066
1312706	Cementerio Israelita	2.14936	0.403206	0.596794
1312707	Quinta Bella	0.00657331	0.223121	0.776879
1312708	Cementerio Cat¢lico	-0.877712	0.148803	0.851197
1312709	Regimiento Buin	-0.910005	0.146089	0.853911
1312710	Cerro San Crist¢bal	-1.87322	0.0651382	0.934862
1312301	Condell	-1.98274	0.0559335	0.944067
1312302	Pedro de Valdivia	-2.03963	0.0511525	0.948848
1312303	Los Leones	-1.5925	0.0887306	0.911269
1312304	Pocuro	-1.77458	0.0734284	0.926572
1312305	Diego de Almagro	-1.58571	0.0893011	0.910699
1312306	Parque Bustamante	-1.27505	0.11541	0.88459
1312307	Pedro Valdivia Norte	1.92937	0.384718	0.615282
1312308	Hospital Militar	-1.36522	0.107832	0.892168
1313201	Naciones Unidas	-1.23624	0.118671	0.881329
1313202	Estadio Manquehue	-1.96431	0.057483	0.942517
1313203	Lo Curro	-1.84759	0.0672918	0.932708
1313204	Club de Golf	-1.45275	0.100476	0.899524
1313205	Vitacura	-1.68893	0.0806263	0.919374
1311501	La Dehesa	-1.92528	0.0607626	0.939237
1311401	Escuela Militar	-1.40416	0.104559	0.895441
1311402	Estadio Palestino	-2.0077	0.053836	0.946164
1311403	Hospital Fach	-1.80797	0.0706216	0.929378
1311404	Las Condes	-2.03032	0.0519349	0.948065
1311405	Estadio Italiano	-1.60146	0.0879778	0.912022
1311406	Los Dom¡nicos	-1.1377	0.126953	0.873047
1311407	Cerro Apoquindo	-2.44898	0.0167496	0.98325
1311408	Chapiqui¤a	-1.0575	0.133693	0.866307
1311409	El Pill n	-1.38978	0.105768	0.894232
1311410	Sebasti n El Cano	-1.35248	0.108902	0.891098
1311411	Estadio Espa¤ol	-1.84233	0.0677343	0.932266
1311412	Vaticano	-1.92448	0.0608299	0.93917
1311413	Cerro San Luis	-1.55282	0.0920651	0.907935
1312001	Sim¢n Bolivar	-1.29751	0.113522	0.886478
1312002	Pucar	-0.991166	0.139268	0.860732
1312003	Plaza Los Guindos	-1.07427	0.132284	0.867716
1312004	Chacra Valpara¡so	-1.17833	0.123538	0.876462
1312005	Plaza ¥u¤oa	-1.73013	0.0771642	0.922836
1312006	Santa Julia	-1.69777	0.0798833	0.920117
1312007	Plaza Za¤artu	-1.0704	0.132609	0.867391
1312008	Estadio Nacional	-1.02781	0.136189	0.863811
1312009	Piscina Mundt	-1.33526	0.11035	0.88965
1312010	Crescente Err zuriz	-1.30675	0.112746	0.887254
1312011	Hospital de Carabineros	-1.47793	0.098359	0.901641
1311301	Larra¡n	-0.313735	0.196201	0.803799
1311302	Lynch Norte	-0.543321	0.176906	0.823094
1311303	Pr¡ncipe de Gales	-1.26775	0.116023	0.883977
1311304	Parque La Quintrala	-1.15068	0.125862	0.874138
1311305	Plaza Ossand¢n	-2.41079	0.0199592	0.980041
1311306	La Reina	-1.14315	0.126495	0.873505
1311307	Aer¢dromo Tobalaba	-0.748425	0.159669	0.840331
1311801	Lo Plaza	-1.26175	0.116528	0.883472
1311802	Macul	-0.201163	0.205662	0.794338
1311803	Pedreros	-1.20497	0.121299	0.878701
1311804	Camino Agr¡cola	-0.591206	0.172882	0.827118
1311805	Villa Santa Carolina	-1.19728	0.121946	0.878054
1312201	Jos‚ Arrieta	0.500107	0.264599	0.735401
1312202	Pe¤alol‚n	1.26834	0.329163	0.670837
1312203	Lo Hermida	0.691548	0.280688	0.719312
1312204	Torres de Macul	-1.07375	0.132327	0.867673
1312205	Vi¤a Macul	-2.22544	0.0355368	0.964463
1312206	Villa Los Lagos	2.00176	0.390801	0.609199
1311001	La Florida Oriente	-1.18584	0.122907	0.877093
1311002	La Alborada	-2.02338	0.0525181	0.947482
1311003	Santa Raquel	-0.928259	0.144555	0.855445
1311004	O? Higgins	-1.49051	0.0973017	0.902698
1311005	San Rafael	-1.1968	0.121986	0.878014
1311006	Walker Mart¡nez	-0.330637	0.194781	0.805219
1312901	San Joaqu¡n	-0.81617	0.153975	0.846025
1312902	El Pinar	-1.14	0.12676	0.87324
1312903	Edwards Bello Norte	-1.08182	0.13165	0.86835
1312904	Edwards Bello Sur	-0.251015	0.201472	0.798528
1312905	La Castrina	0.589655	0.272124	0.727876
1312906	Pedro Mira	-1.06181	0.133331	0.866669
1312907	Las Industrias	-0.445847	0.185098	0.814902
1311101	La Granja	-1.04077	0.1351	0.8649
1311102	San Gregorio Poniente	1.68161	0.363895	0.636105
1311103	Malaqu¡as Concha	0.561682	0.269774	0.730226
1311104	Avenida Central	1.05409	0.311157	0.688843
1311105	Parque Intercomunal	-0.51355	0.179408	0.820592
1311106	San Gregorio Oriente	2.47192	0.430315	0.569685
1311201	Mapuhu‚	0.0394998	0.225888	0.774112
1311202	San Ricardo	0.496499	0.264295	0.735705
1311203	Pablo de Rokha	2.17311	0.405202	0.594798
1311204	Antumapu	-1.19125	0.122452	0.877548
1311205	La Platina	0.106738	0.231539	0.768461
1313101	Poblaci¢n Modelo	0.931646	0.300866	0.699134
1313102	Las Am‚ricas	0.253778	0.243896	0.756104
1313103	Paraguay	1.18745	0.322364	0.677636
1313104	General K”rner	-0.319086	0.195751	0.804249
1313105	La Bandera	2.70206	0.449656	0.550344
1313106	San Ram¢n	1.05339	0.311098	0.688902
1313001	Barros Luco	-1.90269	0.0626617	0.937338
1313002	Lo Vial	-1.11136	0.129167	0.870833
1313003	Lo Mena	-0.727982	0.161387	0.838613
1313004	Atacama	0.0928967	0.230376	0.769624
1313005	Salesianos	-1.14196	0.126595	0.873405
1313006	El Llano	-1.62236	0.0862208	0.913779
1310901	La Cisterna	1.63191	0.359718	0.640282
1310902	Ochagav¡a	1.80423	0.3742	0.6258
1310903	Lo Ovalle	0.871144	0.295781	0.704219
1310904	El Parr¢n	0.382118	0.254682	0.745318
1310905	Vicu¤a Mackenna	0.174958	0.237272	0.762728
1310906	La Cultura	1.39876	0.340124	0.659876
1310501	El Bosque	0.0427388	0.22616	0.77384
1310502	Lagos de Chile	3.24807	0.495544	0.504456
1310503	Capit n Avalos	0.267063	0.245013	0.754987
1310504	Sargento Aldea	0.52625	0.266796	0.733204
1310505	Aviadores	2.46574	0.429796	0.570204
1310506	Santa Elena	2.38213	0.422769	0.577231
1310507	El Almendro	1.88735	0.381186	0.618814
1310508	Le¢n XIII	0.167091	0.236611	0.763389
1310509	Los C¢ndores	2.13573	0.40206	0.59794
1312101	La Victoria	0.411497	0.257152	0.742848
1312102	Estadio Yarur	-0.60885	0.171399	0.828601
1312103	La Marina	1.39842	0.340095	0.659905
1312104	Miguel D vila	1.14792	0.319042	0.680958
1312105	La Feria	1.15232	0.319413	0.680587
1312106	Lo Valledor Norte	1.07789	0.313157	0.686843
1312107	Lo Valledor Sur	1.63328	0.359834	0.640166
1312108	Navidad	0.638735	0.276249	0.723751
1311601	Lo Espejo	1.57827	0.355211	0.644789
1311602	Las Torres	2.60098	0.441161	0.558839
1311603	Poblaci¢n Caro Sur	2.13629	0.402108	0.597892
1311604	Poblaci¢n Caro Norte	0.655669	0.277672	0.722328
1311605	Quiriquina	0.553858	0.269116	0.730884
1311606	Carlos Dittborn	0.823116	0.291745	0.708255
1311607	Clara Estrella	0.975698	0.304568	0.695432
1310601	Estaci¢n Central	-0.984734	0.139809	0.860191
1310602	Maestranza	-0.257697	0.200911	0.799089
1310603	Hermanos Carrera	1.95376	0.386767	0.613233
1310604	Nogales	-0.212401	0.204718	0.795282
1310605	La Araucana	-1.39809	0.105069	0.894931
1310606	Infante Cerda	-1.16038	0.125047	0.874953
1310607	Chuchunco	-0.606073	0.171632	0.828368
1310608	Las Parcelas	-1.51928	0.094884	0.905116
1310609	Las Rejas	-1.62273	0.0861902	0.91381
1310610	Pila del Ganso	-2.2658	0.0321449	0.967855
1310611	Ecuador	-0.434998	0.18601	0.81399
1310612	Universidad T‚cnica	-1.68913	0.0806094	0.919391
1310613	Bernal del Mercado	-0.241653	0.202259	0.797741
1310201	Cerrillos	-1.34203	0.109781	0.890219
1310202	Villa M‚xico	-0.795705	0.155695	0.844305
1310203	Divino Maestro	2.43275	0.427023	0.572977
1310204	Lo Err zuriz	-0.17483	0.207875	0.792125
1311901	Cinco de Abril	-0.92087	0.145176	0.854824
1311902	Los Libertadores	-0.536314	0.177495	0.822505
1311903	Ram¢n Freire	-0.131418	0.211524	0.788476
1311904	Feria Internacional	-1.73481	0.07677	0.92323
1311905	Las Industrias	0.254601	0.243966	0.756034
1311906	San Mart¡n	-0.941691	0.143426	0.856574
1311907	Maip£ Poniente	-0.036284	0.219519	0.780481
1311908	Portales	-0.503153	0.180282	0.819718
1311909	Templo Votivo	-1.438	0.101715	0.898285
1311910	O?Higgins	-0.23099	0.203155	0.796845
1311911	Las Heras	-0.340987	0.193911	0.806089
1311912	Blanco Encalada	-0.415828	0.187621	0.812379
1311914	Las Lomas	-0.200922	0.205682	0.794318
1311915	Esquina Blanca	-1.98965	0.0553529	0.944647
1312601	Municipalidad	0.166964	0.2366	0.7634
1312602	Carrascal	-0.944422	0.143197	0.856803
1312603	Yungay	-1.38473	0.106192	0.893808
1312604	Villa Sana	-0.342471	0.193786	0.806214
1312605	Quidora	-0.435922	0.185932	0.814068
1312606	Mercurio	0.59586	0.272646	0.727354
1312607	C¢nsul Poinsett	-0.506792	0.179976	0.820024
1312608	Catamarca	1.51076	0.349537	0.650463
1312609	Frontera	0.16165	0.236154	0.763846
1311701	Lo Prado	0.45275	0.260619	0.739381
1311702	Blanqueado	-1.11676	0.128713	0.871287
1311703	Territorio Ant rtico	0.223064	0.241315	0.758685
1311704	California	-1.15713	0.12532	0.87468
1311705	Oscar Bonilla	-0.629433	0.169669	0.830331
1311706	Costa Rica	0.719249	0.283016	0.716984
1312401	Municipalidad	-1.56492	0.0910483	0.908952
1312402	Embalse Lo Prado	0.562336	0.269828	0.730172
1312403	Barrancas	0.856763	0.294573	0.705427
1312404	La Estrella	1.44387	0.343915	0.656085
1312405	Estrella de Chile	-1.12441	0.12807	0.87193
1312406	Santa Corina	-0.463672	0.1836	0.8164
1312408	Pudahuel	5.66773	0.698899	0.301101
1310301	Cerro Navia	3.84172	0.545436	0.454564
1310302	Janequeo	1.69531	0.365046	0.634954
1310303	Jos‚ Joaqu¡n P‚rez	0.86443	0.295217	0.704783
1310304	Poblaci¢n Roosevelt	1.19783	0.323237	0.676763
1310305	Dalmacia	3.11584	0.484432	0.515568
1310306	El Montijo	1.00162	0.306747	0.693253
1310307	Violeta Parra	2.62898	0.443515	0.556485
1310308	Victoria	2.99446	0.474231	0.525769
1312801	Renca	1.22405	0.32544	0.67456
1312802	Lo Ruiz	6.50041	0.768879	0.231121
1312803	Jos‚ Miguel Carrera	-0.153035	0.209707	0.790293
1312804	Santa Mar¡a	-0.864457	0.149917	0.850083
1312805	Planta El‚ctrica	-0.356497	0.192607	0.807393
1312806	Jos‚ Miguel Infante	3.24386	0.495191	0.504809
1312807	El Perejil	1.0741	0.312839	0.687161
1312808	Cerro Colorado	1.15408	0.31956	0.68044
1312501	Quilicura	0.276659	0.245819	0.754181
1312502	Lo Echevers	3.40183	0.508467	0.491533
1312503	San Ignacio	0.466186	0.261748	0.738252
1330102	Chicureo	4.21401	0.576725	0.423275
1330103	Algarrobal	4.31258	0.585008	0.414992
1330204	La Vilana	4.66085	0.614278	0.385722
1320101	Puente Alto	-1.78386	0.072648	0.927352
1320102	El Peral	-2.28119	0.030851	0.969149
1320103	Las Vizcachas	1.40566	0.340703	0.659297
1320104	Regimiento	0.47444	0.262441	0.737559
1320105	Bajos de Mena	0.255446	0.244037	0.755963
1320106	Tocornal	0.398193	0.256033	0.743967
1320107	Gabriela	-1.56636	0.0909271	0.909073
1340101	O?Higgins	-2.08297	0.0475103	0.95249
1340102	Escuela de Infanter¡a	0.494045	0.264089	0.735911
1340103	Calder¢n de La Barca	-1.02614	0.136329	0.863671
1340104	Santa Marta	2.14139	0.402536	0.597464
1340105	Hospital	-1.30105	0.113224	0.886776
1340106	Cerro Negro	0.236017	0.242404	0.757596
1340107	Maestranza	-1.60847	0.0873881	0.912612
1340108	Nos	0.327654	0.250105	0.749895
1340109	Nogales	-0.82171	0.15351	0.84649
1340110	Tejas de Chena	-0.613333	0.171022	0.828978
1340111	Chena	0.345919	0.25164	0.74836
1360404	Villa Los Silos	5.46456	0.681824	0.318176
1360401	Casa de Ejercicios	3.12123	0.484885	0.515115
1360403	Padre Hurtado	3.902	0.550502	0.449498
	STDV	1.73519		0.145829
	Average	-1.31463e-16		0.777432
	Min	-2.64828
	Max	9.25045
		11.8987
